# Supplementary material for: Crystal structure and Hirshfeld surface analysis of 2-[(2-oxo-2H-chromen-4-yl)­oxy]acetic acid dimethyl sulfoxide monosolvate
Source: Acta Crystallogr E Crystallogr Commun. 2019 Jul 9;75(Pt 8):1123–7. doi: 10.1107/S2056989019009447 (PMC6690464; doi:10.1107/S2056989019009447)
Supplement: Supplementary file 1 [file e-75-01123-sup1.cif]

##############################################################################
#                                                                            #
# This CIF contains the data in a paper accepted for publication in          #
# Acta Crystallographica Section E. It conforms to the requirements of       #
# Notes for Authors for Acta Crystallographica Section E, and has been       #
# peer reviewed under the auspices of the IUCr Commission on Journals.       #
#                                                                            #
# Full details of the Crystallographic Information File format               #
# are given in the paper "The Crystallographic Information File (CIF):       #
# a New Standard Archive File for Crystallography" by S. R. Hall, F. H.      #
# Allen and I. D. Brown [Acta Cryst. (1991), A47, 655-685].                  #
#                                                                            #
# The current version of the core CIF dictionary is obtainable from          #
# ftp://ftp.iucr.org/pub/cif_core.dic.                                       #
#                                                                            #
# Software is freely available for graphical display of the structure(s)     #
# in this CIF. For information consult the CIF software page                 #
# http://www.iucr.org/resources/cif/software.                                #
#                                                                            #
# This file may be used for bona fide research purposes within the           #
# scientific community so long as proper attribution is given to the journal # 
# article from which it was obtained.                                        #
#                                                                            #
##############################################################################
data_global
_audit_creation_method     SHELXL-2018/3
_journal_date_recd_electronic     2019-05-21
_journal_date_accepted     2019-07-01
_journal_name_full     'Acta Crystallographica, Section E'
_journal_year     2019
_journal_volume     75
_journal_issue      8
_journal_page_first     1123
_journal_page_last     1127
_journal_paper_category     GO
_journal_paper_doi     10.1107/S2056989019009447
_journal_coeditor_code     VM2218
loop_
    _publ_contact_author_name
    _publ_contact_author_address
    _publ_contact_author_email
    'Dr. M. NizamMohideen'
;
PG & Research Department of Physics
The New College (Autonomous)
Chennai 600 014
Tamil Nadu
India
;
 'mnizam.new@gmail.com'
_publ_contact_author_fax     ?
_publ_contact_author_phone     '91-9841459257'
_publ_section_title
;
Crystal structure and Hirshfeld surface analysis of
2-[(2-oxo-2<i>H</i>-chromen-4-yl)oxy]acetic acid dimethyl sulfoxide
monosolvate
;
_publ_section_title_footnote     .
loop_
    _publ_author_name
    _publ_author_address
    'Syed Abuthahir, S.'
;
PG & Research Department of Physics
The New College (Autonomous)
Chennai 600 014
Tamil Nadu
India
;
    'NizamMohideen, M.'
;
PG & Research Department of Physics
The New College (Autonomous)
Chennai 600 014
Tamil Nadu
India
;
    'Viswanathan, V.'
;
Department of Biophysics
All India Institute of Medical Science
New Delhi  110 029
India
;
    'Govindhan, M.'
;
Department of Chemistry
Anna University
Chennai 600 025
India
Orchid Chemicals & Pharmaceuticals Ltd
R&D Centre
Sholinganallur
Chennai 600 119
India
;
    'Subramanian, K.'
;
Department of Chemistry
Anna University
Chennai 600 025
India
;
_publ_section_synopsis
;
The crystal structure of 2-[(2-oxo-2<i>H</i>-chromen-4-yl)oxy]acetic acid
dimethylsulfoxide monosolvate is described and the intermolecular contacts in
the crystal analysed using Hirshfeld surface analysis and two-dimensional
fingerprint plots.
;
data_I
_audit_creation_method     'SHELXL-2018/3'
_database_code_depnum_ccdc_archive     'CCDC 1891495'
_chemical_name_systematic
;
2-[(2-Oxo-2<i>H</i>-chromen-4-yl)oxy]acetic acid dimethyl sulfoxide
monosolvate
;
_chemical_name_common     ?
_chemical_formula_moiety     'C11 H8 O5, C2 H6 O S'
_chemical_formula_sum     'C13 H14 O6 S'
_chemical_formula_iupac     'C11 H8 O5, C2 H6 O S'
_chemical_formula_weight     298.30
_chemical_melting_point     ?
_space_group_crystal_system     monoclinic
_space_group_name_H-M_alt     'P 21/c'
_space_group_name_Hall     '-P 2ybc'
loop_
    _space_group_symop_operation_xyz
    'x, y, z'
    '-x, y+1/2, -z+1/2'
    '-x, -y, -z'
    'x, -y-1/2, z-1/2'
_cell_length_a     23.1461(12)
_cell_length_b     8.2631(4)
_cell_length_c     14.6374(8)
_cell_angle_alpha     90
_cell_angle_beta     97.687(4)
_cell_angle_gamma     90
_cell_volume     2774.4(2)
_cell_formula_units_Z     8
_cell_measurement_reflns_used     6824
_cell_measurement_theta_min     1.776
_cell_measurement_theta_max     28.272
_cell_measurement_temperature     293(2)
_exptl_crystal_description     block
_exptl_crystal_colour     colourless
_exptl_crystal_size_max     0.250
_exptl_crystal_size_mid     0.180
_exptl_crystal_size_min     0.120
_exptl_crystal_density_diffrn     1.428
_exptl_crystal_density_meas     ?
_exptl_crystal_density_method     ?
_exptl_crystal_F_000     1248
_exptl_absorpt_coefficient_mu     0.255
_exptl_absorpt_correction_type     multi-scan
_exptl_absorpt_process_details
;
(<i>SADABS</i>; Bruker, 2008)
;
_exptl_absorpt_correction_T_min     0.742
_exptl_absorpt_correction_T_max     0.852
_diffrn_ambient_temperature     293(2)
_diffrn_source     ?
_diffrn_radiation_type     MoK\a
_diffrn_radiation_wavelength     0.71073
_diffrn_measurement_device_type     'Bruker Kappa APEXII CCD'
_diffrn_measurement_method     '\w and \f scans'
_diffrn_detector_area_resol_mean     ?
_diffrn_reflns_number     25798
_diffrn_reflns_av_R_equivalents     0.1190
_diffrn_reflns_av_unetI/netI     0.1368
_diffrn_reflns_theta_min     1.776
_diffrn_reflns_theta_max     28.272
_diffrn_reflns_theta_full     25.242
_diffrn_measured_fraction_theta_max     0.993
_diffrn_measured_fraction_theta_full     0.999
_diffrn_reflns_limit_h_min     -30
_diffrn_reflns_limit_h_max     30
_diffrn_reflns_limit_k_min     -10
_diffrn_reflns_limit_k_max     10
_diffrn_reflns_limit_l_min     -19
_diffrn_reflns_limit_l_max     19
_refine_special_details     ?
_reflns_number_total     6824
_reflns_number_gt     2743
_reflns_threshold_expression     'I > 2\s(I)'
_refine_ls_structure_factor_coef     Fsqd
_refine_ls_matrix_type     full
_refine_ls_R_factor_all     0.1977
_refine_ls_R_factor_gt     0.0626
_refine_ls_wR_factor_gt     0.1506
_refine_ls_wR_factor_ref     0.2079
_refine_ls_goodness_of_fit_ref     0.874
_refine_ls_restrained_S_all     0.874
_refine_ls_number_reflns     6824
_refine_ls_number_parameters     376
_refine_ls_number_restraints     0
_refine_ls_hydrogen_treatment     constr
_refine_ls_weighting_scheme     calc
_refine_ls_weighting_details
                      'w=1/[\s^2^(Fo^2^)+(0.1053P)^2^] where P=(Fo^2^+2Fc^2^)/3'
_atom_sites_solution_hydrogens     geom
_atom_sites_solution_primary     ?
_atom_sites_solution_secondary     ?
_refine_ls_shift/su_max     0.000
_refine_ls_shift/su_mean     0.000
_refine_diff_density_max     0.690
_refine_diff_density_min     -0.415
_refine_ls_extinction_method     none
_refine_ls_extinction_coef     .
loop_
    _atom_type_symbol
    _atom_type_description
    _atom_type_scat_dispersion_real
    _atom_type_scat_dispersion_imag
    _atom_type_scat_source
    'C' 'C' 0.0033 0.0016
                         'International Tables Vol C Tables 4.2.6.8 and 6.1.1.4'
    'H' 'H' 0.0000 0.0000
                         'International Tables Vol C Tables 4.2.6.8 and 6.1.1.4'
    'S' 'S' 0.1246 0.1234
                         'International Tables Vol C Tables 4.2.6.8 and 6.1.1.4'
    'O' 'O' 0.0106 0.0060
                         'International Tables Vol C Tables 4.2.6.8 and 6.1.1.4'
_computing_data_collection
;
APEX2 (Bruker, 2008)
;
_computing_cell_refinement
;
SAINT (Bruker, 2008)
;
_computing_data_reduction
;
SAINT (Bruker, 2008)
;
_computing_structure_solution
;
SHELXS2018 (Sheldrick, 2008)
;
_computing_structure_refinement
;
SHELXL2018 (Sheldrick, 2015)
;
_computing_molecular_graphics
;
ORTEP-3 for Windows (Farrugia, 2012) and Mercury (Macrae <i>et al.</i>,
2008)
;
_computing_publication_material
;
WinGX (Farrugia, 2012), publCIF (Westrip, 2010) and PLATON
(Spek, 2009)
;
loop_
    _atom_site_type_symbol
    _atom_site_label
    _atom_site_fract_x
    _atom_site_fract_y
    _atom_site_fract_z
    _atom_site_U_iso_or_equiv
    _atom_site_adp_type
    _atom_site_calc_flag
    _atom_site_occupancy
    _atom_site_disorder_assembly
    _atom_site_disorder_group
    C C13A -0.04399(18) 0.4312(5) 0.3443(3) 0.0728(13) Uani d 1 . .
    H H13A -0.070292 0.463777 0.386381 0.109 Uiso calc 1 A 1
    H H13B -0.039226 0.315849 0.346833 0.109 Uiso calc 1 A 1
    H H13C -0.059577 0.462937 0.282872 0.109 Uiso calc 1 A 1
    C C13B 0.4520(2) 0.3039(6) 0.5340(4) 0.0918(16) Uani d 1 . .
    H H13D 0.491305 0.265054 0.546953 0.138 Uiso calc 1 . .
    H H13E 0.427430 0.243383 0.569514 0.138 Uiso calc 1 . .
    H H13F 0.450767 0.416386 0.550058 0.138 Uiso calc 1 . .
    C C12B 0.4320(2) 0.0677(5) 0.4079(4) 0.0834(15) Uani d 1 . .
    H H12A 0.419331 0.033276 0.345850 0.125 Uiso calc 1 . .
    H H12B 0.407847 0.018839 0.448683 0.125 Uiso calc 1 . .
    H H12C 0.471795 0.035236 0.425574 0.125 Uiso calc 1 . .
    S S1B 0.42683(4) 0.27960(14) 0.41469(9) 0.0666(4) Uani d 1 . .
    C C8B 0.27020(14) 0.7563(4) 0.6754(2) 0.0410(9) Uani d 1 . .
    H H8B 0.286314 0.852257 0.657309 0.049 Uiso calc 1 . .
    C C8A 0.22217(14) 1.1613(4) 0.5296(2) 0.0388(8) Uani d 1 . .
    H H8A 0.206427 1.062620 0.544340 0.047 Uiso calc 1 . .
    C C1A 0.21016(13) 1.4456(4) 0.4892(2) 0.0343(8) Uani d 1 . .
    C C1B 0.28007(13) 0.4732(4) 0.7173(2) 0.0365(8) Uani d 1 . .
    C C9A 0.18699(13) 1.2921(4) 0.5157(2) 0.0356(8) Uani d 1 . .
    C C6B 0.22279(14) 0.4729(4) 0.7336(2) 0.0374(8) Uani d 1 . .
    C C7B 0.21038(14) 0.7526(4) 0.6883(3) 0.0408(9) Uani d 1 . .
    C C6A 0.26854(14) 1.4507(4) 0.4786(2) 0.0374(8) Uani d 1 . .
    C C9B 0.30397(13) 0.6232(4) 0.6888(2) 0.0350(8) Uani d 1 . .
    C C10B 0.39088(14) 0.7553(4) 0.6567(3) 0.0450(9) Uani d 1 . .
    H H10A 0.365842 0.821170 0.613063 0.054 Uiso calc 1 . .
    H H10B 0.425039 0.726291 0.628436 0.054 Uiso calc 1 . .
    C C7A 0.28261(15) 1.1714(4) 0.5224(3) 0.0425(9) Uani d 1 . .
    C C3A 0.20154(16) 1.7230(4) 0.4385(3) 0.0486(10) Uani d 1 . .
    H H3A 0.179056 1.815309 0.424815 0.058 Uiso calc 1 . .
    C C4A 0.25956(17) 1.7231(4) 0.4274(3) 0.0502(10) Uani d 1 . .
    H H4A 0.275975 1.815759 0.405586 0.060 Uiso calc 1 . .
    C C5A 0.29396(15) 1.5876(4) 0.4480(3) 0.0451(9) Uani d 1 . .
    H H5A 0.333355 1.588921 0.441346 0.054 Uiso calc 1 . .
    C C11B 0.40938(15) 0.8519(4) 0.7420(3) 0.0484(10) Uani d 1 . .
    C C5B 0.19577(16) 0.3353(4) 0.7620(3) 0.0469(9) Uani d 1 . .
    H H5B 0.157087 0.338287 0.772786 0.056 Uiso calc 1 . .
    C C3B 0.28513(17) 0.1906(4) 0.7585(3) 0.0496(10) Uani d 1 . .
    H H3B 0.306236 0.094800 0.767083 0.060 Uiso calc 1 . .
    C C11A 0.08288(14) 1.0434(4) 0.4690(3) 0.0436(9) Uani d 1 . .
    C C4B 0.22748(17) 0.1949(4) 0.7737(3) 0.0501(10) Uani d 1 . .
    H H4B 0.209965 0.101248 0.792202 0.060 Uiso calc 1 . .
    C C2A 0.17680(15) 1.5856(4) 0.4699(2) 0.0423(9) Uani d 1 . .
    H H2A 0.137684 1.586033 0.478387 0.051 Uiso calc 1 . .
    C C2B 0.31131(15) 0.3286(4) 0.7305(2) 0.0429(9) Uani d 1 . .
    H H2B 0.350099 0.325359 0.720247 0.052 Uiso calc 1 . .
    C C12A 0.05788(19) 0.4705(5) 0.2783(3) 0.0771(14) Uani d 1 . .
    H H12D 0.063612 0.355485 0.278054 0.116 Uiso calc 1 B 1
    H H12E 0.033342 0.502275 0.223138 0.116 Uiso calc 1 B 1
    H H12F 0.094887 0.524054 0.281072 0.116 Uiso calc 1 B 1
    C C10A 0.10247(14) 1.1508(4) 0.5512(3) 0.0421(9) Uani d 1 . .
    H H10C 0.068964 1.179268 0.581190 0.050 Uiso calc 1 . .
    H H10D 0.129589 1.091455 0.595162 0.050 Uiso calc 1 . .
    O O2B 0.17604(10) 0.8632(3) 0.6759(2) 0.0583(7) Uani d 1 . .
    O O2A 0.30431(9) 1.3180(3) 0.49654(17) 0.0443(6) Uani d 1 . .
    O O3B 0.36054(9) 0.6118(3) 0.67566(17) 0.0447(6) Uani d 1 . .
    O O1A 0.31786(11) 1.0636(3) 0.5349(2) 0.0623(8) Uani d 1 . .
    O O1B 0.18850(9) 0.6100(3) 0.71963(17) 0.0455(6) Uani d 1 . .
    O O3A 0.13002(9) 1.2960(2) 0.52488(17) 0.0422(6) Uani d 1 . .
    O O4A 0.06268(12) 0.9068(3) 0.49773(19) 0.0586(8) Uani d 1 . .
    H H4A1 0.050295 0.850621 0.453194 0.088 Uiso calc 1 . .
    O O4B 0.43802(13) 0.9821(3) 0.7219(2) 0.0710(9) Uani d 1 . .
    H H4B1 0.445425 1.038184 0.768236 0.106 Uiso calc 1 . .
    O O7B 0.47513(11) 0.3440(3) 0.3654(2) 0.0764(10) Uani d 1 . .
    O O6A 0.01623(13) 0.6980(4) 0.3745(3) 0.0979(13) Uani d 1 . .
    O O5B 0.39977(12) 0.8143(4) 0.8178(2) 0.0682(9) Uani d 1 . .
    O O5A 0.08491(13) 1.0796(4) 0.3906(2) 0.0718(9) Uani d 1 . .
    S S1A 0.02436(6) 0.52545(19) 0.37557(13) 0.0507(6) Uani d 0.782(5) C 1
    S S1'A 0.0025(3) 0.5829(7) 0.3230(5) 0.057(2) Uani d 0.218(5) C 2
loop_
    _atom_site_aniso_label
    _atom_site_aniso_U_11
    _atom_site_aniso_U_22
    _atom_site_aniso_U_33
    _atom_site_aniso_U_12
    _atom_site_aniso_U_13
    _atom_site_aniso_U_23
    C13A 0.067(3) 0.069(3) 0.085(4) -0.020(2) 0.016(2) -0.009(3)
    C13B 0.086(3) 0.094(4) 0.090(4) -0.016(3) -0.010(3) -0.007(3)
    C12B 0.088(3) 0.070(3) 0.090(4) -0.011(3) 0.001(3) 0.004(3)
    S1B 0.0449(6) 0.0689(7) 0.0854(10) 0.0084(5) 0.0070(6) 0.0063(6)
    C8B 0.0393(18) 0.0338(18) 0.051(3) -0.0033(15) 0.0085(16) 0.0001(17)
    C8A 0.0399(18) 0.0315(17) 0.045(2) -0.0033(14) 0.0075(16) 0.0018(16)
    C1A 0.0360(17) 0.0355(18) 0.032(2) 0.0010(14) 0.0049(15) -0.0044(15)
    C1B 0.0380(18) 0.0345(18) 0.036(2) -0.0004(15) 0.0007(15) -0.0001(16)
    C9A 0.0353(17) 0.0366(19) 0.035(2) -0.0010(14) 0.0033(15) -0.0007(15)
    C6B 0.0432(19) 0.0366(18) 0.032(2) -0.0007(15) 0.0052(16) -0.0041(16)
    C7B 0.0416(19) 0.039(2) 0.042(2) -0.0008(16) 0.0051(16) -0.0021(17)
    C6A 0.0445(19) 0.0345(18) 0.033(2) -0.0015(15) 0.0059(16) -0.0057(16)
    C9B 0.0328(16) 0.0382(18) 0.033(2) 0.0004(14) 0.0028(15) -0.0073(16)
    C10B 0.0347(17) 0.043(2) 0.059(3) -0.0011(16) 0.0159(17) 0.0030(19)
    C7A 0.0432(19) 0.040(2) 0.044(2) 0.0032(16) 0.0033(17) -0.0044(17)
    C3A 0.057(2) 0.041(2) 0.048(3) 0.0097(18) 0.0062(19) 0.0031(18)
    C4A 0.071(3) 0.039(2) 0.041(3) -0.0134(19) 0.011(2) 0.0038(18)
    C5A 0.047(2) 0.045(2) 0.045(3) -0.0090(17) 0.0108(18) -0.0043(18)
    C11B 0.0358(19) 0.042(2) 0.069(3) -0.0054(16) 0.014(2) -0.004(2)
    C5B 0.050(2) 0.051(2) 0.040(3) -0.0126(18) 0.0074(17) 0.0001(18)
    C3B 0.066(3) 0.038(2) 0.042(3) 0.0018(18) -0.0043(19) 0.0061(18)
    C11A 0.0343(18) 0.044(2) 0.053(3) -0.0022(16) 0.0095(18) 0.000(2)
    C4B 0.070(3) 0.041(2) 0.038(3) -0.0132(19) 0.0029(19) 0.0051(17)
    C2A 0.0445(19) 0.041(2) 0.041(2) 0.0018(16) 0.0038(17) 0.0004(17)
    C2B 0.0436(19) 0.042(2) 0.042(2) 0.0022(16) 0.0001(17) -0.0009(17)
    C12A 0.070(3) 0.076(3) 0.092(4) -0.003(2) 0.034(3) -0.030(3)
    C10A 0.0368(18) 0.0411(19) 0.050(3) -0.0006(15) 0.0109(17) 0.0002(18)
    O2B 0.0477(15) 0.0467(15) 0.081(2) 0.0112(12) 0.0088(14) 0.0038(14)
    O2A 0.0367(12) 0.0435(14) 0.0539(18) 0.0010(10) 0.0101(11) 0.0052(12)
    O3B 0.0342(13) 0.0378(13) 0.0629(19) -0.0018(10) 0.0094(12) 0.0006(12)
    O1A 0.0475(15) 0.0520(16) 0.088(2) 0.0149(13) 0.0105(14) 0.0099(15)
    O1B 0.0392(13) 0.0430(14) 0.0561(18) 0.0005(11) 0.0123(12) 0.0030(12)
    O3A 0.0340(12) 0.0348(13) 0.0583(18) 0.0003(10) 0.0085(11) 0.0034(11)
    O4A 0.0630(17) 0.0405(15) 0.072(2) -0.0125(13) 0.0081(15) -0.0035(14)
    O4B 0.0748(19) 0.0550(17) 0.085(2) -0.0232(15) 0.0173(18) -0.0107(16)
    O7B 0.0494(16) 0.074(2) 0.110(3) 0.0176(14) 0.0238(16) 0.0302(18)
    O6A 0.074(2) 0.073(2) 0.153(4) -0.0240(17) 0.040(2) -0.065(2)
    O5B 0.074(2) 0.074(2) 0.058(2) -0.0207(15) 0.0138(16) -0.0042(17)
    O5A 0.089(2) 0.079(2) 0.049(2) -0.0262(17) 0.0148(17) -0.0035(17)
    S1A 0.0455(8) 0.0497(9) 0.0550(13) 0.0045(6) -0.0008(7) -0.0059(8)
    S1'A 0.059(3) 0.049(3) 0.061(5) 0.004(3) 0.002(3) 0.007(3)
_geom_special_details
;
 All esds (except the esd in the dihedral angle between two l.s. planes)
 are estimated using the full covariance matrix.  The cell esds are taken
 into account individually in the estimation of esds in distances, angles
 and torsion angles; correlations between esds in cell parameters are only
 used when they are defined by crystal symmetry.  An approximate (isotropic)
 treatment of cell esds is used for estimating esds involving l.s. planes.
;
loop_
    _geom_bond_atom_site_label_1
    _geom_bond_atom_site_label_2
    _geom_bond_site_symmetry_2
    _geom_bond_distance
    _geom_bond_publ_flag
    C13A S1'A . 1.708(6) ?
    C13A S1A . 1.768(4) ?
    C13A H13A . 0.9600 ?
    C13A H13B . 0.9600 ?
    C13A H13C . 0.9600 ?
    C13B S1B . 1.777(5) ?
    C13B H13D . 0.9600 ?
    C13B H13E . 0.9600 ?
    C13B H13F . 0.9600 ?
    C12B S1B . 1.759(5) ?
    C12B H12A . 0.9600 ?
    C12B H12B . 0.9600 ?
    C12B H12C . 0.9600 ?
    S1B O7B . 1.506(3) ?
    C8B C9B . 1.348(4) ?
    C8B C7B . 1.423(4) ?
    C8B H8B . 0.9300 ?
    C8A C9A . 1.352(4) ?
    C8A C7A . 1.420(4) ?
    C8A H8A . 0.9300 ?
    C1A C6A . 1.382(4) ?
    C1A C2A . 1.399(4) ?
    C1A C9A . 1.449(4) ?
    C1B C6B . 1.378(4) ?
    C1B C2B . 1.396(4) ?
    C1B C9B . 1.441(5) ?
    C9A O3A . 1.344(4) ?
    C6B C5B . 1.388(5) ?
    C6B O1B . 1.383(4) ?
    C7B O2B . 1.209(4) ?
    C7B O1B . 1.384(4) ?
    C6A C5A . 1.377(5) ?
    C6A O2A . 1.378(4) ?
    C9B O3B . 1.352(3) ?
    C10B O3B . 1.424(4) ?
    C10B C11B . 1.496(5) ?
    C10B H10A . 0.9700 ?
    C10B H10B . 0.9700 ?
    C7A O1A . 1.205(4) ?
    C7A O2A . 1.384(4) ?
    C3A C2A . 1.378(5) ?
    C3A C4A . 1.374(5) ?
    C3A H3A . 0.9300 ?
    C4A C5A . 1.384(5) ?
    C4A H4A . 0.9300 ?
    C5A H5A . 0.9300 ?
    C11B O5B . 1.201(5) ?
    C11B O4B . 1.317(4) ?
    C5B C4B . 1.372(5) ?
    C5B H5B . 0.9300 ?
    C3B C2B . 1.379(5) ?
    C3B C4B . 1.383(5) ?
    C3B H3B . 0.9300 ?
    C11A O5A . 1.193(4) ?
    C11A O4A . 1.312(4) ?
    C11A C10A . 1.515(5) ?
    C4B H4B . 0.9300 ?
    C2A H2A . 0.9300 ?
    C2B H2B . 0.9300 ?
    C12A S1'A . 1.776(7) ?
    C12A S1A . 1.769(4) ?
    C12A H12D . 0.9600 ?
    C12A H12E . 0.9600 ?
    C12A H12F . 0.9600 ?
    C10A O3A . 1.436(4) ?
    C10A H10C . 0.9700 ?
    C10A H10D . 0.9700 ?
    O4A H4A1 . 0.8200 ?
    O4B H4B1 . 0.8200 ?
    O6A S1'A . 1.229(6) ?
    O6A S1A . 1.438(3) ?
loop_
    _geom_angle_atom_site_label_1
    _geom_angle_atom_site_label_2
    _geom_angle_atom_site_label_3
    _geom_angle_site_symmetry_1
    _geom_angle_site_symmetry_3
    _geom_angle
    _geom_angle_publ_flag
    S1A C13A H13A . . 109.5 ?
    S1A C13A H13B . . 109.5 ?
    H13A C13A H13B . . 109.5 ?
    S1A C13A H13C . . 109.5 ?
    H13A C13A H13C . . 109.5 ?
    H13B C13A H13C . . 109.5 ?
    S1B C13B H13D . . 109.5 ?
    S1B C13B H13E . . 109.5 ?
    H13D C13B H13E . . 109.5 ?
    S1B C13B H13F . . 109.5 ?
    H13D C13B H13F . . 109.5 ?
    H13E C13B H13F . . 109.5 ?
    S1B C12B H12A . . 109.5 ?
    S1B C12B H12B . . 109.5 ?
    H12A C12B H12B . . 109.5 ?
    S1B C12B H12C . . 109.5 ?
    H12A C12B H12C . . 109.5 ?
    H12B C12B H12C . . 109.5 ?
    O7B S1B C12B . . 105.3(2) ?
    O7B S1B C13B . . 105.3(2) ?
    C12B S1B C13B . . 98.7(2) ?
    C9B C8B C7B . . 121.3(3) ?
    C9B C8B H8B . . 119.4 ?
    C7B C8B H8B . . 119.4 ?
    C9A C8A C7A . . 121.4(3) ?
    C9A C8A H8A . . 119.3 ?
    C7A C8A H8A . . 119.3 ?
    C6A C1A C2A . . 118.3(3) ?
    C6A C1A C9A . . 117.4(3) ?
    C2A C1A C9A . . 124.3(3) ?
    C6B C1B C2B . . 117.8(3) ?
    C6B C1B C9B . . 117.8(3) ?
    C2B C1B C9B . . 124.3(3) ?
    O3A C9A C8A . . 125.7(3) ?
    O3A C9A C1A . . 114.1(3) ?
    C8A C9A C1A . . 120.2(3) ?
    C1B C6B C5B . . 122.4(3) ?
    C1B C6B O1B . . 121.3(3) ?
    C5B C6B O1B . . 116.3(3) ?
    O2B C7B O1B . . 115.5(3) ?
    O2B C7B C8B . . 126.6(3) ?
    O1B C7B C8B . . 117.9(3) ?
    C5A C6A O2A . . 116.3(3) ?
    C5A C6A C1A . . 121.9(3) ?
    O2A C6A C1A . . 121.7(3) ?
    C8B C9B O3B . . 126.1(3) ?
    C8B C9B C1B . . 120.4(3) ?
    O3B C9B C1B . . 113.4(3) ?
    O3B C10B C11B . . 112.0(3) ?
    O3B C10B H10A . . 109.2 ?
    C11B C10B H10A . . 109.2 ?
    O3B C10B H10B . . 109.2 ?
    C11B C10B H10B . . 109.2 ?
    H10A C10B H10B . . 107.9 ?
    O1A C7A O2A . . 115.2(3) ?
    O1A C7A C8A . . 126.8(3) ?
    O2A C7A C8A . . 118.0(3) ?
    C2A C3A C4A . . 119.8(3) ?
    C2A C3A H3A . . 120.1 ?
    C4A C3A H3A . . 120.1 ?
    C3A C4A C5A . . 121.1(3) ?
    C3A C4A H4A . . 119.4 ?
    C5A C4A H4A . . 119.4 ?
    C6A C5A C4A . . 118.5(3) ?
    C6A C5A H5A . . 120.8 ?
    C4A C5A H5A . . 120.8 ?
    O5B C11B O4B . . 125.3(4) ?
    O5B C11B C10B . . 124.4(3) ?
    O4B C11B C10B . . 110.3(4) ?
    C4B C5B C6B . . 118.4(3) ?
    C4B C5B H5B . . 120.8 ?
    C6B C5B H5B . . 120.8 ?
    C2B C3B C4B . . 119.9(3) ?
    C2B C3B H3B . . 120.0 ?
    C4B C3B H3B . . 120.0 ?
    O5A C11A O4A . . 125.8(4) ?
    O5A C11A C10A . . 124.8(3) ?
    O4A C11A C10A . . 109.3(4) ?
    C5B C4B C3B . . 120.9(3) ?
    C5B C4B H4B . . 119.6 ?
    C3B C4B H4B . . 119.6 ?
    C3A C2A C1A . . 120.4(3) ?
    C3A C2A H2A . . 119.8 ?
    C1A C2A H2A . . 119.8 ?
    C3B C2B C1B . . 120.6(3) ?
    C3B C2B H2B . . 119.7 ?
    C1B C2B H2B . . 119.7 ?
    S1A C12A H12D . . 109.5 ?
    S1A C12A H12E . . 109.5 ?
    H12D C12A H12E . . 109.5 ?
    S1A C12A H12F . . 109.5 ?
    H12D C12A H12F . . 109.5 ?
    H12E C12A H12F . . 109.5 ?
    O3A C10A C11A . . 111.9(3) ?
    O3A C10A H10C . . 109.2 ?
    C11A C10A H10C . . 109.2 ?
    O3A C10A H10D . . 109.2 ?
    C11A C10A H10D . . 109.2 ?
    H10C C10A H10D . . 107.9 ?
    C6A O2A C7A . . 121.2(3) ?
    C9B O3B C10B . . 118.8(2) ?
    C7B O1B C6B . . 121.2(3) ?
    C9A O3A C10A . . 118.9(2) ?
    C11A O4A H4A1 . . 109.5 ?
    C11B O4B H4B1 . . 109.5 ?
    O6A S1A C12A . . 108.5(2) ?
    O6A S1A C13A . . 108.8(2) ?
    C12A S1A C13A . . 98.8(2) ?
    O6A S1'A C13A . . 124.9(5) ?
    O6A S1'A C12A . . 119.4(5) ?
    C13A S1'A C12A . . 100.8(3) ?
loop_
    _geom_torsion_atom_site_label_1
    _geom_torsion_atom_site_label_2
    _geom_torsion_atom_site_label_3
    _geom_torsion_atom_site_label_4
    _geom_torsion_site_symmetry_1
    _geom_torsion_site_symmetry_2
    _geom_torsion_site_symmetry_3
    _geom_torsion_site_symmetry_4
    _geom_torsion
    _geom_torsion_publ_flag
    C7A C8A C9A O3A . . . . -177.0(3) ?
    C7A C8A C9A C1A . . . . 2.4(5) ?
    C6A C1A C9A O3A . . . . 179.9(3) ?
    C2A C1A C9A O3A . . . . -3.1(5) ?
    C6A C1A C9A C8A . . . . 0.5(5) ?
    C2A C1A C9A C8A . . . . 177.5(3) ?
    C2B C1B C6B C5B . . . . -0.2(5) ?
    C9B C1B C6B C5B . . . . -179.4(3) ?
    C2B C1B C6B O1B . . . . -178.2(3) ?
    C9B C1B C6B O1B . . . . 2.6(5) ?
    C9B C8B C7B O2B . . . . -178.0(4) ?
    C9B C8B C7B O1B . . . . 3.1(5) ?
    C2A C1A C6A C5A . . . . -1.4(5) ?
    C9A C1A C6A C5A . . . . 175.8(3) ?
    C2A C1A C6A O2A . . . . 179.8(3) ?
    C9A C1A C6A O2A . . . . -3.1(5) ?
    C7B C8B C9B O3B . . . . 177.7(3) ?
    C7B C8B C9B C1B . . . . -0.3(5) ?
    C6B C1B C9B C8B . . . . -2.6(5) ?
    C2B C1B C9B C8B . . . . 178.2(3) ?
    C6B C1B C9B O3B . . . . 179.2(3) ?
    C2B C1B C9B O3B . . . . 0.0(5) ?
    C9A C8A C7A O1A . . . . 178.7(4) ?
    C9A C8A C7A O2A . . . . -2.7(5) ?
    C2A C3A C4A C5A . . . . -0.6(6) ?
    O2A C6A C5A C4A . . . . 178.8(3) ?
    C1A C6A C5A C4A . . . . -0.1(5) ?
    C3A C4A C5A C6A . . . . 1.1(6) ?
    O3B C10B C11B O5B . . . . -0.3(5) ?
    O3B C10B C11B O4B . . . . 179.0(3) ?
    C1B C6B C5B C4B . . . . -0.2(5) ?
    O1B C6B C5B C4B . . . . 177.8(3) ?
    C6B C5B C4B C3B . . . . 0.6(6) ?
    C2B C3B C4B C5B . . . . -0.4(6) ?
    C4A C3A C2A C1A . . . . -1.0(6) ?
    C6A C1A C2A C3A . . . . 1.9(5) ?
    C9A C1A C2A C3A . . . . -175.0(3) ?
    C4B C3B C2B C1B . . . . 0.0(5) ?
    C6B C1B C2B C3B . . . . 0.3(5) ?
    C9B C1B C2B C3B . . . . 179.5(3) ?
    O5A C11A C10A O3A . . . . -6.4(5) ?
    O4A C11A C10A O3A . . . . 174.6(3) ?
    C5A C6A O2A C7A . . . . -176.2(3) ?
    C1A C6A O2A C7A . . . . 2.8(5) ?
    O1A C7A O2A C6A . . . . 179.0(3) ?
    C8A C7A O2A C6A . . . . 0.2(5) ?
    C8B C9B O3B C10B . . . . 8.3(5) ?
    C1B C9B O3B C10B . . . . -173.6(3) ?
    C11B C10B O3B C9B . . . . 78.5(4) ?
    O2B C7B O1B C6B . . . . 177.8(3) ?
    C8B C7B O1B C6B . . . . -3.1(5) ?
    C1B C6B O1B C7B . . . . 0.3(5) ?
    C5B C6B O1B C7B . . . . -177.8(3) ?
    C8A C9A O3A C10A . . . . -0.4(5) ?
    C1A C9A O3A C10A . . . . -179.8(3) ?
    C11A C10A O3A C9A . . . . -84.3(3) ?
loop_
    _geom_hbond_atom_site_label_D
    _geom_hbond_atom_site_label_H
    _geom_hbond_atom_site_label_A
    _geom_hbond_site_symmetry_A
    _geom_hbond_distance_DH
    _geom_hbond_distance_HA
    _geom_hbond_distance_DA
    _geom_hbond_angle_DHA
    O4A H4A1 O6A . 0.82 1.82 2.621(5) 167
    O4B H4B1 S1B 4_576 0.82 2.70 3.479(3) 159
    O4B H4B1 O7B 4_576 0.82 1.78 2.595(4) 169
    C10B H10A O1A . 0.97 2.49 3.423(4) 161
    C10B H10B O7B 3_666 0.97 2.37 3.266(4) 153
    C10A H10C O6A 3_576 0.97 2.38 3.330(5) 165
    C10A H10D O2B . 0.97 2.40 3.324(4) 159
    C4B H4B Cg1 4_576 0.93 2.88 3.552(3) 130
_shelx_space_group_comment
;
The symmetry employed for this shelxl refinement is uniquely defined
by the following loop, which should always be used as a source of
symmetry information in preference to the above space-group names.
They are only intended as comments.
;
_shelx_estimated_absorpt_T_min     0.939
_shelx_estimated_absorpt_T_max     0.970
_shelx_hkl_file
;
   0   0   1    0.02    0.06
   0   0  -1    0.01    0.02
   0   0  -1    0.08    0.03
   0   0   1    0.06    0.03
   0   0   2   20.03    0.66
   0   0  -2   18.77    1.26
   0   0   2   19.58    0.71
   0   0  -2   20.36    0.71
   0   0  -2   19.89    0.66
   0   0   2   21.15    0.95
   0   0   3    0.11    0.07
   0   0   3    0.03    0.18
   0   0   3    0.05    0.40
   0   0  -3    2.00    1.32
   0   0   4  376.52   11.87
   0   0  -4  366.42   13.13
   0   0   4  381.67   11.55
   0   0   4  372.27   11.43
   0   0   5    0.07    0.23
   0   0   5    0.15    0.42
   0   0  -5    0.25    1.39
   0   0  -6   17.21    2.35
   0   0   6   16.53    0.80
   0   0   6   16.69    1.34
   0   0   7   -0.04    0.26
   0   0  -7   -0.33    1.61
   0   0   7    0.79    0.61
   0   0   8   10.82    1.38
   0   0  -8   14.11    2.77
   0   0   8   11.58    0.73
   0   0   9    0.36    0.66
   0   0  -9    4.20    2.32
   0   0 -10    2.49    2.57
   0   0  10    0.47    0.63
   0   0  10    0.86    0.80
   0   0  10    0.95    0.36
   0   0  11   -0.94    0.53
   0   0 -11    1.33    2.73
   0   0  11    0.40    0.89
   0   0  12    1.74    1.15
   0   0  12   -0.28    0.64
   0   0  13   -0.61    0.93
   0   0  13   -0.76    0.54
   0   0  14    2.31    1.26
   0   0  15    0.07    1.07
   0   0  16   -0.20    1.04
   0   0  17   -0.51    1.12
   0   0  18    1.32    1.58
   0   0  19   -0.32    1.35
   0   1   0    0.02    0.06
   0   1   0    0.14    0.06
   0   1   0    0.00    0.05
   0  -1   0    0.06    0.06
   0  -1   0   -0.01    0.04
   0   1   1   60.48    2.00
   0   1   1   59.55    1.99
   0   1  -1   57.12    1.87
   0   1   1   58.56    1.90
   0  -1   1   56.46    1.87
   0  -1   1   53.50    1.87
   0  -1  -1   54.82    2.58
   0  -1   1   59.22    2.04
   0   1  -2   52.48    1.71
   0   1   2   51.34    1.99
   0   1   2   53.92    1.77
   0  -1   2   53.44    1.98
   0  -1  -2   50.10    1.94
   0  -1  -2   51.57    2.70
   0   1   3  128.93    4.42
   0   1   3  129.46    4.50
   0   1  -3  131.62    4.08
   0   1   3  130.86    4.18
   0  -1  -3  131.68    5.63
   0  -1   3  132.20    4.49
   0   1   4  370.64   11.06
   0   1  -4  350.78   10.93
   0   1   4  355.66   11.41
   0   1   4  361.69   11.38
   0  -1   4  350.63   11.36
   0  -1  -4  353.10   12.93
   0   1   5   47.85    1.70
   0   1   5   45.79    2.04
   0   1  -5   46.86    1.54
   0  -1  -5   42.45    3.35
   0  -1   5   47.29    2.27
   0   1   6   40.40    1.52
   0   1   6   40.73    2.21
   0   1   6   39.13    1.91
   0   1  -6   40.36    1.35
   0  -1  -6   41.65    3.50
   0  -1   6   38.84    2.17
   0   1  -7   -0.05    0.10
   0   1   7    0.30    0.58
   0   1   7    0.27    0.22
   0   1   7    0.11    0.39
   0  -1   7   -0.05    0.49
   0  -1  -7   -1.11    1.97
   0   1   8   52.34    2.40
   0   1  -8   47.92    1.62
   0   1   8   47.83    1.83
   0   1   8   50.75    2.86
   0  -1   8   45.23    2.72
   0  -1   8   48.07    1.80
   0  -1  -8   53.77    4.26
   0   1  -9    4.63    0.32
   0   1   9    5.30    0.47
   0   1   9    4.86    1.11
   0   1   9    4.01    0.78
   0  -1  -9    7.13    2.98
   0  -1   9    7.16    1.28
   0  -1   9    5.21    0.50
   0   1  10   10.53    1.15
   0   1  10    9.22    0.65
   0   1  10   10.77    1.62
   0  -1 -10    7.98    3.21
   0  -1  10    9.86    0.78
   0  -1  10    8.12    1.42
   0   1  11    3.30    0.81
   0   1  11    3.02    1.11
   0   1  11    2.36    0.36
   0  -1  11    3.43    1.12
   0  -1 -11    0.64    3.10
   0   1  12    0.18    0.62
   0   1  12   -1.73    0.62
   0  -1 -12   -0.51    3.16
   0  -1  12   -0.84    0.69
   0   1  13    2.38    1.23
   0  -1 -13   -3.26    2.97
   0  -1  13    0.38    0.87
   0   1  14    2.24    1.31
   0  -1  14    2.72    1.29
   0  -1 -14    0.23    3.01
   0   1  15    0.57    1.14
   0  -1  15   -0.18    0.93
   0  -1 -15   -4.78    2.70
   0   1  16   -1.42    0.99
   0  -1  16    1.02    1.34
   0   1  17    1.33    1.40
   0  -1  17    0.07    1.21
   0   1  18   -2.03    1.06
   0  -1  18   -1.57    1.25
   0   1  19   -0.95    1.48
   0  -1  19    0.07    1.58
   0   2   0   55.67    1.97
   0   2   0   54.41    2.03
   0  -2   0   67.09    4.64
   0  -2   0   54.72    2.06
   0   2  -1    7.14    0.44
   0   2   1    5.08    0.61
   0   2   1    6.62    0.55
   0   2  -1    7.85    0.49
   0   2  -1    6.63    0.53
   0   2   1    7.01    0.46
   0  -2   1   -4.47    2.61
   0  -2   1    5.74    0.87
   0  -2  -1    6.09    0.55
   0  -2  -1    3.77    1.94
   0   2  -2   15.88    0.69
   0   2   2   14.83    0.88
   0   2   2   16.34    1.02
   0   2   2   14.70    0.73
   0  -2   2   14.99    1.09
   0  -2   2   14.62    0.69
   0  -2   2   13.34    2.31
   0  -2  -2   14.65    2.16
   0  -2  -2   15.58    0.95
   0   2   3    0.90    0.23
   0   2   3    0.47    0.31
   0   2  -3    0.97    0.18
   0   2   3    0.76    0.47
   0  -2  -3    0.90    0.44
   0  -2  -3    1.12    1.64
   0  -2   3    1.10    0.56
   0   2   4    5.70    0.62
   0   2   4    4.96    0.42
   0   2  -4    5.74    0.36
   0   2   4    6.91    0.81
   0  -2  -4    5.75    0.75
   0  -2   4    4.60    0.75
   0  -2  -4    5.16    1.89
   0   2   5    0.58    0.33
   0   2  -5    0.38    0.13
   0   2   5    0.77    0.21
   0   2   5    0.19    0.43
   0  -2   5    0.18    0.45
   0  -2  -5    1.71    1.76
   0   2   6    0.84    0.60
   0   2   6    0.51    0.39
   0   2   6    0.42    0.20
   0   2  -6    0.35    0.13
   0  -2  -6    1.81    1.92
   0  -2   6    0.41    0.54
   0   2   7    7.21    1.17
   0   2   7    8.46    0.60
   0   2  -7    9.05    0.46
   0   2   7    7.75    0.92
   0  -2  -7   15.32    3.00
   0  -2   7    8.31    1.20
   0   2   8   19.65    1.85
   0   2   8   21.79    1.49
   0   2  -8   22.86    0.88
   0   2   8   21.91    1.06
   0  -2  -8   21.76    3.43
   0  -2   8   19.44    1.79
   0   2   9   -0.14    0.38
   0   2  -9    0.09    0.13
   0   2   9    0.02    0.19
   0   2   9   -0.63    0.64
   0  -2   9   -0.92    0.60
   0  -2  -9   -2.04    2.48
   0   2  10    0.84    0.29
   0   2  10    0.21    0.48
   0   2  10    1.73    1.01
   0   2 -10    1.10    0.20
   0  -2 -10    3.89    3.34
   0  -2  10    1.70    0.94
   0   2  11    1.74    1.07
   0   2  11    0.88    0.58
   0   2  11    0.22    0.22
   0  -2  11    0.97    0.96
   0  -2 -11   -0.07    3.30
   0   2  12   15.74    2.26
   0  -2  12   17.09    2.18
   0  -2 -12   15.15    4.52
   0   2  13   -0.29    0.84
   0  -2 -13    3.98    3.66
   0  -2  13    2.61    1.22
   0   2  14    0.38    1.03
   0  -2  14   -0.83    0.94
   0  -2 -14   -0.89    2.96
   0  -2 -15    6.51    4.05
   0  -2  15   -0.17    1.09
   0   2  16   -0.82    1.08
   0  -2 -16   -0.45    3.41
   0  -2  16    1.33    1.27
   0   2  17   -1.81    1.10
   0  -2  17    0.06    1.31
   0   2  18   -1.12    1.39
   0  -2  18    1.10    1.63
   0   3   0    0.34    0.25
   0   3   0    0.08    0.17
   0   3   0    0.10    0.13
   0  -3   0    0.14    1.29
   0  -3   0   -0.04    0.18
   0   3   1   40.19    1.77
   0   3  -1   43.80    1.67
   0   3  -1   42.42    1.68
   0   3   1   42.71    1.80
   0   3   1   42.62    1.67
   0   3  -1   42.70    1.64
   0  -3   1   31.33    3.44
   0  -3  -1   45.59    3.49
   0  -3   1   42.34    1.70
   0  -3  -1   38.83    1.80
   0   3   2    8.87    0.58
   0   3  -2    8.08    0.53
   0   3  -2    8.15    0.54
   0   3   2    7.82    0.69
   0   3  -2    8.07    0.59
   0   3   2    7.50    0.76
   0  -3  -2   10.79    2.23
   0  -3   2    8.48    0.98
   0  -3  -2    9.61    0.77
   0  -3   2    8.14    2.15
   0   3   3    0.33    0.17
   0   3   3    0.28    0.37
   0   3  -3    0.36    0.15
   0   3   3   -0.03    0.23
   0  -3  -3   -2.72    1.18
   0  -3   3   -0.28    0.48
   0  -3   3    0.56    0.19
   0  -3   3   -0.11    1.07
   0  -3  -3    0.01    0.28
   0   3  -4    5.73    0.43
   0   3   4    4.29    0.62
   0   3   4    6.57    0.87
   0   3   4    5.54    0.49
   0  -3   4    6.09    0.89
   0  -3  -4    6.20    0.81
   0  -3   4    3.80    2.01
   0  -3   4    5.32    0.43
   0  -3  -4    9.91    2.26
   0   3  -5    4.81    0.39
   0   3   5    4.43    0.47
   0   3   5    4.89    0.69
   0   3   5    5.73    0.92
   0  -3   5    4.53    0.40
   0  -3  -5    3.89    2.36
   0  -3   5    4.14    0.89
   0  -3  -5    5.21    0.88
   0   3   6    1.21    0.64
   0   3  -6    0.11    0.14
   0   3   6    0.57    0.24
   0   3   6    0.28    0.37
   0  -3   6   -0.21    0.59
   0  -3  -6   -0.30    2.24
   0   3   7    4.17    0.73
   0   3   7    3.78    0.45
   0   3   7    4.01    1.00
   0   3  -7    3.04    0.32
   0  -3   7    3.61    0.95
   0  -3  -7    0.57    2.21
   0   3  -8    0.13    0.13
   0   3   8   -0.23    0.32
   0   3   8    0.13    0.18
   0   3   8   -0.42    0.55
   0  -3  -8   -0.73    2.61
   0  -3   8    1.75    0.80
   0   3   9   -0.11    0.41
   0   3   9   -0.25    0.16
   0   3  -9    0.04    0.13
   0   3   9   -0.80    0.66
   0  -3   9   -0.34    0.75
   0  -3  -9    0.53    2.96
   0   3 -10    2.10    0.28
   0   3  10    1.75    0.99
   0   3  10    1.49    0.36
   0  -3 -10   -1.36    3.21
   0  -3  10    1.60    0.95
   0   3  11    4.88    1.38
   0   3  11    3.42    0.48
   0  -3 -11    5.72    3.81
   0  -3  11    1.43    1.07
   0   3  12    2.71    1.22
   0  -3  12    0.84    1.03
   0  -3 -12    5.64    3.48
   0   3  13    0.32    1.14
   0  -3 -13    0.28    3.34
   0  -3  13    0.63    1.02
   0   3  14    0.29    1.03
   0  -3 -14   -1.14    3.46
   0  -3  14   -1.46    0.89
   0   3  15   -0.32    1.02
   0  -3  15    0.81    1.18
   0  -3 -15    0.22    3.74
   0   3  16    0.23    1.42
   0  -3  16   -1.14    1.03
   0   3  17   -0.74    1.47
   0  -3  17   -0.24    1.37
   0   3  18    0.87    1.73
   0  -3  18    0.02    1.42
   0   4   0    1.25    0.30
   0   4   0    2.19    0.42
   0   4   0    1.83    0.46
   0  -4   0    1.77    0.41
   0  -4   0    1.87    1.75
   0   4   1    0.08    0.24
   0   4   1    0.15    0.24
   0   4  -1    0.05    0.17
   0   4   1    0.11    0.18
   0   4  -1    0.12    0.31
   0   4  -1    0.50    0.24
   0  -4  -1   -0.16    1.43
   0  -4   1    2.29    1.91
   0  -4  -1    0.33    0.30
   0  -4   1    0.36    0.24
   0   4  -2    0.86    0.27
   0   4  -2    0.75    0.34
   0   4  -2    0.66    0.22
   0   4   2    2.33    0.58
   0   4   2    0.69    0.27
   0   4   2    1.08    0.36
   0  -4   2    0.76    0.26
   0  -4  -2   -0.06    0.30
   0  -4   2    0.57    2.12
   0  -4  -2    1.84    1.85
   0   4   3   15.93    0.93
   0   4  -3   15.03    0.86
   0   4  -3   15.63    0.94
   0   4   3   14.84    1.26
   0   4   3   12.48    1.04
   0  -4   3   17.64    3.36
   0  -4  -3   18.87    3.07
   0  -4   3   14.66    1.46
   0  -4   3   17.53    0.95
   0  -4  -3   15.19    1.22
   0   4   4    7.32    0.99
   0   4   4    7.89    0.86
   0   4  -4    8.49    0.61
   0   4   4    8.42    0.67
   0  -4  -4    6.95    0.95
   0  -4   4    9.35    1.21
   0  -4  -4    9.49    2.78
   0  -4   4    7.88    0.61
   0  -4   4    4.03    2.11
   0   4   5    1.21    0.74
   0   4   5    0.14    0.20
   0   4  -5    0.57    0.22
   0   4   5    0.99    0.49
   0  -4  -5    0.90    2.30
   0  -4   5    1.36    2.52
   0  -4  -5    0.13    0.56
   0  -4   5   -0.01    0.72
   0  -4   5    0.73    0.27
   0   4   6    8.36    0.69
   0   4   6    8.59    0.98
   0   4   6    8.62    1.26
   0   4  -6    9.02    0.61
   0  -4   6    7.89    0.61
   0  -4   6    7.07    3.03
   0  -4   6    9.78    1.32
   0  -4  -6    8.50    3.15
   0   4   7   21.88    1.54
   0   4   7   18.41    1.10
   0   4   7   20.25    1.88
   0   4  -7   20.42    0.99
   0  -4  -7   13.97    3.70
   0  -4   7   11.80    3.59
   0  -4   7   19.20    1.82
   0  -4   7   20.74    1.04
   0   4   8    1.01    0.32
   0   4  -8    0.13    0.17
   0   4   8    1.65    0.88
   0   4   8    0.49    0.46
   0  -4  -8   -3.37    2.85
   0  -4   8   -0.83    0.68
   0  -4   8   -0.19    2.45
   0  -4   8    0.69    0.24
   0   4   9    0.76    0.89
   0   4   9    0.46    0.26
   0   4  -9    0.12    0.16
   0  -4  -9    4.55    3.63
   0  -4   9    0.37    0.87
   0   4  10   -0.04    0.25
   0   4 -10    0.12    0.17
   0   4  10    0.31    0.92
   0  -4 -10   -1.25    3.45
   0  -4  10   -0.50    0.86
   0   4  11    0.66    0.99
   0   4  11   -0.23    0.20
   0  -4 -11   -0.80    3.37
   0  -4  11   -0.09    0.96
   0   4  12   -1.19    0.74
   0  -4  12   -0.25    1.00
   0  -4 -12    1.89    3.44
   0   4  13    0.06    0.92
   0  -4  13    1.20    1.22
   0  -4 -13    0.46    3.34
   0   4  14    0.77    1.21
   0  -4 -14   -1.90    3.61
   0  -4  14    0.05    1.17
   0   4  15    1.92    1.29
   0  -4  15    1.18    1.47
   0  -4 -15   -1.36    3.65
   0   4  16    2.75    1.54
   0  -4  16   -0.43    1.33
   0   4  17   -0.44    1.24
   0   5   0   -0.03    0.17
   0   5   0    0.04    0.24
   0   5   0    0.23    0.40
   0  -5   0   -2.60    1.78
   0  -5   0   -0.20    0.26
   0   5  -1   56.44    2.42
   0   5   1   55.81    2.53
   0   5   1   55.22    2.36
   0   5  -1   58.73    2.44
   0   5  -1   59.65    2.38
   0  -5  -1   59.01    2.67
   0  -5  -1   50.86    5.06
   0  -5   1   58.95    2.53
   0   5  -2    0.44    0.27
   0   5   2    0.26    0.32
   0   5   2    0.32    0.46
   0   5   2    0.20    0.21
   0   5  -2    0.40    0.36
   0   5  -2    0.67    0.26
   0  -5   2    0.88    2.20
   0  -5  -2    0.56    0.47
   0  -5  -2    0.58    1.96
   0  -5   2    0.63    0.31
   0   5   3    3.52    0.53
   0   5  -3    4.54    0.62
   0   5   3    4.28    0.71
   0   5   3    3.95    0.83
   0   5  -3    3.89    0.50
   0  -5  -3    6.87    2.54
   0  -5  -3    4.55    0.85
   0  -5   3    3.72    2.08
   0   5   4    6.09    0.85
   0   5  -4    5.49    0.68
   0   5   4    5.43    0.63
   0   5  -4    4.22    0.52
   0   5   4    3.36    0.85
   0  -5   4    4.57    1.10
   0  -5   4    5.57    2.31
   0  -5   4    4.47    0.56
   0  -5  -4    4.74    0.94
   0  -5  -4    3.36    2.58
   0   5  -5    4.79    0.64
   0   5  -5    4.23    0.51
   0   5   5    4.59    0.59
   0   5   5    4.64    0.81
   0   5   5    3.97    0.96
   0  -5   5    4.65    0.56
   0  -5  -5    4.84    1.04
   0  -5  -5    1.35    2.39
   0  -5   5    4.87    2.81
   0  -5   5    1.98    0.93
   0   5   6    1.80    0.42
   0   5   6    0.56    0.71
   0   5  -6    1.69    0.37
   0   5   6    2.33    0.63
   0  -5   6    1.74    0.39
   0  -5   6    0.92    0.85
   0  -5   6   -0.25    2.27
   0  -5  -6    2.90    2.94
   0   5  -7    1.47    0.33
   0   5   7    2.08    0.94
   0   5   7    0.61    0.30
   0  -5  -7    2.28    3.21
   0  -5   7   -2.49    2.42
   0  -5   7    0.88    0.32
   0  -5   7    1.07    0.92
   0   5  -8    0.30    0.21
   0   5   8    0.16    0.26
   0   5   8    1.12    0.87
   0  -5  -8   -2.15    3.18
   0  -5   8   -0.01    0.91
   0   5   9   14.72    1.98
   0   5  -9   13.39    0.83
   0   5   9   12.40    0.96
   0  -5   9   13.55    1.97
   0  -5  -9   13.81    4.38
   0   5  10    0.09    0.96
   0   5  10    0.56    0.34
   0   5 -10    0.84    0.29
   0  -5  10   -0.37    0.94
   0  -5 -10   -0.37    3.32
   0   5  11   -0.51    0.80
   0   5  11    0.03    0.27
   0  -5  11    1.01    1.16
   0  -5 -11   -0.32    3.42
   0   5  12    4.92    1.56
   0  -5 -12    1.33    3.75
   0  -5  12    2.91    1.48
   0   5  13    3.34    1.45
   0  -5 -13    5.27    4.31
   0   5  14    1.01    1.28
   0  -5 -14    1.79    4.03
   0   5  15   -0.67    1.00
   0   5  16    0.35    1.40
   0   5  17   -0.44    1.36
   0   6   0    0.32    0.34
   0   6   0    0.27    0.24
   0   6   0   -0.34    0.45
   0  -6   0    0.28    0.38
   0  -6   0   -0.01    2.21
   0   6  -1   14.28    1.14
   0   6  -1   12.24    0.94
   0   6   1   11.27    0.93
   0   6   1   15.94    1.30
   0   6  -1   12.62    1.02
   0   6   1   13.58    1.17
   0  -6  -1   13.24    1.25
   0  -6   1    9.26    3.47
   0  -6  -1   17.84    3.93
   0  -6   1   13.29    1.16
   0   6   2   12.15    1.24
   0   6  -2   11.91    1.02
   0   6   2   10.96    1.09
   0   6   2   10.10    0.91
   0   6  -2   12.08    0.91
   0   6  -2   10.99    0.92
   0  -6   2    9.98    3.24
   0  -6  -2   13.98    1.33
   0  -6   2   11.71    1.05
   0  -6  -2   11.88    3.42
   0   6   3    0.32    0.27
   0   6  -3    0.82    0.32
   0   6   3    0.50    0.44
   0   6  -3    0.71    0.48
   0   6   3    0.36    0.60
   0  -6  -3    0.63    0.61
   0  -6   3    0.77    0.37
   0  -6  -3   -2.40    2.38
   0  -6   3    0.78    1.29
   0   6   4    7.16    1.23
   0   6  -4    7.96    0.84
   0   6   4    9.07    0.86
   0   6  -4    7.29    0.74
   0  -6   4    6.55    3.26
   0  -6   4    7.05    0.79
   0  -6  -4    8.26    3.57
   0   6  -5   -0.17    0.44
   0   6   5    0.65    0.36
   0   6  -5    0.73    0.32
   0   6   5    1.81    0.88
   0  -6  -5   -0.76    2.74
   0  -6   5    0.62    0.96
   0  -6   5    1.11    0.38
   0  -6   5    3.35    3.17
   0   6  -6    6.40    0.68
   0   6   6    3.43    1.10
   0   6   6    5.28    0.72
   0   6  -6    5.44    0.78
   0  -6   6    0.50    3.16
   0  -6   6    7.73    1.57
   0  -6  -6    8.49    3.66
   0   6  -7    1.39    0.38
   0   6   7    2.51    1.09
   0   6   7    2.40    0.53
   0  -6  -7    3.78    3.64
   0  -6   7    1.23    1.07
   0   6   8   12.17    1.87
   0   6   8   14.11    1.08
   0   6  -8   12.12    0.89
   0  -6  -8   12.07    4.20
   0   6   9    1.23    1.06
   0   6   9    0.51    0.34
   0   6  -9    0.76    0.32
   0  -6  -9    3.69    3.58
   0   6  10    0.65    0.39
   0   6 -10    0.73    0.29
   0   6  10    0.48    0.91
   0  -6 -10   -1.54    3.47
   0   6  11    0.45    1.11
   0   6  11    1.43    0.48
   0  -6 -11    5.17    4.04
   0   6  12   -1.34    0.73
   0  -6 -12    2.55    4.03
   0   6  13    1.49    1.18
   0  -6 -13    0.30    3.83
   0   6  14    1.86    1.35
   0   6  15    0.61    1.42
   0   6  16   -0.55    1.29
   0   7   0   -0.45    0.22
   0   7   0    0.15    0.53
   0   7   0    0.35    0.43
   0  -7   0    4.33    3.22
   0  -7   0   -1.00    0.48
   0   7   1   14.09    1.43
   0   7   1   16.78    1.21
   0   7  -1   16.05    1.18
   0   7  -1   16.29    1.35
   0   7  -1   16.24    1.27
   0  -7   1   12.86    3.89
   0  -7  -1   13.60    4.10
   0  -7   1   15.16    1.38
   0   7   2   12.80    1.11
   0   7  -2   13.29    1.04
   0   7  -2   14.72    1.13
   0  -7   2   11.95    1.20
   0  -7  -2   12.33    3.98
   0   7  -3    4.01    0.65
   0   7   3    2.55    0.97
   0   7   3    3.23    0.63
   0  -7   3    3.54    0.72
   0  -7  -3   -2.01    2.57
   0  -7   3    3.26    2.99
   0   7   4    7.97    0.92
   0   7   4    8.39    1.35
   0   7  -4    7.83    0.84
   0  -7  -4    3.91    3.52
   0  -7   4   13.05    3.83
   0   7   5    2.00    0.53
   0   7  -5    1.87    0.48
   0   7   5    2.33    0.99
   0  -7  -5   -0.24    3.10
   0   7   6   -0.32    0.29
   0   7  -6   -0.45    0.21
   0   7   6   -0.70    0.63
   0  -7  -6   -2.98    2.57
   0   7   7    0.82    0.42
   0   7   7    0.79    0.97
   0   7  -7    0.49    0.33
   0  -7  -7    4.22    3.75
   0  -7  -8    4.36    3.82
   0   7  -9    0.56    0.34
   0   7   9    1.79    0.55
   0   7   9    1.39    1.09
   0  -7  -9    3.92    3.73
   0   7  10    0.18    0.94
   0   7  10   -0.29    0.29
   0  -7 -10    2.22    3.73
   0   7  11   -1.28    0.92
   0   7  11    0.17    0.37
   0   7  12   -0.40    1.05
   0   7  13   -0.53    1.01
   0   7  14    0.09    1.17
   0   8   0    2.64    0.61
   0  -8   0    2.85    2.85
   0   8   1    4.09    0.74
   0   8  -1    4.58    0.76
   0  -8  -1    3.38    2.75
   0   8  -2   12.70    1.17
   0   8   2   12.98    1.21
   0  -8  -2   16.39    4.38
   0   8   3    6.79    0.93
   0   8  -3    9.09    0.97
   0  -8  -3    6.56    3.87
   0   8  -4    7.31    0.90
   0   8   4    9.80    1.52
   0   8   4    9.08    1.03
   0  -8  -4   10.14    4.02
   0   8   5    0.18    0.87
   0   8  -5    0.16    0.31
   0   8   5    0.72    0.42
   0  -8  -5   -5.33    2.37
   0   8  -6    0.09    0.28
   0   8   6   -0.04    0.36
   0   8   6    0.54    0.87
   0  -8  -6    2.94    3.70
   0   8   7   14.08    1.30
   0   8  -7   13.07    1.13
   0   8   7   13.44    1.98
   0  -8  -7   15.96    4.99
   0   8   8    3.20    1.38
   0   8   8    4.66    0.87
   0   8  -8    5.43    0.75
   0   8   9    1.24    1.02
   0   8  -9    1.69    0.50
   0   8   9    0.39    0.47
   0   8  10   -1.51    0.88
   0   8  10    0.36    0.38
   0   8  11    0.30    1.12
   0   8  11    0.08    0.39
   0   8  12   -1.49    1.20
   0   8  13    0.89    1.51
   0   9   0    0.01    0.32
   0   9  -1    4.64    0.85
   0   9   1    4.07    0.79
   0   9  -2    0.48    0.42
   0   9   2    0.44    0.38
   0   9   3    0.14    0.35
   0   9  -3   -0.07    0.31
   0   9  -4   -0.12    0.33
   0   9   4    0.37    0.40
   0   9  -5    0.68    0.47
   0   9   5    0.63    0.45
   0   9   6    2.59    0.70
   0   9  -6    2.66    0.64
   0   9   7    1.61    0.60
   0   9  -7    1.66    0.56
   0   9  -8    3.83    0.74
   0   9   8    5.03    0.93
   0   9   9    0.61    0.50
   0   9  -9    0.35    0.37
   0   9   9    0.15    1.13
   0   9  10    0.53    0.50
   0   9  10    0.16    1.16
   0   9  11    0.12    0.46
   0   9  11   -0.98    1.27
   0  10   0   -0.01    0.37
   0  10   1   -0.09    0.36
   0  10  -1    0.41    0.41
   0  10  -2   -0.03    0.40
   0  10   2   -0.15    0.33
   0  10  -3    0.21    0.45
   0  10   3    0.13    0.36
   0  10   4    0.46    0.49
   0  10  -4   -0.35    0.40
   0  10   5    0.28    0.44
   0  10  -5   -0.13    0.40
   0  10  -6    0.34    0.45
   0  10   6   -0.23    0.40
   0  10  -7    0.46    0.44
   0  10   7    0.04    0.44
   0  10   8   -0.30    0.46
   0  10  -8    0.28    0.49
  -1   0  19    0.80    1.68
  -1   0  18   -0.72    1.39
  -1   0  17   -1.22    1.07
  -1   0  16   -0.57    1.17
  -1   0  15    0.74    1.12
  -1   0  14    0.36    0.99
  -1   0  13   -0.01    0.59
  -1   0  13    0.90    1.09
  -1   0  12    4.88    1.44
  -1   0  12    2.13    0.76
   1   0 -12    4.40    3.26
  -1   0  11    0.58    0.56
  -1   0  11   -0.47    0.83
   1   0 -11    0.66    2.67
   1   0 -10   -0.95    2.22
  -1   0  10    1.94    0.30
  -1   0  10    1.40    0.61
  -1   0  10    1.81    0.91
  -1   0   9   -0.25    0.67
  -1   0   9   -0.07    0.22
  -1   0   9    0.36    0.45
   1   0  -9   -3.90    1.92
  -1   0   8   87.44    3.56
  -1   0   8   95.38    3.03
  -1   0   8   89.34    4.17
   1   0  -8   92.22    5.45
  -1   0   7    0.07    0.21
  -1   0   7    0.85    0.47
   1   0  -7    0.52    1.88
  -1   0   7    0.57    0.68
  -1   0   6  144.93    4.50
  -1   0   6  143.82    4.39
   1   0  -6  142.60    6.52
  -1   0   6  134.59    5.32
  -1   0   5    0.07    0.06
   1   0  -5   -1.36    1.40
  -1   0   5    0.17    0.40
  -1   0   5    0.43    0.18
  -1   0   4  296.97    8.80
   1   0  -4  276.60   10.34
  -1   0   4  287.82    8.87
  -1   0   4  278.47    9.26
  -1   0   3    0.32    0.14
   1   0  -3    2.54    1.27
  -1   0   3    0.32    0.29
  -1   0   3    0.08    0.05
  -1   0   3    0.47    0.43
  -1   0   2   89.60    3.09
   1   0  -2   89.85    3.42
  -1   0   2   90.40    2.92
   1   0  -1    0.03    0.03
  -1   0   1    0.00    0.03
  -1   0   1    0.29    0.11
  -1   0   0    0.00    0.03
   1   0   0    0.00    0.03
   1   0   0    0.00    0.01
   1   0   1    0.06    0.02
  -1   0  -1   -0.01    0.03
   1   0   1    0.06    0.06
   1   0   1    0.08    0.09
   1   0   2    6.48    0.37
  -1   0  -2    6.31    0.27
   1   0   2    6.31    0.51
   1   0   3   -0.05    0.07
  -1   0  -3    0.14    0.09
   1   0   3    0.24    0.30
  -1   0  -3   -0.91    1.10
   1   0   3    0.14    0.24
  -1   0  -4  290.81    8.86
  -1   0  -4  281.12   10.38
   1   0   4  294.85    9.00
   1   0   4  286.41    9.31
   1   0   5    0.09    0.37
  -1   0  -5   -0.43    1.36
   1   0   5    0.26    0.26
   1   0   6    6.29    0.51
  -1   0  -6    3.39    1.69
   1   0   6    4.39    0.84
   1   0   7    0.03    0.31
   1   0   7    0.59    0.67
  -1   0  -7    0.24    1.73
   1   0   8    3.68    1.00
   1   0   8    4.33    0.50
  -1   0  -8    4.16    2.11
   1   0   9    0.29    0.35
  -1   0  -9   -1.06    1.86
   1   0   9   -0.08    0.64
   1   0  10    0.19    0.39
   1   0  10    0.55    0.73
   1   0  11    0.50    0.92
   1   0  11   -0.39    0.38
   1   0  12   16.69    2.16
   1   0  12   19.61    1.73
   1   0  13    1.01    1.06
   1   0  13   -0.73    0.66
   1   0  14    0.82    0.96
   1   0  15    0.03    1.11
   1   0  16    1.49    1.20
   1   0  17    0.80    1.31
   1   0  18   -1.28    1.00
   1   0  19   -0.68    1.51
  -1   1  19   -0.94    1.54
  -1  -1  19   -0.92    1.47
  -1   1  18    0.20    1.45
  -1  -1  18    0.28    1.32
  -1   1  17    1.29    1.44
  -1  -1  17   -0.12    1.32
  -1   1  16    6.38    1.93
  -1  -1  16    4.12    1.51
  -1   1  15    1.67    1.20
  -1  -1  15    0.91    1.14
   1  -1 -15    0.48    3.10
  -1   1  14    2.26    1.16
   1  -1 -14   -3.66    2.76
  -1  -1  14   -0.26    0.98
  -1   1  13    1.35    1.04
  -1   1  13   -0.53    0.49
   1  -1 -13    1.73    3.02
  -1  -1  13    0.10    0.95
  -1   1  12    0.82    1.07
  -1   1  12   -0.79    0.48
  -1  -1  12   -0.46    0.62
  -1  -1  12   -0.48    0.83
   1  -1 -12    2.39    3.35
  -1   1  11    9.56    1.09
  -1   1  11    9.33    1.66
  -1  -1  11    9.86    1.67
   1  -1 -11    8.07    3.68
  -1  -1  11   10.78    1.16
  -1   1  10    1.06    0.88
  -1   1  10    0.74    0.21
  -1   1  10    0.12    0.44
  -1  -1  10    0.88    0.34
   1  -1 -10    3.92    2.95
  -1  -1  10    0.95    0.91
  -1   1   9    0.97    0.50
  -1   1   9    0.71    0.21
  -1   1   9   -0.19    0.63
  -1  -1   9    0.69    0.29
  -1  -1   9    1.59    0.81
   1  -1  -9    1.88    2.38
  -1   1   8   87.33    4.13
   1   1  -8   86.80    2.79
  -1   1   8   89.91    2.97
  -1   1   8   89.33    3.55
  -1  -1   8   87.66    4.08
  -1  -1   8   89.25    2.93
   1  -1  -8   84.67    5.51
   1   1  -7   42.83    1.43
  -1   1   7   44.39    2.07
  -1   1   7   42.33    2.48
  -1   1   7   43.81    1.58
   1  -1  -7   46.31    4.02
   1   1  -6    0.78    0.10
  -1   1   6    0.84    0.18
  -1   1   6    0.72    0.34
  -1   1   6    1.27    0.57
  -1  -1   6    0.32    0.48
   1  -1  -6   -1.94    1.50
  -1   1   5   36.54    1.32
   1   1  -5   36.19    1.20
  -1   1   5   36.72    1.67
  -1   1   5   35.78    1.94
   1  -1  -5   39.81    3.22
  -1  -1   5   36.42    1.23
  -1  -1   5   33.50    1.92
  -1   1   4   84.94    2.66
  -1   1   4   80.97    2.97
   1   1  -4   81.45    2.56
  -1   1   4   76.46    3.20
   1  -1  -4   77.29    4.37
  -1  -1   4   82.92    2.58
  -1  -1   4   76.91    3.25
   1   1  -3  249.93    7.71
  -1   1   3  255.83    7.99
  -1   1   3  256.58    7.77
  -1   1   3  247.59    8.07
   1  -1  -3  247.72    8.03
   1  -1  -3  252.30    9.19
  -1  -1   3  244.51    7.71
  -1   1   2    1.02    0.13
   1   1  -2    1.25    0.13
  -1   1   2    1.73    0.35
  -1   1   2    1.29    0.24
  -1  -1   2    1.59    0.40
   1  -1  -2   -0.03    0.68
  -1  -1   2    1.44    0.13
   1   1  -1    5.04    0.25
  -1   1   1    5.39    0.28
   1   1  -1    5.42    0.29
  -1   1   1    5.41    0.35
  -1  -1   1    5.52    0.26
   1  -1  -1    5.40    0.35
   1  -1  -1    5.29    0.86
  -1  -1   1    5.03    0.51
   1   1   0   23.93    0.91
  -1   1   0   25.66    0.82
  -1   1   0   23.86    0.83
   1   1   0   22.86    0.88
  -1   1   0   23.62    0.88
   1   1   0   23.63    0.86
   1  -1   0   22.94    0.88
  -1  -1   0   19.37    0.87
   1   1   1   11.00    0.61
  -1   1  -1   11.40    0.47
   1   1   1   10.69    0.61
   1   1   1   11.49    0.53
   1  -1   1   11.81    0.54
   1   1   2  489.99   14.95
  -1   1  -2  482.86   14.94
   1   1   2  472.40   15.20
   1   1   2  495.21   15.04
   1  -1   2  507.25   14.88
  -1  -1  -2  488.16   16.35
   1   1   3    6.99    0.55
   1   1   3    6.22    0.68
  -1   1  -3    6.24    0.32
  -1  -1  -3    7.29    2.05
   1  -1   3    6.43    0.68
   1   1   4  440.99   13.62
  -1   1  -4  436.38   13.45
   1   1   4  435.48   13.84
   1  -1   4  444.91   13.78
  -1  -1  -4  444.68   15.54
   1   1   5   10.66    1.04
  -1   1  -5   10.70    0.47
   1   1   5   10.85    0.69
  -1  -1  -5   10.25    2.14
   1  -1   5    9.46    0.97
  -1   1  -6   58.39    1.91
   1   1   6   58.88    2.13
   1   1   6   57.80    2.80
  -1  -1  -6   52.07    3.85
   1  -1   6   57.21    2.70
   1   1   7   22.32    1.09
  -1   1  -7   21.93    0.84
   1   1   7   22.46    1.71
  -1  -1  -7   27.74    3.37
   1  -1   7   20.29    1.59
   1   1   8  108.88    3.70
   1   1   8  110.47    4.35
  -1   1  -8  107.69    3.44
   1   1   8  106.42    4.69
   1  -1   8  109.86    3.66
  -1  -1  -8  102.67    6.22
   1  -1   8  101.12    4.55
   1   1   9   29.00    1.30
   1   1   9   27.49    2.14
  -1   1  -9   27.45    1.03
   1   1   9   27.72    1.82
   1  -1   9   26.43    2.09
  -1  -1  -9   23.06    3.74
   1  -1   9   26.00    1.27
   1   1  10   -0.32    0.50
   1   1  10   -0.25    0.31
  -1   1 -10    0.14    0.15
   1   1  10    2.37    0.96
   1  -1  10   -0.36    0.72
  -1  -1 -10   -0.07    2.50
   1  -1  10   -0.20    0.38
   1   1  11    2.87    1.13
   1   1  11    2.36    0.44
   1   1  11    2.08    0.78
   1  -1  11    2.41    1.03
  -1  -1 -11   -0.03    2.99
   1   1  12   -0.76    0.58
   1   1  12    0.23    1.01
  -1  -1 -12   -3.63    2.94
   1  -1  12    0.74    1.04
   1   1  13   -1.17    0.87
   1  -1  13    0.43    0.93
  -1  -1 -13    1.70    3.09
   1   1  14    2.33    1.24
  -1  -1 -14   -1.12    2.99
   1  -1  14    1.31    1.10
   1   1  15   -1.39    0.98
   1  -1  15    0.47    1.13
   1   1  16    1.36    1.35
   1  -1  16   -0.33    1.09
   1   1  17    0.60    1.49
   1  -1  17   -0.93    1.12
   1   1  18    0.29    1.51
   1  -1  18    0.36    1.40
   1   1  19    0.35    1.52
   1  -1  19   -1.55    1.34
  -1   2  18   -3.01    1.14
  -1  -2  18   -1.14    1.23
  -1   2  17   -0.21    1.28
  -1  -2  17   -1.05    1.09
   1  -2 -17   -7.24    3.23
  -1   2  16    0.31    1.22
   1  -2 -16   -1.07    3.48
  -1  -2  16   -0.75    1.09
  -1   2  15    0.85    1.29
  -1  -2  15   -0.41    1.09
   1  -2 -15   -3.07    3.41
  -1   2  14   -0.22    1.03
  -1  -2  14    1.17    1.08
   1  -2 -14   -2.38    3.02
  -1   2  13    0.58    1.04
   1  -2 -13    4.70    3.45
  -1  -2  13    1.94    1.22
  -1   2  12   14.62    2.16
  -1  -2  12   10.79    1.90
   1  -2 -12   13.22    4.24
  -1   2  11   -0.10    0.43
  -1   2  11   -0.20    0.70
  -1   2  11   -0.11    0.18
  -1  -2  11   -0.03    0.94
   1  -2 -11    4.13    3.28
  -1   2  10   -0.14    0.37
   1   2 -10    0.44    0.15
  -1   2  10   -0.94    0.65
  -1   2  10    0.86    0.25
   1  -2 -10   -0.12    2.72
  -1  -2  10    1.54    0.92
  -1   2   9   10.59    1.07
  -1   2   9   10.77    0.67
   1   2  -9   11.59    0.52
  -1   2   9   13.39    1.67
   1  -2  -9    9.90    3.23
  -1  -2   9   12.91    1.65
   1   2  -8   32.40    1.15
  -1   2   8   31.33    1.79
  -1   2   8   30.90    1.32
  -1   2   8   29.52    2.23
   1  -2  -8   37.18    4.08
  -1  -2   8   32.05    2.24
  -1   2   7   13.32    1.10
   1   2  -7   14.16    0.60
  -1   2   7   14.19    1.53
  -1   2   7   12.80    0.73
  -1  -2   7   12.19    1.43
   1  -2  -7   17.25    3.08
  -1   2   6    0.59    0.37
   1   2  -6    0.38    0.12
  -1   2   6    0.24    0.16
  -1   2   6   -0.08    0.49
  -1  -2   6    0.13    0.57
   1  -2  -6   -0.67    1.77
  -1   2   5   56.79    2.67
   1   2  -5   56.39    1.93
  -1   2   5   58.93    2.06
  -1   2   5   57.11    2.40
   1  -2  -5   53.07    3.87
  -1  -2   5   56.06    2.69
   1  -2  -5   54.69    2.52
   1   2  -4   35.85    1.28
  -1   2   4   36.32    1.65
  -1   2   4   34.58    1.36
  -1   2   4   32.40    1.80
  -1  -2   4   34.98    1.89
   1  -2  -4   34.71    2.89
   1  -2  -4   34.55    1.72
  -1   2   3   24.74    1.04
   1   2  -3   24.95    0.98
  -1   2   3   24.51    1.41
  -1   2   3   24.13    1.25
  -1  -2   3   25.25    3.20
   1  -2  -3   28.32    2.69
  -1  -2   3   25.35    1.56
   1  -2  -3   24.46    1.31
  -1  -2   3   24.33    0.95
   1   2  -2   -0.07    0.10
   1   2  -2   -0.03    0.12
  -1   2   2    0.33    0.37
  -1   2   2   -0.11    0.11
  -1   2   2    0.31    0.24
   1  -2  -2   -0.04    0.24
  -1  -2   2    0.23    0.14
  -1  -2   2   -0.83    1.42
  -1  -2   2   -0.37    0.49
   1  -2  -2   -0.83    1.28
   1   2  -1   52.67    1.85
  -1   2   1   50.23    1.85
  -1   2   1   51.70    1.98
   1   2  -1   53.74    1.86
   1  -2  -1   53.12    2.00
   1  -2  -1   52.32    3.61
  -1  -2   1   47.99    3.48
  -1  -2   1   54.74    2.43
  -1   2   0  172.15    5.60
   1   2   0  178.70    5.64
  -1   2   0  170.89    5.67
   1   2   0  177.82    5.64
  -1   2   0  184.49    5.53
   1   2   0  174.74    5.69
   1  -2   0  176.89    5.70
  -1  -2   0  176.14    5.72
   1  -2   0  177.52    7.65
  -1   2  -1    7.35    0.55
  -1   2  -1    9.33    0.51
   1   2   1    7.76    0.52
   1   2   1    8.68    0.65
  -1   2  -1    7.79    0.46
   1   2   1    8.71    0.71
  -1  -2  -1    9.00    0.72
  -1  -2  -1    8.85    1.99
   1  -2   1    8.73    0.83
   1  -2   1    8.08    0.53
   1   2   2    2.03    0.41
   1   2   2    1.67    0.48
   1   2   2    2.60    0.32
  -1   2  -2    2.09    0.24
  -1  -2  -2    2.80    1.69
  -1  -2  -2    2.51    0.50
   1  -2   2    2.51    0.55
   1   2   3   55.58    2.38
   1   2   3   56.25    2.06
   1   2   3   57.85    2.33
  -1   2  -3   56.11    1.95
   1  -2   3   57.45    2.30
  -1  -2  -3   54.17    3.77
   1   2   4   20.33    0.99
  -1   2  -4   21.96    0.87
   1   2   4   20.93    1.37
   1   2   4   19.90    1.24
  -1  -2  -4   20.33    2.63
   1  -2   4   23.05    1.36
   1   2   5    8.72    0.61
   1   2   5    8.38    0.99
  -1   2  -5    9.15    0.47
   1   2   5    9.55    0.88
   1  -2   5    8.06    0.92
  -1  -2  -5   13.12    2.43
   1   2   6    0.16    0.38
   1   2   6   -0.03    0.19
  -1   2  -6    0.22    0.12
   1   2   6   -0.51    0.46
  -1  -2  -6   -0.11    2.07
   1  -2   6    0.09    0.49
  -1   2  -7   11.13    0.55
   1   2   7    9.77    0.71
   1   2   7   11.31    1.33
   1   2   7    8.22    0.99
  -1  -2  -7   12.11    2.87
   1  -2   7   12.45    1.32
   1   2   8   82.58    4.04
   1   2   8   87.60    3.67
  -1   2  -8   86.08    2.81
   1   2   8   84.91    3.06
  -1  -2  -8   77.60    5.68
   1  -2   8   83.28    3.90
   1   2   9   23.58    1.67
   1   2   9   24.94    2.16
   1   2   9   22.00    1.14
  -1   2  -9   22.76    0.92
  -1  -2  -9   26.98    4.12
   1  -2   9   19.44    1.86
  -1   2 -10    6.69    0.42
   1   2  10    5.27    1.33
   1   2  10    5.08    0.54
   1   2  10    7.66    1.07
   1  -2  10    5.25    1.24
  -1  -2 -10    6.29    3.39
   1   2  11    6.55    1.07
   1   2  11    7.78    1.65
   1   2  11    5.72    0.58
   1  -2  11    4.38    1.25
  -1  -2 -11    5.11    3.71
   1   2  12   21.09    2.49
  -1  -2 -12   13.13    4.25
   1  -2  12   20.92    2.28
   1   2  13   14.43    2.27
   1  -2  13   11.83    1.98
  -1  -2 -13   11.90    4.08
   1   2  14   -0.72    0.98
   1  -2  14    0.41    1.12
  -1  -2 -14    1.92    3.48
   1   2  15    1.28    1.25
  -1  -2 -15   -0.36    3.40
   1  -2  15    0.74    1.22
   1   2  16    1.01    1.33
   1  -2  16   -0.40    0.92
   1   2  17    2.76    1.72
   1  -2  17    1.57    1.44
   1   2  18   -0.55    1.26
   1  -2  18    1.60    1.62
  -1   3  18    1.89    1.81
  -1  -3  18   -1.94    1.35
  -1   3  17    0.11    1.33
  -1  -3  17   -1.28    1.16
  -1   3  16   -0.65    1.09
  -1  -3  16    2.59    1.59
   1  -3 -16   -2.07    3.30
  -1   3  15   -1.74    0.94
   1  -3 -15   -0.05    3.74
  -1  -3  15   -0.10    1.10
  -1   3  14    2.49    1.39
   1  -3 -14    2.40    3.79
  -1  -3  14    0.12    1.10
  -1   3  13    0.40    1.04
   1  -3 -13    1.26    3.32
  -1  -3  13   -0.90    0.91
  -1   3  12    0.12    0.89
   1  -3 -12    3.08    3.23
  -1  -3  12   -0.67    0.89
  -1   3  11    3.14    1.22
  -1   3  11    2.49    0.40
   1  -3 -11    2.98    3.55
  -1  -3  11    2.10    1.23
  -1   3  10    0.41    0.51
   1   3 -10    0.00    0.14
  -1   3  10    0.45    0.80
  -1   3  10   -0.01    0.20
  -1  -3  10    1.03    0.97
   1  -3 -10   -0.37    3.31
  -1   3   9   -0.19    0.63
  -1   3   9   -0.04    0.17
  -1   3   9    0.20    0.39
   1   3  -9   -0.06    0.11
   1  -3  -9   -2.63    2.51
  -1  -3   9   -0.01    0.74
   1   3  -8    1.28    0.22
  -1   3   8    1.49    0.78
  -1   3   8    2.20    0.60
  -1   3   8    1.18    0.29
   1  -3  -8    3.79    2.69
  -1  -3   8    2.13    0.97
   1   3  -7    0.52    0.17
  -1   3   7    0.70    0.67
  -1   3   7    0.99    0.45
  -1   3   7    0.49    0.22
  -1  -3   7   -0.30    0.61
   1  -3  -7   -0.48    2.24
  -1   3   6    0.80    0.24
   1   3  -6    0.72    0.19
  -1   3   6    0.82    0.38
  -1   3   6    1.43    0.69
   1  -3  -6    1.60    2.24
  -1  -3   6   -0.40    1.96
   1  -3  -6    0.85    0.64
  -1  -3   6    0.30    0.64
  -1   3   5    3.80    0.62
   1   3  -5    3.08    0.32
  -1   3   5    4.25    0.43
  -1   3   5    2.60    0.75
  -1  -3   5    3.85    2.25
  -1  -3   5    2.80    0.30
   1  -3  -5    3.89    0.73
   1  -3  -5    4.28    2.08
  -1  -3   5    3.03    0.83
  -1   3   4    0.19    0.15
  -1   3   4   -0.05    0.39
   1   3  -4    0.14    0.13
  -1   3   4    0.70    0.31
   1  -3  -4    1.71    1.55
  -1  -3   4   -1.69    1.27
   1  -3  -4    0.30    0.35
  -1  -3   4    0.32    0.56
  -1  -3   4    0.32    0.15
  -1   3   3   20.01    0.99
  -1   3   3   21.39    1.21
  -1   3   3   20.80    1.28
   1   3  -3   20.08    0.95
   1  -3  -3   21.89    1.27
  -1  -3   3   23.66    3.21
  -1  -3   3   19.98    1.49
  -1  -3   3   20.96    0.94
   1  -3  -3   19.89    2.64
  -1   3   2   28.66    1.44
  -1   3   2   29.73    1.29
  -1   3   2   32.19    1.54
   1   3  -2   29.41    1.23
   1   3  -2   29.61    1.26
  -1  -3   2   29.99    3.33
  -1  -3   2   30.23    1.27
   1  -3  -2   37.56    3.31
   1  -3  -2   28.56    1.48
  -1  -3   2   30.42    1.84
   1   3  -1  143.17    4.70
   1   3  -1  142.18    4.68
  -1   3   1  141.38    4.72
  -1   3   1  139.86    4.82
  -1   3   1  138.34    4.67
   1  -3  -1  141.79    4.87
   1  -3  -1  148.06    7.03
  -1  -3   1  138.96    4.72
  -1   3   0   -0.13    0.14
   1   3   0    0.20    0.14
  -1   3   0   -0.07    0.23
   1   3   0   -0.05    0.16
   1   3   0    0.35    0.27
  -1   3   0    0.03    0.11
   1  -3   0    3.01    1.57
  -1  -3   0   -0.16    0.17
  -1  -3   0    0.11    1.24
   1  -3   0   -0.15    0.14
   1   3   1   21.57    1.11
   1   3   1   20.26    0.99
   1   3   1   18.80    1.12
  -1   3  -1   19.41    0.93
  -1   3  -1   19.94    0.99
  -1   3  -1   21.06    0.95
   1  -3   1   21.47    1.03
   1  -3   1   17.88    2.75
  -1  -3  -1   17.29    1.09
  -1  -3  -1   21.72    2.71
  -1   3  -2    2.46    0.31
  -1   3  -2    3.19    0.37
   1   3   2    2.79    0.47
   1   3   2    2.85    0.54
   1   3   2    2.76    0.37
   1  -3   2    3.72    0.39
  -1  -3  -2    2.20    1.57
   1  -3   2    0.42    1.35
   1  -3   2    3.25    0.66
  -1  -3  -2    2.72    0.52
  -1   3  -3   69.94    2.53
   1   3   3   71.98    3.01
   1   3   3   69.56    2.63
   1   3   3   74.32    2.92
  -1  -3  -3   77.14    4.58
  -1  -3  -3   71.98    3.02
   1  -3   3   74.91    2.97
   1   3   4   37.24    1.58
   1   3   4   36.59    1.99
   1   3   4   37.59    1.86
  -1   3  -4   36.01    1.45
   1  -3   4   35.69    1.49
  -1  -3  -4   45.28    3.99
   1  -3   4   37.03    1.95
   1   3   5    0.47    0.50
   1   3   5    0.77    0.40
  -1   3  -5    0.14    0.13
   1   3   5    0.41    0.22
   1  -3   5    0.73    0.57
  -1  -3  -5    0.43    1.87
  -1   3  -6   -0.04    0.11
   1   3   6   -0.24    0.29
   1   3   6    0.01    0.18
   1   3   6    0.02    0.49
   1  -3   6    0.59    0.62
  -1  -3  -6    3.09    2.27
   1   3   7    0.88    0.29
   1   3   7    0.57    0.43
  -1   3  -7    1.00    0.22
   1   3   7    0.92    0.68
   1  -3   7    0.75    0.63
  -1  -3  -7    0.79    2.54
   1   3   8    0.17    0.42
   1   3   8    0.11    0.63
   1   3   8    0.21    0.22
  -1   3  -8    0.26    0.15
  -1  -3  -8   -1.76    2.42
   1  -3   8   -0.50    0.56
   1   3   9    1.06    0.88
  -1   3  -9    2.74    0.31
   1   3   9    2.34    0.42
   1   3   9    1.86    0.64
  -1  -3  -9    4.18    3.20
   1  -3   9    1.92    0.97
   1   3  10    0.00    0.24
  -1   3 -10    0.13    0.16
   1   3  10    0.40    0.79
   1  -3  10   -0.90    0.72
  -1  -3 -10    1.79    3.50
   1   3  11    0.94    0.32
   1   3  11    0.63    1.06
   1  -3  11    2.36    1.14
  -1  -3 -11   -2.08    3.42
   1   3  12   -0.47    0.91
   1  -3  12    1.29    1.08
  -1  -3 -12    2.06    3.54
   1   3  13   -1.38    0.71
  -1  -3 -13    1.90    3.46
   1  -3  13    1.08    1.05
   1   3  14    0.54    1.16
   1  -3  14    0.92    1.14
  -1  -3 -14   -1.21    3.46
   1   3  15   -0.10    1.11
   1  -3  15   -0.09    1.16
  -1  -3 -15   -5.33    3.20
   1   3  16    0.17    1.26
   1  -3  16    1.00    1.34
   1   3  17    0.98    1.68
   1  -3  17    0.48    1.41
   1   3  18   -0.70    1.44
   1  -3  18   -0.45    1.55
  -1   4  17   -1.31    1.20
  -1  -4  17    0.44    1.64
  -1   4  16    2.00    1.44
   1  -4 -16    0.08    3.92
  -1  -4  16   -0.89    1.41
  -1   4  15    3.24    1.59
  -1  -4  15    1.26    1.46
   1  -4 -15    0.39    3.68
  -1   4  14    3.03    1.39
  -1  -4  14    0.84    1.23
   1  -4 -14   -0.65    3.73
  -1   4  13   -0.18    0.85
   1  -4 -13    2.83    3.71
  -1  -4  13   -0.58    1.03
  -1   4  12    3.78    1.39
   1  -4 -12    2.98    3.53
  -1  -4  12    1.78    1.25
  -1   4  11    0.61    0.32
  -1   4  11   -0.50    0.85
  -1  -4  11    0.31    1.03
   1  -4 -11    1.42    3.26
   1   4 -10    0.44    0.19
  -1   4  10   -1.02    0.73
  -1   4  10    0.30    0.24
  -1  -4  10    0.76    1.04
   1  -4 -10   -0.17    3.55
   1   4  -9    1.83    0.30
  -1   4   9    1.03    0.99
  -1   4   9    1.79    0.40
   1  -4  -9    3.41    3.55
  -1  -4   9    1.45    0.99
   1   4  -8    6.58    0.50
  -1   4   8    6.65    0.63
  -1   4   8    7.31    1.00
  -1   4   8    4.16    1.13
  -1  -4   8    6.93    1.36
   1  -4  -8    7.60    3.37
  -1  -4   8    5.06    0.48
  -1  -4   8    5.41    3.05
  -1   4   7    4.29    0.78
  -1   4   7    2.83    0.45
  -1   4   7    4.00    1.02
   1   4  -7    4.45    0.43
  -1  -4   7    4.28    1.14
  -1  -4   7    3.85    0.41
   1  -4  -7    1.67    2.70
  -1  -4   7    4.28    2.67
  -1   4   6    0.07    0.17
  -1   4   6    0.00    0.59
  -1   4   6   -0.09    0.30
   1   4  -6    0.10    0.16
   1  -4  -6   -0.33    0.55
   1  -4  -6    1.67    2.34
  -1  -4   6    0.23    2.09
  -1  -4   6    0.13    0.18
  -1  -4   6   -0.36    0.64
  -1   4   5    0.11    0.37
  -1   4   5   -0.42    0.52
  -1   4   5    0.22    0.20
   1  -4  -5    2.29    2.24
  -1  -4   5    0.95    0.78
  -1  -4   5    0.13    0.20
   1  -4  -5   -0.60    0.43
  -1  -4   5    3.85    2.73
  -1   4   4   10.89    1.15
  -1   4   4    9.50    0.70
   1   4  -4    9.44    0.64
  -1   4   4    8.53    0.89
   1  -4  -4    9.09    2.60
   1  -4  -4    7.71    0.95
  -1  -4   4    4.66    2.64
  -1  -4   4    8.73    0.62
  -1  -4   4    9.08    1.25
  -1   4   3    0.87    0.27
  -1   4   3    1.93    0.61
   1   4  -3    0.83    0.27
   1   4  -3    1.33    0.43
  -1   4   3    0.55    0.35
   1  -4  -3    0.91    0.44
  -1  -4   3    0.99    0.78
   1  -4  -3    3.38    2.13
  -1  -4   3    0.38    0.24
  -1  -4   3   -2.49    1.62
   1   4  -2   20.36    1.05
  -1   4   2   21.82    1.11
   1   4  -2   21.39    1.08
  -1   4   2   20.09    1.25
   1   4  -2   19.68    1.14
   1  -4  -2   22.09    1.34
   1  -4  -2   22.91    3.15
  -1  -4   2   18.17    3.05
  -1   4   1   16.72    1.04
  -1   4   1   14.93    0.89
   1   4  -1   16.06    0.90
  -1   4   1   16.06    1.05
   1   4  -1   16.29    0.94
   1  -4  -1   14.11    1.02
   1  -4  -1   17.36    3.00
  -1  -4   1   14.18    0.95
   1   4   0    1.69    0.45
   1   4   0    1.40    0.37
  -1   4   0    1.92    0.40
   1   4   0    1.56    0.33
  -1   4   0    2.19    0.36
  -1   4   0    1.84    0.45
  -1  -4   0    2.13    0.45
   1  -4   0    1.66    0.38
  -1  -4   0    1.40    1.88
   1  -4   0    1.90    1.98
  -1   4  -1   29.18    1.43
   1   4   1   32.03    1.57
  -1   4  -1   28.12    1.35
   1   4   1   30.73    1.63
   1   4   1   30.00    1.41
  -1   4  -1   29.91    1.38
  -1  -4  -1   31.92    1.66
  -1  -4  -1   38.74    3.91
   1  -4   1   28.19    3.90
   1  -4   1   29.95    1.48
   1   4   2    1.15    0.50
  -1   4  -2    0.98    0.29
   1   4   2    0.90    0.26
  -1   4  -2    1.04    0.34
   1   4   2    0.66    0.34
  -1   4  -2    1.41    0.30
   1  -4   2   -1.01    1.61
   1  -4   2    1.14    0.32
  -1  -4  -2    4.12    1.96
  -1  -4  -2    1.06    0.50
   1   4   3    1.84    0.39
   1   4   3    2.36    0.53
   1   4   3    1.32    0.59
  -1   4  -3    2.69    0.39
  -1   4  -3    2.45    0.43
   1  -4   3   -0.28    1.94
  -1  -4  -3    1.62    0.63
  -1  -4  -3    0.36    1.93
   1  -4   3    0.60    0.64
   1   4   4    0.30    0.34
   1   4   4    0.40    0.23
   1   4   4   -0.21    0.51
  -1   4  -4    0.25    0.17
   1  -4   4   -0.42    1.98
   1  -4   4    0.88    0.67
  -1  -4  -4   -0.47    0.48
   1  -4   4    0.19    0.21
  -1  -4  -4   -2.26    1.88
   1   4   5   -0.23    0.36
   1   4   5   -0.60    0.56
   1   4   5    0.72    0.29
   1  -4   5    3.52    2.42
  -1  -4  -5    3.15    2.59
   1  -4   5    0.78    0.72
   1  -4   5    0.41    0.24
   1   4   6    5.32    1.11
   1   4   6    4.98    0.58
  -1   4  -6    5.21    0.48
   1   4   6    2.80    0.67
  -1  -4  -6    4.66    2.72
   1  -4   6    7.26    1.14
   1  -4   6    4.70    0.50
  -1   4  -7    2.89    0.37
   1   4   7    0.65    0.50
   1   4   7    1.85    0.84
   1   4   7    2.59    0.46
   1  -4   7    1.51    0.88
  -1  -4  -7    0.36    2.87
   1  -4   7    2.28    0.38
  -1   4  -8    3.74    0.41
   1   4   8    3.68    0.54
   1   4   8    2.85    1.02
  -1  -4  -8    1.90    3.11
   1  -4   8    4.07    1.13
   1   4   9   -0.02    0.23
   1   4   9    0.71    0.85
  -1   4  -9    0.11    0.17
   1  -4   9   -0.15    0.75
  -1  -4  -9    0.15    3.17
   1   4  10    2.68    1.17
  -1   4 -10    2.49    0.36
   1   4  10    3.09    0.52
  -1  -4 -10    3.40    3.86
   1  -4  10    3.51    1.27
   1   4  11    1.83    0.45
   1   4  11    2.52    1.21
  -1  -4 -11    2.36    3.80
   1  -4  11    4.39    1.40
   1   4  12   -0.13    0.85
  -1  -4 -12    8.68    4.06
   1  -4  12    2.72    1.26
   1   4  13   -0.02    0.99
   1  -4  13   -1.18    0.88
  -1  -4 -13    0.12    3.37
   1   4  14    1.03    1.18
  -1  -4 -14   -1.75    3.46
   1  -4  14    1.50    1.24
   1   4  15    0.35    1.23
   1  -4  15    0.44    1.43
   1   4  16    3.84    1.72
   1   4  17   -0.07    1.35
  -1   5  17   -0.03    1.44
  -1   5  16   -0.24    1.32
  -1   5  15    1.45    1.36
   1  -5 -15   -0.42    3.87
  -1   5  14   -0.44    1.07
   1  -5 -14    1.17    4.04
  -1   5  13    0.96    1.21
   1  -5 -13   -0.04    3.98
  -1  -5  13   -0.11    1.30
  -1   5  12   -0.70    0.90
   1  -5 -12   -1.22    3.48
  -1  -5  12    1.86    1.39
  -1   5  11   -0.04    0.25
  -1   5  11    0.39    1.09
  -1  -5  11    0.24    0.98
   1  -5 -11    6.72    3.91
  -1   5  10    1.91    1.16
   1   5 -10    4.02    0.46
  -1   5  10    2.83    0.54
  -1  -5  10    2.26    1.36
   1  -5 -10    7.42    3.73
  -1   5   9   16.21    1.11
   1   5  -9   18.38    0.99
  -1   5   9   17.92    2.14
   1  -5  -9   16.97    4.56
  -1  -5   9   13.84    2.04
  -1   5   8    1.65    0.41
   1   5  -8    2.65    0.40
  -1   5   8    1.53    0.99
  -1  -5   8    2.23    1.13
   1  -5  -8    1.42    3.21
  -1   5   7   14.69    1.75
  -1   5   7   14.77    1.02
   1   5  -7   13.89    0.88
  -1  -5   7   10.71    3.72
  -1  -5   7   15.01    1.84
   1  -5  -7    9.27    3.87
  -1  -5   7   13.25    0.86
  -1   5   6    4.38    0.81
   1   5  -6    2.48    0.42
  -1   5   6    2.06    0.46
  -1   5   6    2.40    0.88
  -1  -5   6    2.97    0.45
  -1  -5   6    2.99    1.13
  -1  -5   6    4.52    2.85
   1  -5  -6    0.08    2.47
  -1   5   5    3.10    0.51
   1   5  -5    2.12    0.39
  -1   5   5    4.17    0.99
  -1   5   5    2.98    0.68
   1   5  -5    2.03    0.55
  -1  -5   5    4.08    1.15
   1  -5  -5    4.20    0.92
  -1  -5   5    3.35    0.47
   1  -5  -5    5.25    2.75
  -1  -5   5    4.44    2.69
  -1   5   4    1.27    0.64
   1   5  -4    2.05    0.40
  -1   5   4    1.14    0.46
  -1   5   4    2.11    0.42
   1   5  -4    2.72    0.56
  -1  -5   4    0.96    0.86
  -1  -5   4    0.92    2.00
  -1  -5   4    1.91    0.42
   1  -5  -4    0.73    2.35
   1  -5  -4    1.70    0.64
   1   5  -3   -0.16    0.34
  -1   5   3    0.71    0.52
  -1   5   3    0.15    0.20
   1   5  -3    0.14    0.22
   1   5  -3   -0.02    0.18
  -1   5   3    0.02    0.31
   1  -5  -3   -1.86    1.70
  -1  -5   3   -2.64    1.84
  -1  -5   3    0.18    0.25
   1  -5  -3    0.90    0.48
  -1   5   2    2.39    0.54
   1   5  -2    3.83    0.63
   1   5  -2    3.23    0.50
   1   5  -2    3.34    0.49
  -1   5   2    4.00    0.55
  -1  -5   2    2.59    2.11
   1  -5  -2    4.05    0.74
   1  -5  -2    3.88    2.30
  -1  -5   2    3.15    0.52
  -1   5   1    4.16    0.64
   1   5  -1    3.74    0.64
  -1   5   1    3.62    0.52
   1   5  -1    2.85    0.48
   1   5  -1    3.83    0.56
  -1   5   1    4.76    0.72
   1  -5  -1    3.61    0.67
   1  -5  -1    3.56    2.51
  -1  -5   1    0.71    1.13
  -1  -5   1    3.32    0.59
   1   5   0    0.16    0.28
  -1   5   0    0.32    0.38
  -1   5   0    0.23    0.23
   1   5   0   -0.07    0.22
   1   5   0    0.50    0.27
  -1   5   0    0.50    0.30
   1  -5   0   -0.07    0.26
   1  -5   0    1.51    2.03
  -1  -5   0    2.37    2.31
  -1  -5   0    0.29    0.38
   1   5   1   33.81    1.72
   1   5   1   29.16    1.53
  -1   5  -1   33.78    1.63
   1   5   1   29.27    1.74
  -1   5  -1   32.91    1.57
  -1   5  -1   28.27    1.47
   1  -5   1   30.32    1.64
   1  -5   1   25.11    4.16
  -1  -5  -1   35.40    1.89
  -1  -5  -1   29.29    4.09
  -1   5  -2    1.95    0.43
   1   5   2    1.00    0.55
  -1   5  -2    1.96    0.38
   1   5   2    1.81    0.49
   1   5   2    1.16    0.34
  -1   5  -2    2.26    0.50
  -1  -5  -2    0.76    0.53
  -1  -5  -2    1.79    2.20
   1  -5   2   -0.30    2.18
   1  -5   2    1.45    0.39
   1   5   3    1.79    0.53
  -1   5  -3    1.56    0.35
   1   5   3    1.40    0.38
   1   5   3    1.69    0.70
  -1   5  -3    2.06    0.46
  -1  -5  -3    3.42    2.67
   1  -5   3    1.72    0.42
   1  -5   3    0.33    2.06
  -1  -5  -3    0.86    0.59
   1   5   4    0.29    0.60
  -1   5  -4    0.89    0.38
  -1   5  -4    0.13    0.18
   1   5   4    0.63    0.28
   1   5   4    0.52    0.39
   1  -5   4   -0.53    0.67
   1  -5   4    0.44    0.25
   1  -5   4   -1.79    1.92
  -1  -5  -4    1.59    2.33
  -1  -5  -4    0.10    0.61
   1   5   5    1.14    0.72
  -1   5  -5    0.75    0.26
   1   5   5    1.60    0.57
   1   5   5    1.46    0.38
  -1   5  -5    0.85    0.37
   1  -5   5    1.18    0.35
   1  -5   5   -0.99    1.71
   1  -5   5    0.28    0.73
  -1  -5  -5    1.31    2.87
   1   5   6   -0.18    0.65
  -1   5  -6    0.72    0.26
   1   5   6    1.07    0.36
   1  -5   6   -2.70    2.32
  -1  -5  -6    0.42    2.93
   1  -5   6    0.43    0.28
   1  -5   6    0.88    0.86
   1   5   7    2.56    0.50
   1   5   7    1.99    0.98
  -1   5  -7    1.82    0.37
   1  -5   7   -1.35    2.72
   1  -5   7    1.34    1.01
  -1  -5  -7    7.41    3.68
   1  -5   7    1.96    0.41
   1   5   8    0.49    0.81
   1   5   8    0.39    0.28
  -1   5  -8    0.36    0.22
   1  -5   8    0.37    2.73
   1  -5   8   -0.53    0.91
  -1  -5  -8    0.96    3.27
   1   5   9    0.14    0.85
   1   5   9    0.17    0.28
  -1   5  -9    0.11    0.20
  -1  -5  -9    3.95    3.72
   1  -5   9    0.66    1.00
   1   5  10    2.66    0.53
  -1   5 -10    2.56    0.41
   1   5  10    1.10    1.01
   1  -5  10    1.18    1.18
  -1  -5 -10    2.54    3.34
   1   5  11    1.96    0.50
   1   5  11    5.01    1.52
   1  -5  11    0.37    1.14
  -1  -5 -11   -0.30    3.21
   1   5  12    1.25    1.13
  -1  -5 -12    3.71    3.77
   1   5  13   -0.45    1.01
  -1  -5 -13   -1.65    3.31
   1   5  14   -0.85    0.96
   1   5  15    0.97    1.33
   1   5  16    0.37    1.27
   1   5  17    1.06    1.54
  -1   6  16    0.44    1.31
  -1   6  15    0.00    1.33
  -1   6  14    0.11    1.16
   1  -6 -14   -0.61    3.95
  -1   6  13    0.07    1.13
   1  -6 -13    3.99    4.00
  -1   6  12    0.24    0.95
   1  -6 -12    2.76    3.77
  -1   6  11    0.37    0.33
  -1   6  11    0.83    1.11
   1  -6 -11    4.58    3.92
  -1   6  10    0.82    0.39
  -1   6  10    2.87    1.23
   1  -6 -10    4.20    3.43
  -1   6   9    0.45    0.34
   1   6  -9    0.71    0.30
  -1   6   9    0.58    0.96
   1  -6  -9    3.36    3.49
  -1   6   8   -0.02    0.80
   1   6  -8   -0.03    0.23
  -1   6   8   -0.11    0.26
   1  -6  -8   -5.40    2.61
  -1  -6   8   -0.38    0.96
  -1   6   7    0.40    0.32
  -1   6   7   -1.28    0.69
   1   6  -7    0.09    0.44
   1   6  -7    0.33    0.27
  -1  -6   7    1.91    1.07
   1  -6  -7   -3.48    2.72
  -1   6   6   -0.11    0.73
   1   6  -6    0.35    0.46
   1   6  -6    0.21    0.26
  -1   6   6   -0.18    0.23
  -1  -6   6   -0.67    1.00
   1  -6  -6   -1.68    2.89
  -1   6   5    7.00    0.78
   1   6  -5    7.83    0.75
   1   6  -5    7.46    0.87
  -1   6   5    6.06    1.21
  -1  -6   5    6.19    1.48
  -1  -6   5    7.46    3.37
  -1  -6   5    7.02    0.75
   1  -6  -5    3.28    3.24
   1   6  -4    3.04    0.53
  -1   6   4    2.88    0.87
   1   6  -4    2.28    0.61
  -1   6   4    2.53    0.52
  -1  -6   4    3.80    0.62
  -1  -6   4    4.46    3.13
   1  -6  -4    3.78    2.70
   1   6  -3    9.74    0.81
  -1   6   3    8.46    1.13
  -1   6   3    7.96    1.00
   1   6  -3    9.29    0.82
  -1   6   3    8.61    0.85
   1   6  -3    9.80    0.98
   1  -6  -3   13.06    3.46
   1  -6  -3    9.44    1.20
  -1  -6   3   14.39    3.88
   1   6  -2    1.11    0.58
  -1   6   2    3.53    0.69
  -1   6   2    1.75    0.69
   1   6  -2    1.23    0.39
   1   6  -2    2.25    0.48
  -1   6   2    1.72    0.43
  -1  -6   2    2.98    0.62
   1  -6  -2    1.43    0.62
  -1  -6   2    0.77    2.51
   1  -6  -2    3.69    2.69
   1   6  -1    4.30    0.62
   1   6  -1    4.51    0.77
  -1   6   1    4.26    0.72
  -1   6   1    2.09    0.68
   1   6  -1    4.53    0.66
  -1   6   1    4.08    0.61
  -1  -6   1    4.68    0.77
  -1  -6   1    1.05    1.54
   1  -6  -1    2.26    0.62
   1  -6  -1    3.29    2.71
   1   6   0    1.00    0.41
   1   6   0    0.57    0.39
  -1   6   0    1.11    0.56
  -1   6   0    1.26    0.36
  -1   6   0    1.14    0.43
   1   6   0    1.47    0.41
  -1  -6   0    1.33    0.58
   1  -6   0    0.81    2.26
  -1  -6   0    0.64    1.99
   1  -6   0    1.22    0.52
  -1   6  -1    7.82    0.77
   1   6   1    7.67    1.01
   1   6   1    7.92    0.91
  -1   6  -1    8.37    0.85
  -1   6  -1    9.93    0.94
   1   6   1    9.05    0.84
  -1  -6  -1    6.81    1.00
  -1  -6  -1    5.04    2.75
   1  -6   1    6.15    0.84
   1  -6   1    3.84    2.88
   1   6   2   -0.12    0.20
  -1   6  -2    0.24    0.29
  -1   6  -2    0.23    0.24
  -1   6  -2    0.06    0.42
   1   6   2   -0.41    0.56
   1   6   2    0.49    0.38
   1  -6   2    0.16    0.31
  -1  -6  -2    1.03    0.62
  -1  -6  -2   -0.86    2.23
   1  -6   2    0.55    2.47
  -1   6  -3   13.63    0.97
   1   6   3   15.17    1.30
  -1   6  -3   12.78    1.02
   1   6   3   12.90    1.01
   1   6   3   12.07    1.42
   1  -6   3   10.73    3.44
  -1  -6  -3   10.05    3.60
   1  -6   3   12.82    1.05
  -1  -6  -3   16.89    1.61
   1   6   4   36.02    2.42
  -1   6  -4   41.10    1.88
  -1   6  -4   38.88    1.85
   1   6   4   40.48    1.98
  -1  -6  -4   33.36    5.06
   1  -6   4   34.18    5.57
   1   6   5   23.74    2.10
  -1   6  -5   24.76    1.45
  -1   6  -5   30.84    1.53
   1   6   5   28.85    1.61
   1  -6   5   29.28    1.59
  -1  -6  -5   29.33    4.84
   1  -6   5   25.77    2.26
   1   6   6    9.01    0.91
  -1   6  -6    9.48    0.82
   1   6   6   13.72    1.73
   1  -6   6    7.27    3.77
   1  -6   6   10.71    0.92
  -1  -6  -6   15.00    4.26
  -1   6  -7    4.10    0.56
   1   6   7    4.11    0.66
   1   6   7    5.71    1.33
   1  -6   7    2.50    3.45
  -1  -6  -7    1.97    3.39
   1   6   8    0.78    0.39
  -1   6  -8    1.20    0.36
   1   6   8    1.23    0.96
  -1  -6  -8   -0.13    3.29
  -1   6  -9   18.32    1.09
   1   6   9   15.42    1.20
   1   6   9   17.57    2.25
  -1  -6  -9   14.63    4.49
   1   6  10    3.86    0.69
   1   6  10    4.98    1.47
  -1   6 -10    5.30    0.59
  -1  -6 -10    1.16    3.64
   1   6  11    0.91    1.21
   1   6  11    0.35    0.37
  -1  -6 -11    0.30    3.77
   1   6  12   -0.63    0.95
   1   6  13    0.14    1.17
   1   6  14    1.04    1.30
   1   6  15   -0.69    1.15
   1   6  16    1.66    1.58
  -1   7  14   -1.33    1.21
  -1   7  13   -0.94    1.01
  -1   7  12    0.02    1.17
   1  -7 -12    2.15    3.66
  -1   7  11   -0.69    0.96
  -1   7  11    0.09    0.33
   1  -7 -11   -3.44    3.40
  -1   7  10    0.20    1.00
  -1   7  10    1.03    0.48
   1  -7 -10    3.82    3.86
  -1   7   9    0.76    1.02
   1   7  -9    0.38    0.32
  -1   7   9    0.17    0.32
   1  -7  -9   -2.29    3.32
  -1   7   8    0.53    0.35
  -1   7   8    2.09    1.15
   1   7  -8    1.37    0.43
   1  -7  -8    2.59    3.24
  -1   7   7    2.19    0.55
   1   7  -7    1.85    0.47
  -1   7   7    3.02    1.18
   1  -7  -7    4.80    3.54
  -1   7   6   11.12    1.65
   1   7  -6   10.55    0.95
  -1   7   6   10.71    1.04
   1  -7  -6    9.34    3.64
   1   7  -5   -0.06    0.25
  -1   7   5   -0.08    0.22
  -1   7   5   -0.44    0.69
   1  -7  -5    2.44    3.14
   1   7  -4   18.67    1.29
  -1   7   4   19.19    1.87
  -1   7   4   19.50    1.34
   1  -7  -4   26.62    5.05
   1   7  -3   -0.41    0.45
  -1   7   3    0.06    0.24
  -1   7   3    0.37    0.40
   1   7  -3   -0.14    0.26
   1  -7  -3    1.46    2.64
  -1  -7   3    0.22    2.69
  -1  -7   3   -0.53    0.31
   1   7  -2    0.34    0.51
  -1   7   2    1.47    0.78
  -1   7   2   -0.15    0.23
   1   7  -2    0.75    0.42
   1   7  -2    0.57    0.37
  -1  -7   2    3.99    3.17
  -1  -7   2    0.46    0.50
   1  -7  -2   -2.72    2.18
  -1   7   1    1.38    0.44
   1   7  -1    1.16    0.51
   1   7  -1    1.46    0.68
  -1   7   1    0.09    0.64
   1   7  -1    0.79    0.38
   1  -7  -1    2.56    2.73
  -1  -7   1   -2.86    2.74
  -1  -7   1    1.27    0.63
   1   7   0   79.55    3.49
   1   7   0   79.52    3.56
  -1   7   0   75.94    3.41
  -1   7   0   77.63    3.30
   1   7   0   82.16    3.38
   1  -7   0   75.71    7.41
  -1  -7   0   88.76    3.86
   1   7   1    2.24    0.54
  -1   7  -1    2.87    0.64
  -1   7  -1    3.32    0.61
   1  -7   1    4.69    3.21
   1  -7   1    2.42    0.70
  -1  -7  -1   -0.28    1.82
   1   7   2    0.55    0.60
  -1   7  -2    0.20    0.30
   1   7   2    0.14    0.28
  -1   7  -2    0.10    0.32
   1  -7   2    0.34    0.45
  -1  -7  -2   -0.17    2.70
   1  -7   2    4.68    3.41
  -1   7  -3    0.02    0.25
   1   7   3    0.04    0.26
   1   7   3   -0.40    0.64
   1  -7   3   -0.40    0.35
   1  -7   3    1.74    3.08
  -1  -7  -3   -1.37    2.90
  -1   7  -4   31.36    1.71
   1   7   4   30.49    2.32
   1   7   4   29.70    1.76
   1  -7   4   34.97    1.92
  -1  -7  -4   28.92    4.97
   1   7   5   11.49    1.09
  -1   7  -5   11.91    1.02
   1   7   5   10.74    1.59
  -1  -7  -5   10.75    3.79
   1  -7   5   12.90    4.31
   1   7   6   -0.11    0.73
  -1   7  -6    0.46    0.30
   1   7   6    0.23    0.31
  -1  -7  -6    3.61    3.52
  -1   7  -7    0.68    0.32
   1   7   7    1.10    0.96
   1   7   7    0.74    0.42
  -1  -7  -7    0.96    3.10
   1   7   8   -0.10    0.27
  -1   7  -8    0.21    0.30
   1   7   8   -0.61    0.79
  -1  -7  -8    0.26    3.35
  -1   7  -9    3.86    0.61
   1   7   9    4.33    0.76
   1   7   9    5.67    1.59
  -1  -7  -9    5.88    4.03
   1   7  10   -0.16    0.85
   1   7  10    0.63    0.41
  -1   7 -10    1.05    0.38
   1   7  11    0.49    0.40
   1   7  11   -0.08    1.02
   1   7  12    0.50    1.22
   1   7  13   -1.07    1.13
   1   7  14    0.26    1.23
  -1   8  13    0.14    1.32
  -1   8  12    0.42    1.20
  -1   8  11    0.59    0.48
  -1   8  11    2.42    1.41
  -1   8  10    0.54    1.10
  -1   8  10   -0.24    0.38
   1   8  -9    0.45    0.36
  -1   8   9    0.99    1.12
  -1   8   9    0.40    0.42
   1  -8  -9    5.05    3.79
  -1   8   8    0.00    0.98
   1   8  -8    0.11    0.32
  -1   8   8   -0.03    0.31
   1  -8  -8    1.03    3.67
  -1   8   7    1.39    1.02
   1   8  -7    0.69    0.41
  -1   8   7    0.75    0.49
   1  -8  -7    4.33    3.50
  -1   8   6    1.02    0.98
  -1   8   6    0.79    0.38
   1   8  -6    0.11    0.32
   1  -8  -6    1.97    3.18
   1   8  -5    2.80    0.63
  -1   8   5    3.17    0.71
  -1   8   5    2.92    1.12
   1  -8  -5    7.29    3.76
  -1   8   4    4.86    0.81
   1   8  -4    5.08    0.79
   1  -8  -4    4.30    3.67
   1   8  -3    2.04    0.55
  -1   8   3    1.02    0.44
   1  -8  -3    2.69    3.41
  -1   8   2    4.83    0.79
   1   8  -2    4.49    0.76
   1  -8  -2    8.41    3.73
  -1   8   1    0.46    0.35
   1   8  -1    1.34    0.48
   1  -8  -1   -1.89    2.48
   1  -8   0    4.79    3.35
   1   8   1    0.66    0.41
  -1   8  -1    0.64    0.40
   1  -8   1   -0.65    2.91
   1   8   2    0.08    0.50
  -1   8  -2    1.76    0.52
   1   8   2    2.58    0.64
   1  -8   2    7.30    3.60
   1   8   3    0.50    0.36
   1   8   3    0.52    0.79
  -1   8  -3    0.87    0.40
   1   8   4    8.88    1.47
   1   8   4    9.15    1.05
  -1   8  -4    7.94    0.94
   1   8   5    2.02    1.08
   1   8   5    0.95    0.47
  -1   8  -5    0.73    0.40
   1   8   6    4.23    0.81
  -1   8  -6    3.11    0.62
   1   8   6    4.33    1.33
   1   8   7    0.78    0.99
   1   8   7    3.16    0.70
  -1   8  -7    3.53    0.65
   1   8   8   -0.21    0.30
  -1   8  -8    0.06    0.33
   1   8   8    1.49    1.14
   1   8   9    1.39    1.16
   1   8   9    0.70    0.45
  -1   8  -9    0.17    0.32
   1   8  10    0.73    1.19
   1   8  10    0.02    0.43
   1   8  11    0.18    1.19
   1   8  11    0.03    0.44
   1   8  12    0.75    1.35
   1   8  13    0.57    1.35
  -1   9  11    0.01    0.43
  -1   9  10    0.93    0.54
  -1   9   9    2.95    0.79
   1   9  -8    0.01    0.34
  -1   9   8   -0.09    0.39
  -1   9   7    3.74    0.81
   1   9  -7    3.57    0.69
   1   9  -6    0.11    0.36
  -1   9   6    0.04    0.36
   1   9  -5    0.37    0.37
  -1   9   5    0.91    0.50
   1   9  -4    0.06    0.32
  -1   9   4   -0.26    0.29
   1   9  -3    0.42    0.40
  -1   9   3    0.13    0.35
  -1   9   2    0.05    0.32
   1   9  -2   -0.01    0.34
  -1   9   1    0.14    0.33
   1   9  -1   -0.16    0.29
   1   9   0    2.06    0.65
  -1   9   0    1.11    0.53
  -1   9  -1    0.07    0.38
   1   9   1    0.34    0.42
  -1   9  -2    2.88    0.68
   1   9   2    2.83    0.67
   1   9   3   -0.02    0.35
  -1   9  -3    0.24    0.34
  -1   9  -4    0.11    0.34
   1   9   4    0.42    0.39
   1   9   5   -0.15    0.30
  -1   9  -5    0.02    0.38
  -1   9  -6    1.82    0.57
   1   9   6    2.86    0.72
  -1   9  -7    1.84    0.56
   1   9   7    1.80    0.61
  -1   9  -8    0.28    0.37
   1   9   8   -0.37    0.98
   1   9   8   -0.55    0.33
  -1   9  -9    0.91    0.47
   1   9   9    1.17    1.20
   1   9   9    1.11    0.55
   1   9  10    0.11    0.47
   1   9  10    0.16    1.23
   1   9  11    5.35    1.02
   1  10  -8    1.19    0.59
  -1  10   8    1.12    0.59
   1  10  -7    0.23    0.42
  -1  10   7    0.33    0.44
   1  10  -6    0.22    0.44
  -1  10   6    0.45    0.45
   1  10  -5    0.27    0.41
  -1  10   5    0.30    0.44
  -1  10   4   -0.17    0.39
   1  10  -4    0.42    0.47
   1  10  -3    0.54    0.49
  -1  10   3    0.76    0.47
   1  10  -2    0.66    0.47
  -1  10   2    0.30    0.43
  -1  10   1    0.02    0.39
   1  10  -1    0.03    0.40
  -1  10   0   -0.19    0.36
   1  10   0    0.33    0.45
   1  10   1    1.50    0.64
  -1  10  -1    0.69    0.40
  -1  10  -2    0.32    0.49
   1  10   2    1.05    0.49
  -1  10  -3    1.04    0.53
   1  10   3    1.12    0.55
   1  10   4    0.13    0.40
  -1  10  -4    0.04    0.44
  -1  10  -5   -0.09    0.43
   1  10   5   -0.51    0.37
   1  10   6   -0.04    0.43
  -1  10  -6    0.71    0.47
  -1  10  -7    0.21    0.47
   1  10   7   -0.24    0.36
  -2   0  19    0.69    1.72
  -2   0  18   -1.79    1.26
  -2   0  17   -2.38    1.03
  -2   0  16    3.62    1.65
  -2   0  15    0.38    1.08
  -2   0  14    2.51    1.26
   2   0 -13   -2.20    2.71
  -2   0  13   -0.56    0.49
  -2   0  13    0.42    0.99
   2   0 -12   -1.62    2.87
  -2   0  12    0.52    0.55
  -2   0  12    3.20    1.24
   2   0 -11    1.22    2.75
  -2   0  11   -0.02    0.46
  -2   0  11    1.72    0.99
  -2   0  10   14.67    0.59
  -2   0  10   15.61    1.89
   2   0 -10   13.55    3.25
  -2   0  10   14.10    1.17
  -2   0   9    0.07    0.06
   2   0  -9   -0.99    2.06
  -2   0   9   -0.59    0.61
  -2   0   9   -0.08    0.10
  -2   0   9   -0.57    0.32
  -2   0   8    8.76    1.37
  -2   0   8    9.77    0.88
   2   0  -8   11.82    2.74
  -2   0   8   10.97    0.47
  -2   0   8   10.49    0.40
  -2   0   7    0.22    0.11
  -2   0   7    1.33    0.76
  -2   0   7    0.12    0.05
   2   0  -7    0.64    1.86
  -2   0   7    0.25    0.34
  -2   0   6   10.04    1.18
   2   0  -6    9.53    2.03
  -2   0   6   10.70    0.79
  -2   0   6   12.04    0.42
  -2   0   6   12.28    0.46
   2   0  -5    1.87    1.45
  -2   0   5   -0.56    0.36
  -2   0   5    0.48    0.24
   2   0  -4  519.84   17.90
  -2   0   4  547.61   16.49
  -2   0   4  533.08   16.68
  -2   0   3    0.29    0.14
   2   0  -3    0.05    1.05
   2   0  -3    0.42    0.21
  -2   0   3    0.05    0.36
  -2   0   2    1.08    0.07
   2   0  -2    0.50    0.13
  -2   0   2    1.68    0.43
   2   0  -2    0.76    0.06
  -2   0   2    0.50    0.13
  -2   0   1    0.01    0.16
   2   0  -1    0.01    0.02
  -2   0   1    0.07    0.03
   2   0  -1    0.03    0.05
  -2   0   0  127.21    4.10
   2   0   0  130.61    4.09
   2   0   0  137.34    4.10
  -2   0   0  136.26    4.29
   2   0   1    0.00    0.03
   2   0   1    0.09    0.09
  -2   0  -1    0.03    0.04
   2   0   1   -0.01    0.09
   2   0   2    0.82    0.32
   2   0   3   -0.14    0.32
  -2   0  -3   -0.18    0.10
   2   0   3   -0.18    0.28
   2   0   4  960.29   28.68
  -2   0  -4  917.79   28.69
   2   0   4  957.89   28.87
  -2   0  -5    0.71    1.08
   2   0   5    0.01    0.37
   2   0   5    0.83    0.31
  -2   0  -5    0.06    0.10
   2   0   6    7.63    0.60
   2   0   6    7.75    0.98
  -2   0  -6    9.68    2.00
   2   0   7    0.70    0.64
  -2   0  -7    1.16    1.67
   2   0   7    0.14    0.33
   2   0   8   11.05    0.85
   2   0   8   14.80    1.53
   2   0   9   -0.09    0.40
   2   0   9    0.53    0.73
   2   0  10   15.86    1.84
   2   0  10   18.09    1.12
   2   0  11   -0.49    0.66
   2   0  11    0.16    0.46
   2   0  12    5.26    1.44
   2   0  13   -0.43    0.90
   2   0  14   -1.90    0.81
   2   0  15   -0.17    1.05
   2   0  16   -0.14    1.00
   2   0  17    1.05    1.28
   2   0  18    0.85    1.41
   2   0  19    1.19    1.58
  -2   1  19    2.13    1.80
  -2  -1  19    0.08    1.60
  -2   1  18   -0.50    1.32
  -2  -1  18    0.77    1.44
  -2   1  17   -0.22    1.30
  -2  -1  17   -0.24    1.33
  -2   1  16    2.26    1.58
   2  -1 -16    1.12    3.30
  -2  -1  16    1.82    1.27
  -2   1  15    0.43    0.99
  -2  -1  15    1.25    1.18
   2  -1 -15    0.87    3.22
  -2   1  14    0.80    1.04
  -2  -1  14   -0.39    0.89
   2  -1 -14    0.67    3.19
  -2   1  13    2.68    1.27
  -2   1  13    2.29    0.71
   2  -1 -13    0.08    3.15
  -2  -1  13    2.15    1.26
  -2   1  12    2.76    0.74
  -2   1  12    0.24    0.88
   2  -1 -12    8.02    3.76
  -2  -1  12    1.83    1.12
  -2  -1  12    1.73    0.67
  -2   1  11    0.50    0.45
  -2   1  11   -1.01    0.68
  -2  -1  11    0.88    0.89
  -2  -1  11   -0.36    0.46
   2  -1 -11    2.33    2.96
  -2   1  10    1.95    0.24
  -2   1  10    1.97    0.96
  -2   1  10    1.24    0.52
  -2  -1  10    1.22    0.88
  -2  -1  10    1.45    0.55
   2  -1 -10    4.80    2.91
  -2   1   9    2.05    0.54
  -2   1   9    3.09    0.98
  -2   1   9    2.54    0.25
  -2  -1   9    2.66    0.20
  -2  -1   9    3.33    1.02
  -2  -1   9    2.57    0.31
  -2  -1   9    2.26    0.58
   2  -1  -9    4.88    2.68
  -2   1   8    0.19    0.33
   2   1  -8    0.63    0.11
  -2   1   8    0.54    0.16
  -2   1   8   -0.39    0.61
  -2  -1   8    0.90    0.76
  -2  -1   8    0.79    0.23
  -2  -1   8    0.53    0.11
   2  -1  -8    1.18    2.16
  -2   1   7    8.84    0.46
   2   1  -7    9.35    0.36
  -2   1   7    8.48    1.21
  -2   1   7    9.25    0.81
  -2  -1   7    8.94    0.39
   2  -1  -7    7.23    2.33
  -2  -1   7    8.03    1.17
  -2   1   6    9.87    1.12
  -2   1   6    9.52    0.76
   2   1  -6    9.39    0.36
  -2   1   6    9.72    0.47
  -2  -1   6    8.30    1.09
   2  -1  -6    9.62    2.11
  -2  -1   6    9.40    0.39
   2   1  -5   21.35    0.73
  -2   1   5   20.93    1.11
  -2   1   5   19.92    1.41
  -2   1   5   21.38    0.82
  -2  -1   5   21.80    1.49
   2  -1  -5   27.33    2.60
   2  -1  -5   21.76    1.25
  -2  -1   5   21.59    0.76
  -2   1   4  240.55    8.18
  -2   1   4  244.53    7.95
   2   1  -4  250.39    7.62
  -2   1   4  249.16    7.66
   2  -1  -4  255.61    8.04
  -2  -1   4  240.35    8.26
   2  -1  -4  240.18    9.36
  -2  -1   4  253.58    7.63
  -2   1   3  100.95    3.20
   2   1  -3  102.11    3.17
  -2   1   3   98.32    3.42
  -2   1   3  100.61    3.65
  -2  -1   3  101.14    3.78
   2  -1  -3   95.58    4.31
   2  -1  -3  102.05    3.45
  -2  -1   3  101.74    3.18
  -2   1   2   11.54    0.61
  -2   1   2   11.62    0.49
  -2   1   2   11.14    0.74
   2   1  -2   12.35    0.49
   2  -1  -2   12.54    1.24
  -2  -1   2   11.64    0.50
  -2  -1   2   10.49    0.85
   2  -1  -2   11.75    0.62
  -2   1   1    2.82    0.27
  -2   1   1    1.53    0.25
   2   1  -1    3.06    0.23
   2   1  -1    3.29    0.22
  -2   1   1    3.11    0.21
  -2  -1   1    3.16    0.25
   2  -1  -1    2.80    0.26
  -2  -1   1    3.12    0.54
   2   1   0   -0.01    0.11
   2   1   0    0.10    0.13
  -2   1   0   -0.01    0.05
  -2   1   0    0.05    0.08
   2  -1   0    0.03    0.07
  -2   1  -1   27.46    0.98
   2   1   1   26.06    1.15
   2   1   1   27.14    1.09
   2  -1   1   29.75    0.98
  -2   1  -2   45.74    1.53
   2   1   2   47.19    1.83
   2   1   2   44.67    1.68
   2  -1   2   46.23    1.67
  -2  -1  -2   41.71    2.62
   2   1   3   68.97    2.63
  -2   1  -3   67.05    2.18
   2   1   3   66.23    2.38
   2  -1   3   66.25    2.48
  -2   1  -4  195.08    6.07
   2   1   4  188.73    6.60
   2   1   4  197.53    6.28
   2  -1   4  199.43    6.49
   2   1   5  179.55    5.81
   2   1   5  180.64    6.31
  -2   1  -5  176.89    5.57
  -2  -1  -5  187.29    7.67
   2  -1   5  172.52    6.14
   2   1   6   23.44    1.68
  -2   1  -6   26.08    0.96
   2   1   6   24.66    1.22
   2  -1   6   26.41    1.66
  -2  -1  -6   25.91    3.07
   2   1   7   56.01    2.79
   2   1   7   47.90    1.99
  -2   1  -7   51.10    1.74
   2  -1   7   51.51    2.65
  -2  -1  -7   48.23    4.01
   2   1   8    0.06    0.36
  -2   1  -8    0.56    0.17
   2   1   8    0.48    0.70
   2  -1   8    0.27    0.66
   2  -1   8    0.90    0.38
  -2  -1  -8    0.68    2.22
   2   1   9   30.71    1.49
  -2   1  -9   32.36    1.19
   2   1   9   30.78    2.33
  -2  -1  -9   42.22    4.34
   2  -1   9   32.42    1.47
   2  -1   9   28.23    2.18
  -2   1 -10    2.78    0.29
   2   1  10    2.97    0.53
   2   1  10    1.33    0.86
   2  -1  10    3.16    0.57
   2  -1  10    2.67    1.06
  -2  -1 -10    4.79    2.94
   2   1  11    0.37    0.42
   2   1  11   -0.08    0.73
   2   1  11    0.80    0.86
  -2  -1 -11    1.21    2.81
   2  -1  11    0.57    0.48
   2  -1  11    0.11    0.84
   2   1  12    2.78    1.19
   2  -1  12    0.05    0.91
  -2  -1 -12   -1.95    2.96
   2   1  13    5.68    1.59
   2  -1  13    5.86    1.57
  -2  -1 -13    3.37    3.21
   2   1  14    3.52    1.45
   2  -1  14    7.77    1.69
   2   1  15    0.42    1.14
   2  -1  15    0.17    1.08
   2   1  16    0.14    1.19
   2  -1  16   -0.67    1.07
   2   1  17   -0.11    1.38
   2  -1  17   -0.80    1.02
   2   1  18    1.16    1.63
   2  -1  18    1.38    1.56
  -2   2  19    1.65    1.72
  -2  -2  19   -0.17    1.50
  -2   2  18    0.73    1.54
  -2  -2  18   -0.52    1.28
  -2   2  17   -0.16    1.32
   2  -2 -17   -3.11    3.26
  -2  -2  17   -0.62    1.17
  -2   2  16   -0.20    1.30
   2  -2 -16    7.69    4.02
  -2  -2  16    1.33    1.31
  -2   2  15   -1.28    0.94
  -2  -2  15    0.86    1.29
   2  -2 -15   -2.36    3.50
  -2   2  14   -1.60    0.88
   2  -2 -14   -3.41    3.05
  -2  -2  14    0.66    1.17
  -2   2  13    4.84    1.47
  -2  -2  13    5.60    1.56
   2  -2 -13    1.69    3.48
  -2   2  12    4.29    1.47
   2  -2 -12    6.19    3.82
  -2  -2  12    5.08    1.48
  -2   2  11    0.62    0.87
  -2   2  11    0.95    0.51
   2  -2 -11    0.29    3.16
  -2  -2  11   -0.34    0.80
  -2   2  10    0.74    0.21
  -2   2  10    1.07    0.49
   2   2 -10    0.81    0.15
  -2   2  10    1.06    0.91
  -2  -2  10    1.04    0.92
   2  -2 -10   -0.05    2.86
  -2   2   9   23.88    2.18
   2   2  -9   23.36    0.87
  -2   2   9   23.53    1.04
  -2   2   9   22.97    1.53
  -2  -2   9   23.02    2.08
   2  -2  -9   26.54    3.93
  -2   2   8    1.64    0.27
   2   2  -8    1.95    0.19
  -2   2   8    0.97    0.77
  -2   2   8    0.82    0.43
   2  -2  -8    2.15    2.29
  -2  -2   8    2.43    0.94
  -2   2   7    2.20    0.86
  -2   2   7    2.23    0.29
   2   2  -7    2.53    0.22
  -2   2   7    2.94    0.60
   2  -2  -7    5.10    2.38
  -2  -2   7    2.54    0.93
  -2   2   6   11.58    1.26
  -2   2   6   13.39    0.98
   2   2  -6   12.11    0.56
  -2   2   6   13.16    0.67
   2  -2  -6   12.64    1.12
   2  -2  -6   18.63    2.71
  -2  -2   6   16.36    1.50
  -2   2   5   14.09    1.24
  -2   2   5   13.96    0.95
   2   2  -5   14.24    0.63
  -2   2   5   13.72    0.69
   2  -2  -5   12.63    2.24
  -2  -2   5   15.02    2.66
  -2  -2   5   15.79    1.39
   2  -2  -5   14.96    1.08
  -2   2   4    3.37    0.66
   2   2  -4    2.78    0.26
  -2   2   4    4.24    0.35
  -2   2   4    3.64    0.50
   2  -2  -4    5.83    1.70
  -2  -2   4    3.38    0.24
   2  -2  -4    3.40    0.54
  -2  -2   4    3.04    0.76
  -2  -2   4    3.65    1.80
  -2   2   3    0.58    0.44
   2   2  -3    1.28    0.20
  -2   2   3    1.64    0.23
  -2   2   3    1.38    0.33
  -2  -2   3    1.23    0.16
   2  -2  -3    0.79    1.26
   2  -2  -3    1.66    0.38
  -2  -2   3    1.70    0.64
  -2   2   2  123.22    4.21
   2   2  -2  123.53    3.93
  -2   2   2  124.84    4.21
  -2   2   2  126.31    4.02
   2   2  -2  122.03    3.99
   2  -2  -2  121.76    4.22
  -2  -2   2  121.57    3.96
   2  -2  -2  123.98    5.70
  -2  -2   2  124.30    4.62
  -2   2   1    9.10    0.64
   2   2  -1   10.00    0.56
  -2   2   1   10.54    0.71
   2   2  -1   10.48    0.59
  -2   2   1    9.75    0.53
   2   2  -1    9.10    0.70
   2  -2  -1    8.92    0.64
   2  -2  -1    8.97    1.95
  -2  -2   1    9.71    1.12
  -2  -2   1    9.74    0.62
   2   2   0  107.16    3.65
  -2   2   0  100.33    3.58
  -2   2   0  111.77    3.42
  -2   2   0  105.61    3.50
   2   2   0  110.04    3.63
   2   2   0  104.00    3.55
  -2  -2   0  106.87    3.66
  -2  -2   0  114.49    5.11
   2  -2   0  107.96    3.63
   2   2   1    3.65    0.50
  -2   2  -1    4.25    0.35
  -2   2  -1    4.29    0.32
   2   2   1    4.35    0.41
   2   2   1    5.02    0.60
  -2  -2  -1    6.41    1.87
   2  -2   1    4.40    0.40
   2   2   2    0.34    0.63
   2   2   2    1.40    0.35
   2  -2   2    0.48    0.65
  -2  -2  -2    4.30    1.53
  -2   2  -3    3.41    0.29
   2   2   3    3.66    0.56
   2   2   3    4.54    0.44
   2   2   3    3.72    0.61
   2  -2   3    3.14    0.50
  -2  -2  -3    0.00    1.15
   2   2   4   11.76    1.06
   2   2   4   12.93    1.03
  -2   2  -4   13.39    0.62
   2   2   4   11.91    0.75
   2  -2   4   13.50    1.01
  -2  -2  -4   13.26    2.32
  -2   2  -5   62.71    2.13
   2   2   5   64.17    2.75
   2   2   5   61.72    2.33
   2   2   5   60.14    2.85
   2  -2   5   63.87    2.70
  -2  -2  -5   53.25    4.03
   2   2   6   18.28    1.37
   2   2   6   19.16    1.05
   2   2   6   18.77    1.59
  -2   2  -6   19.99    0.83
   2  -2   6   20.08    1.44
  -2  -2  -6   18.66    3.09
   2   2   7   13.28    0.85
   2   2   7   10.66    1.35
  -2   2  -7   12.06    0.61
   2   2   7   11.30    1.16
  -2  -2  -7   13.14    2.93
   2  -2   7   13.31    1.31
   2   2   8    1.72    0.41
   2   2   8    2.10    0.83
   2   2   8    1.98    0.71
  -2   2  -8    1.81    0.23
  -2  -2  -8    2.80    2.58
   2  -2   8    0.43    0.68
   2   2   9    5.40    1.23
  -2   2  -9    5.51    0.40
   2   2   9    6.01    0.61
   2   2   9    5.94    1.00
   2  -2   9    6.62    1.23
  -2  -2  -9    5.37    3.05
  -2   2 -10    4.24    0.36
   2   2  10    4.03    1.21
   2   2  10    4.84    0.98
   2   2  10    4.61    0.57
  -2  -2 -10    2.50    3.08
   2  -2  10    4.77    1.20
   2   2  11   35.01    1.67
   2   2  11   35.97    2.84
  -2   2 -11   36.89    1.38
   2  -2  11   35.35    1.74
   2  -2  11   37.54    2.71
  -2  -2 -11   46.27    5.46
   2   2  12    8.48    1.76
   2  -2  12    8.33    1.61
  -2  -2 -12    6.26    3.47
   2   2  13    0.27    0.91
   2  -2  13    0.17    0.89
  -2  -2 -13   -1.88    2.93
   2   2  14    0.32    1.02
   2  -2  14    1.95    1.20
  -2  -2 -14   -1.71    3.18
   2   2  15    1.36    1.33
   2  -2  15    0.77    1.18
   2   2  16    4.27    1.77
   2  -2  16    2.66    1.48
   2   2  17    0.70    1.35
   2  -2  17    0.86    1.35
   2   2  18    0.81    1.67
   2  -2  18   -0.93    1.33
  -2   3  18   -0.18    1.48
  -2  -3  18   -0.48    1.43
  -2   3  17    0.62    1.30
   2  -3 -17   -2.83    3.69
  -2  -3  17   -0.34    1.35
  -2   3  16    0.24    1.08
  -2  -3  16   -0.19    1.24
   2  -3 -16   -2.86    3.53
  -2   3  15    0.69    1.09
  -2  -3  15    0.78    1.33
   2  -3 -15   -0.39    3.73
  -2   3  14   -0.15    0.99
   2  -3 -14   -3.18    3.38
  -2  -3  14    1.98    1.35
  -2   3  13    0.51    1.02
   2  -3 -13   -1.03    3.16
  -2  -3  13    0.18    1.11
  -2   3  12    0.82    0.99
   2  -3 -12   -1.29    3.43
  -2  -3  12    0.61    1.04
  -2   3  11    0.97    0.29
  -2   3  11    2.21    1.20
   2  -3 -11    5.32    3.89
  -2  -3  11   -0.12    1.05
   2   3 -10    4.73    0.35
  -2   3  10    3.88    0.45
  -2   3  10    3.31    0.75
  -2   3  10    6.67    1.53
   2  -3 -10    3.66    3.24
  -2  -3  10    2.82    1.23
  -2   3   9    0.28    0.67
  -2   3   9    0.62    0.42
  -2   3   9   -0.11    0.16
   2   3  -9    0.03    0.12
  -2  -3   9    0.29    0.80
   2  -3  -9    1.16    2.74
  -2   3   8    1.82    0.91
  -2   3   8    1.13    0.45
   2   3  -8    1.94    0.25
  -2   3   8    1.97    0.33
  -2  -3   8    0.14    0.75
  -2  -3   8    3.41    2.39
   2  -3  -8    3.89    2.59
  -2   3   7    5.72    1.16
  -2   3   7    5.40    0.78
  -2   3   7    6.89    0.53
   2   3  -7    6.08    0.42
  -2  -3   7    5.72    2.72
   2  -3  -7    6.75    1.06
   2  -3  -7    3.43    2.46
  -2  -3   7    5.62    1.23
  -2   3   6   19.96    1.31
   2   3  -6   18.66    0.87
  -2   3   6   15.89    1.54
  -2   3   6   18.74    0.96
   2  -3  -6   19.13    3.22
  -2  -3   6   20.76    3.54
  -2  -3   6   16.78    1.68
   2  -3  -6   20.43    1.48
  -2  -3   6   19.53    0.83
   2   3  -5    1.74    0.27
  -2   3   5    1.86    0.31
  -2   3   5    1.30    0.64
  -2   3   5    1.72    0.46
   2  -3  -5   -1.81    1.47
  -2  -3   5    1.89    0.24
  -2  -3   5   -0.27    1.71
   2  -3  -5    1.47    0.53
  -2  -3   5    1.82    0.80
  -2   3   4   27.59    1.18
  -2   3   4   24.02    1.38
   2   3  -4   25.74    1.11
  -2   3   4   25.00    1.59
  -2  -3   4   25.46    1.04
   2  -3  -4   25.93    1.48
  -2  -3   4   22.82    1.78
   2  -3  -4   29.86    3.09
  -2  -3   4   22.98    3.24
  -2   3   3    0.25    0.24
   2   3  -3    0.79    0.21
  -2   3   3    0.63    0.19
  -2   3   3    0.62    0.41
   2   3  -3    0.42    0.15
   2  -3  -3   -0.29    1.26
  -2  -3   3    1.38    0.68
  -2  -3   3    0.40    0.17
  -2  -3   3    2.49    1.66
   2  -3  -3    0.57    0.30
  -2   3   2    0.15    0.16
  -2   3   2    0.63    0.26
   2   3  -2    1.60    0.27
   2   3  -2   -0.04    0.24
   2   3  -2    0.53    0.19
  -2  -3   2    0.56    0.59
   2  -3  -2   -0.81    1.16
   2  -3  -2    0.44    0.26
  -2  -3   2    3.32    1.64
  -2  -3   2    0.75    0.23
   2   3  -1   22.76    1.08
   2   3  -1   26.40    1.12
  -2   3   1   22.30    1.18
  -2   3   1   23.10    1.07
  -2   3   1   22.85    1.16
   2   3  -1   24.68    1.23
  -2  -3   1   27.45    2.90
   2  -3  -1   29.21    3.17
   2  -3  -1   23.59    1.23
   2   3   0    0.11    0.30
  -2   3   0    0.22    0.19
  -2   3   0    0.45    0.25
   2   3   0    0.29    0.17
   2   3   0    0.31    0.20
  -2   3   0    0.53    0.17
  -2  -3   0   -3.38    1.13
   2  -3   0    1.06    1.51
  -2  -3   0    0.30    0.27
   2  -3   0    0.58    0.23
  -2   3  -1    2.58    0.32
   2   3   1    2.78    0.44
  -2   3  -1    2.69    0.36
  -2   3  -1    2.56    0.32
   2   3   1    2.82    0.51
   2   3   1    2.69    0.36
   2  -3   1    5.09    2.06
  -2  -3  -1    4.20    1.51
  -2  -3  -1    2.94    0.52
   2  -3   1    2.05    0.35
   2   3   2    9.79    0.90
   2   3   2    8.11    0.60
  -2   3  -2    9.02    0.55
  -2   3  -2    7.24    0.49
   2   3   2    7.93    0.73
   2  -3   2    9.24    0.81
  -2  -3  -2    7.71    0.84
   2  -3   2    8.93    0.61
   2   3   3    0.89    0.47
  -2   3  -3    0.85    0.20
   2   3   3    1.04    0.38
  -2  -3  -3    0.30    1.53
   2  -3   3    1.52    0.46
   2  -3   3    0.97    0.23
  -2   3  -4    2.39    0.29
   2   3   4    1.67    0.35
   2   3   4    2.70    0.68
   2   3   4    1.83    0.49
   2  -3   4    3.25    0.65
  -2  -3  -4    0.19    1.73
   2   3   5    0.02    0.19
   2   3   5   -0.14    0.29
   2   3   5    0.51    0.48
  -2   3  -5    0.05    0.11
   2  -3   5    0.76    0.52
  -2  -3  -5   -0.29    2.11
   2   3   6   33.89    1.55
  -2   3  -6   34.29    1.35
   2   3   6   31.54    2.11
  -2  -3  -6   34.92    4.17
   2  -3   6   32.55    1.98
   2   3   7    9.25    0.72
   2   3   7    8.28    1.02
  -2   3  -7    8.52    0.54
   2   3   7    8.39    1.28
  -2  -3  -7    7.46    3.11
   2  -3   7    8.35    1.14
   2   3   8    6.53    0.64
   2   3   8    6.94    1.00
  -2   3  -8    6.38    0.47
   2   3   8    4.99    1.15
  -2  -3  -8    6.63    3.23
   2  -3   8    6.29    1.17
   2   3   9    2.07    0.72
  -2   3  -9    2.91    0.33
   2   3   9    2.76    0.48
   2   3   9    3.54    1.14
  -2  -3  -9    2.67    3.29
   2  -3   9    1.51    0.88
   2   3  10    0.68    0.33
   2   3  10   -1.66    0.63
  -2   3 -10    0.35    0.19
  -2  -3 -10    2.14    3.19
   2  -3  10   -0.43    0.73
   2   3  11   -0.63    0.87
  -2   3 -11    0.34    0.19
   2   3  11    0.33    0.29
   2  -3  11   -0.48    0.78
  -2  -3 -11   -0.05    3.23
   2   3  12    0.33    0.96
   2  -3  12    1.68    1.12
  -2  -3 -12    2.09    3.54
   2   3  13   -0.06    0.97
   2  -3  13    2.06    1.18
  -2  -3 -13    3.97    3.91
   2   3  14   -1.47    0.86
  -2  -3 -14   -4.67    2.99
   2  -3  14    0.32    1.00
   2   3  15    1.69    1.32
   2  -3  15    2.15    1.39
   2   3  16    3.68    1.79
   2  -3  16    2.64    1.50
   2   3  17    0.58    1.45
   2  -3  17    2.29    1.62
   2   3  18   -1.69    1.44
   2  -3  18    2.16    1.72
  -2   4  18    0.88    1.53
  -2  -4  18   -1.57    1.73
  -2   4  17    0.86    1.48
  -2  -4  17   -0.19    1.65
  -2   4  16   -0.56    1.13
  -2  -4  16   -0.54    1.26
   2  -4 -16   -0.98    3.92
  -2   4  15    0.09    0.99
   2  -4 -15   -3.53    3.31
  -2  -4  15    0.90    1.30
  -2   4  14    0.09    1.01
   2  -4 -14    1.98    3.94
  -2  -4  14   -0.78    1.11
  -2   4  13    4.01    1.48
   2  -4 -13    4.42    3.84
  -2  -4  13    1.86    1.32
  -2   4  12   -0.37    0.87
  -2  -4  12   -0.67    0.96
   2  -4 -12   -0.74    3.09
  -2   4  11    0.52    0.93
  -2   4  11    0.03    0.24
  -2  -4  11    0.81    1.09
   2  -4 -11   -5.15    3.00
  -2   4  10    0.79    0.32
  -2   4  10    2.10    1.10
   2   4 -10    1.45    0.27
  -2  -4  10    2.37    1.21
   2  -4 -10   -0.04    3.46
  -2   4   9    0.66    0.77
  -2   4   9    1.33    0.34
   2   4  -9    1.06    0.25
   2  -4  -9    0.79    3.01
  -2  -4   9    1.48    1.01
  -2   4   8    0.76    0.45
   2   4  -8    0.24    0.17
  -2   4   8    0.53    0.26
  -2   4   8   -0.01    0.67
   2  -4  -8   -2.59    2.51
  -2  -4   8    0.53    0.85
  -2  -4   8    0.12    0.17
  -2   4   7    1.30    0.33
  -2   4   7    2.47    0.63
   2   4  -7    1.98    0.32
  -2   4   7    1.74    0.86
   2  -4  -7    2.50    2.64
  -2  -4   7    2.32    2.49
  -2  -4   7    2.25    0.31
   2  -4  -7    2.12    0.83
  -2  -4   7    0.46    0.85
   2   4  -6    0.65    0.22
  -2   4   6    0.64    0.39
  -2   4   6    0.74    0.68
  -2   4   6    1.04    0.30
   2  -4  -6    0.34    0.56
  -2  -4   6   -0.38    2.05
  -2  -4   6    0.74    0.79
   2  -4  -6   -1.20    1.88
  -2  -4   6    0.96    0.25
   2   4  -5    0.07    0.18
  -2   4   5    0.38    0.36
  -2   4   5    0.70    0.63
  -2   4   5    0.32    0.22
  -2  -4   5    1.33    0.90
  -2  -4   5    0.69    2.27
   2  -4  -5    0.07    0.49
  -2  -4   5    0.48    0.23
   2  -4  -5    3.73    2.19
   2   4  -4    0.21    0.34
   2   4  -4   -0.04    0.15
  -2   4   4   -0.06    0.48
  -2   4   4   -0.14    0.25
  -2   4   4    0.24    0.19
  -2  -4   4    2.10    0.90
   2  -4  -4    0.70    0.41
  -2  -4   4    0.22    0.19
   2  -4  -4    0.95    1.90
  -2  -4   4    2.44    2.14
  -2   4   3    7.13    0.61
  -2   4   3    6.29    0.75
  -2   4   3    6.68    0.89
   2   4  -3    6.84    0.56
   2   4  -3    7.12    0.54
   2   4  -3    5.52    0.66
  -2  -4   3    6.82    0.59
   2  -4  -3    7.49    2.46
   2  -4  -3    7.09    0.82
  -2  -4   3    7.30    1.28
  -2  -4   3    4.84    2.46
  -2   4   2    5.43    0.70
   2   4  -2    4.02    0.46
  -2   4   2    4.16    0.48
   2   4  -2    4.13    0.59
  -2   4   2    4.11    0.59
   2   4  -2    3.88    0.44
   2  -4  -2    3.22    2.01
  -2  -4   2    4.12    2.15
  -2  -4   2    3.67    0.48
   2  -4  -2    3.46    0.60
  -2  -4   2    4.45    1.12
   2   4  -1    0.00    0.17
   2   4  -1   -0.19    0.32
  -2   4   1    0.52    0.40
  -2   4   1   -0.15    0.22
   2   4  -1    0.04    0.20
  -2   4   1    0.15    0.18
   2  -4  -1   -0.02    0.22
  -2  -4   1   -0.06    0.24
   2  -4  -1    0.57    1.76
  -2  -4   1   -2.56    1.38
  -2   4   0    9.59    0.68
   2   4   0   11.18    0.75
   2   4   0   10.41    0.91
   2   4   0   10.53    0.80
  -2   4   0   10.57    0.76
  -2   4   0   10.68    0.80
   2  -4   0   10.23    2.74
  -2  -4   0    9.29    0.85
   2  -4   0   10.26    0.81
  -2  -4   0    9.72    2.57
   2   4   1   13.82    0.96
  -2   4  -1   12.94    0.85
   2   4   1   11.37    1.02
  -2   4  -1   13.32    0.79
  -2   4  -1   12.22    0.77
   2   4   1   13.22    0.84
   2  -4   1   10.80    0.82
  -2  -4  -1   12.64    1.04
   2  -4   1    8.23    2.64
   2   4   2    1.65    0.45
  -2   4  -2    0.99    0.27
   2   4   2    0.97    0.53
  -2   4  -2    0.97    0.33
   2   4   2    1.16    0.32
  -2  -4  -2    0.90    0.51
   2  -4   2    1.21    0.32
   2  -4   2    0.80    2.05
  -2  -4  -2    3.20    1.38
   2   4   3   43.25    2.14
  -2   4  -3   44.79    1.82
   2   4   3   43.18    1.91
  -2   4  -3   44.58    1.74
   2   4   3   42.79    2.28
  -2  -4  -3   48.77    4.42
  -2  -4  -3   40.41    2.32
   2  -4   3   45.33    2.25
   2  -4   3   37.86    4.77
   2  -4   3   49.54    1.96
   2   4   4    4.96    0.91
   2   4   4    5.97    0.81
   2   4   4    4.98    0.57
  -2   4  -4    5.25    0.49
  -2  -4  -4    7.56    2.80
   2  -4   4    7.18    0.93
   2   4   5    4.72    0.57
  -2   4  -5    4.78    0.47
   2   4   5    4.67    1.01
   2   4   5    3.67    0.74
   2  -4   5    3.94    0.50
   2  -4   5    5.37    0.97
  -2  -4  -5    9.82    3.15
  -2   4  -6    0.08    0.16
   2   4   6    0.71    0.68
   2   4   6    0.24    0.25
   2   4   6    0.88    0.49
  -2  -4  -6    0.48    2.58
   2  -4   6    0.21    0.65
   2  -4   6    0.18    0.22
   2   4   7    4.65    0.59
   2   4   7    4.68    0.86
  -2   4  -7    3.35    0.40
   2   4   7    4.55    1.13
   2  -4   7    5.48    1.13
  -2  -4  -7    6.56    3.21
   2   4   8    2.20    0.47
  -2   4  -8    2.68    0.37
   2   4   8    1.65    0.88
   2  -4   8    1.27    0.88
  -2  -4  -8    3.79    3.23
   2   4   9    0.38    0.28
   2   4   9    0.27    0.76
  -2   4  -9    1.50    0.29
  -2  -4  -9    3.12    3.59
   2  -4   9    0.13    0.79
  -2   4 -10    1.23    0.29
   2   4  10    1.14    0.95
   2   4  10    0.21    0.30
  -2  -4 -10    2.34    3.76
   2  -4  10    2.26    1.08
   2   4  11   -0.10    0.24
   2   4  11   -0.66    0.72
   2  -4  11    0.57    0.98
  -2  -4 -11   -0.11    3.27
   2   4  12    8.28    0.82
   2   4  12    7.57    1.77
   2  -4  12    7.64    1.69
  -2  -4 -12    6.03    3.90
   2   4  13    1.73    1.17
   2  -4  13    3.82    1.52
  -2  -4 -13    5.01    3.90
   2   4  14    0.23    0.98
   2  -4  14    2.10    1.41
   2   4  15    1.86    1.45
   2   4  16   -2.29    0.98
   2   4  17    1.66    1.59
  -2   5  17   -1.60    1.19
  -2   5  16    3.70    1.79
   2  -5 -16    1.67    4.09
  -2   5  15    2.24    1.50
   2  -5 -15    1.35    3.70
  -2   5  14   -1.50    0.88
  -2  -5  14    0.39    1.37
   2  -5 -14    0.77    3.73
  -2   5  13    1.00    1.15
  -2  -5  13    0.45    1.27
   2  -5 -13   -1.51    3.74
  -2   5  12    3.43    1.40
  -2  -5  12    3.97    1.67
   2  -5 -12    5.14    3.74
  -2   5  11   -0.35    0.83
  -2   5  11    0.20    0.26
  -2  -5  11    0.99    1.15
   2  -5 -11   -1.83    3.25
  -2   5  10    1.41    0.41
   2   5 -10    1.40    0.33
  -2   5  10    1.33    1.10
   2  -5 -10   -3.05    2.67
  -2  -5  10    2.38    1.26
  -2   5   9   -0.31    0.22
  -2   5   9    0.46    0.91
   2   5  -9    0.39    0.24
   2  -5  -9   -0.07    3.21
  -2  -5   9   -0.76    0.90
  -2   5   8    2.38    1.06
   2   5  -8    2.34    0.39
  -2   5   8    1.91    0.44
  -2  -5   8    2.34    1.24
   2  -5  -8   -2.43    3.16
   2   5  -7   20.83    1.13
  -2   5   7   21.11    2.02
  -2   5   7   21.87    1.25
  -2  -5   7   20.86    2.19
   2  -5  -7   20.34    4.26
  -2   5   6   17.60    1.14
   2   5  -6   20.95    1.11
  -2   5   6   21.05    1.88
  -2  -5   6   20.42    4.16
   2  -5  -6   13.11    3.70
  -2  -5   6   17.63    2.01
  -2  -5   6   21.63    1.09
  -2   5   5    6.31    0.89
   2   5  -5    5.47    0.57
  -2   5   5    5.19    0.62
  -2   5   5    7.29    1.15
  -2  -5   5    2.99    2.46
   2  -5  -5    5.55    0.99
   2  -5  -5    9.86    3.10
  -2  -5   5    6.25    0.59
  -2  -5   5    4.38    1.23
  -2   5   4    3.52    0.85
  -2   5   4    3.58    0.52
  -2   5   4    3.68    0.70
   2   5  -4    3.88    0.50
  -2  -5   4    2.65    1.08
  -2  -5   4    3.54    2.68
   2  -5  -4    3.67    0.79
  -2  -5   4    3.94    0.52
   2  -5  -4    4.58    2.29
   2   5  -3    0.08    0.19
   2   5  -3    0.22    0.23
   2   5  -3    0.21    0.21
  -2   5   3    0.31    0.30
  -2   5   3    0.16    0.34
  -2   5   3    0.04    0.20
   2  -5  -3    1.20    2.19
  -2  -5   3   -0.43    0.75
   2  -5  -3    0.04    0.35
  -2  -5   3    0.10    0.27
  -2  -5   3    0.02    1.86
   2   5  -2    0.00    0.19
  -2   5   2    0.02    0.20
  -2   5   2    0.45    0.31
   2   5  -2    0.41    0.25
  -2   5   2   -0.26    0.39
   2   5  -2    0.06    0.19
   2  -5  -2   -2.32    1.73
   2  -5  -2   -0.09    0.31
  -2  -5   2    1.65    2.02
  -2  -5   2   -0.17    0.14
   2   5  -1   31.51    1.55
   2   5  -1   31.67    1.60
  -2   5   1   31.85    1.55
  -2   5   1   33.18    1.73
   2   5  -1   29.58    1.70
  -2   5   1   30.27    1.66
  -2  -5   1   33.39    1.73
   2  -5  -1   27.36    4.06
  -2  -5   1   38.34    4.40
   2  -5  -1   34.19    1.82
   2   5   0    2.86    0.65
   2   5   0    2.66    0.51
   2   5   0    2.52    0.47
  -2   5   0    3.64    0.59
  -2   5   0    2.20    0.41
  -2   5   0    3.25    0.56
  -2  -5   0    4.41    2.47
  -2  -5   0    1.98    0.57
   2  -5   0    0.46    2.14
   2  -5   0    3.12    0.58
  -2   5  -1    1.39    0.42
   2   5   1    1.12    0.55
  -2   5  -1    1.01    0.30
   2   5   1    1.82    0.49
  -2   5  -1    1.88    0.44
   2   5   1    1.39    0.38
  -2  -5  -1    2.28    1.35
  -2  -5  -1    1.21    0.57
   2  -5   1    1.74    0.45
   2  -5   1    1.06    2.17
  -2   5  -2    2.72    0.48
   2   5   2    2.62    0.57
   2   5   2    1.84    0.67
  -2   5  -2    1.99    0.39
   2   5   2    1.37    0.39
  -2  -5  -2    3.25    0.81
   2  -5   2    3.23    2.31
   2  -5   2    2.25    0.48
  -2  -5  -2    0.63    1.10
   2   5   3    4.32    0.73
   2   5   3    3.34    0.84
  -2   5  -3    4.03    0.52
  -2   5  -3    3.05    0.46
   2   5   3    2.39    0.48
  -2  -5  -3   -1.50    2.10
   2  -5   3    3.48    0.56
   2  -5   3    0.38    2.19
  -2  -5  -3    2.08    0.82
   2   5   4    0.00    0.34
  -2   5  -4    0.96    0.29
   2   5   4   -0.17    0.56
   2   5   4    0.55    0.29
  -2   5  -4    1.03    0.37
   2  -5   4    1.51    0.74
   2  -5   4    0.18    0.25
   2  -5   4   -0.44    1.92
  -2  -5  -4   -0.03    2.57
  -2   5  -5    6.35    0.60
   2   5   5    5.44    0.69
  -2   5  -5    8.27    0.71
   2   5   5    5.47    1.12
   2   5   5    6.07    0.93
   2  -5   5    7.12    3.00
  -2  -5  -5    6.60    3.35
   2  -5   5    4.83    1.08
   2  -5   5    6.52    0.68
   2   5   6    0.60    0.74
  -2   5  -6    0.59    0.25
   2   5   6    0.66    0.30
   2  -5   6    0.30    0.77
   2  -5   6    0.57    0.31
   2  -5   6    0.15    2.42
  -2  -5  -6    4.11    3.21
  -2   5  -7    0.62    0.27
   2   5   7   -0.14    0.77
   2   5   7    0.42    0.30
   2  -5   7    1.04    0.35
   2  -5   7    0.64    0.82
  -2  -5  -7   -0.63    2.92
   2  -5   7    2.48    2.05
   2   5   8   17.22    1.18
  -2   5  -8   18.26    1.01
   2   5   8   18.96    2.11
   2  -5   8    7.95    3.71
  -2  -5  -8   15.31    4.53
   2  -5   8   16.80    1.90
   2  -5   8   17.55    1.11
   2   5   9    1.33    0.99
   2   5   9    0.21    0.33
  -2   5  -9    0.73    0.27
   2  -5   9    3.05    3.69
   2  -5   9    2.79    1.25
  -2  -5  -9    0.49    3.42
   2   5  10    4.43    1.37
   2   5  10    2.13    0.51
  -2   5 -10    2.65    0.42
  -2  -5 -10    1.90    3.47
   2   5  11    0.22    0.83
   2   5  11   -0.16    0.25
  -2  -5 -11    0.51    3.81
   2   5  12    3.10    0.62
   2   5  12    4.13    1.49
  -2  -5 -12   -1.09    3.75
   2   5  13   15.79    2.65
   2   5  14    0.38    1.03
   2   5  15   -0.73    0.99
   2   5  16   -1.28    1.34
  -2   6  16   -0.89    1.25
  -2   6  15    0.87    1.38
  -2   6  14   -0.56    1.10
   2  -6 -14    5.75    4.53
  -2   6  13    0.49    1.10
   2  -6 -13    4.00    3.86
  -2   6  12   -0.42    1.02
   2  -6 -12    0.45    3.58
  -2   6  11    4.75    0.72
  -2   6  11    5.21    1.62
   2  -6 -11    5.93    3.97
  -2   6  10    0.35    0.34
  -2   6  10    0.18    0.92
  -2  -6  10    0.40    1.24
   2  -6 -10    4.81    3.77
  -2   6   9    3.43    0.62
   2   6  -9    5.66    0.60
  -2   6   9    1.22    1.13
  -2  -6   9    3.30    1.49
   2  -6  -9    2.07    3.44
  -2   6   8    1.95    1.08
  -2   6   8    1.39    0.46
   2   6  -8    1.87    0.41
  -2  -6   8    0.93    1.18
   2  -6  -8    1.71    3.28
   2   6  -7   -0.11    0.45
  -2   6   7    0.29    0.78
   2   6  -7   -0.14    0.21
  -2   6   7   -0.19    0.20
  -2  -6   7    0.82    1.14
   2  -6  -7   -1.03    2.98
   2   6  -6    0.14    0.23
  -2   6   6    0.08    0.24
   2   6  -6   -0.04    0.46
  -2   6   6    1.71    0.85
  -2  -6   6   -1.07    0.83
   2  -6  -6   -0.49    2.65
   2   6  -5    7.26    0.90
   2   6  -5    5.94    0.67
  -2   6   5    5.20    1.18
  -2   6   5    7.74    0.81
  -2  -6   5    6.21    0.72
  -2  -6   5    7.51    1.63
   2  -6  -5    3.03    2.98
  -2   6   4    5.18    1.06
   2   6  -4    4.92    0.80
   2   6  -4    4.22    0.59
  -2   6   4    4.29    0.63
   2  -6  -4    6.25    3.06
  -2  -6   4    4.72    0.68
  -2  -6   4    6.24    3.15
  -2   6   3    1.58    0.53
   2   6  -3    1.32    0.37
  -2   6   3    1.06    0.56
   2   6  -3    1.51    0.41
   2   6  -3    0.69    0.53
  -2   6   3    1.26    0.39
   2  -6  -3    3.74    2.84
  -2  -6   3    0.44    0.40
  -2  -6   3    2.40    2.57
   2  -6  -3    0.32    0.48
   2   6  -2    0.68    0.31
  -2   6   2    0.63    0.30
   2   6  -2    1.05    0.38
  -2   6   2    0.98    0.45
   2   6  -2    0.25    0.39
  -2   6   2    0.88    0.65
  -2  -6   2   -0.07    0.41
   2  -6  -2    4.74    2.69
   2  -6  -2    0.29    0.43
  -2  -6   2    0.02    2.22
  -2   6   1    1.50    0.38
  -2   6   1    2.97    0.75
   2   6  -1    0.13    0.31
   2   6  -1    2.24    0.47
   2   6  -1    2.24    0.50
  -2   6   1    1.58    0.51
  -2  -6   1    6.02    2.93
  -2  -6   1    1.89    0.61
   2  -6  -1    0.35    2.35
   2  -6  -1    0.78    0.47
  -2   6   0    0.15    0.29
  -2   6   0   -0.13    0.42
   2   6   0   -0.06    0.19
   2   6   0   -0.11    0.50
  -2   6   0   -0.03    0.19
   2   6   0   -0.25    0.24
   2  -6   0    0.46    2.44
   2  -6   0    0.42    0.38
  -2  -6   0   -0.13    0.46
  -2  -6   0    0.63    2.39
   2   6   1    1.57    0.67
   2   6   1    0.93    0.35
  -2   6  -1    0.84    0.33
   2   6   1    1.09    0.46
  -2   6  -1    0.40    0.32
  -2   6  -1    0.74    0.47
   2  -6   1    0.47    2.28
  -2  -6  -1    0.39    0.62
  -2  -6  -1    2.25    2.58
   2  -6   1    0.86    0.39
  -2   6  -2    0.56    0.30
  -2   6  -2    0.64    0.42
   2   6   2    1.14    0.39
   2   6   2    0.87    0.48
   2   6   2    1.13    0.63
   2  -6   2    0.35    2.33
   2  -6   2    0.85    0.41
  -2  -6  -2    1.69    1.67
  -2  -6  -2    0.04    0.64
   2   6   3   14.27    1.08
   2   6   3   12.96    1.25
  -2   6  -3   14.56    1.01
   2   6   3   15.83    1.55
  -2   6  -3   15.14    1.02
  -2  -6  -3   15.08    1.66
   2  -6   3   25.49    5.05
   2  -6   3   15.12    1.13
  -2  -6  -3   11.08    3.00
   2   6   4    6.82    0.80
  -2   6  -4    7.60    0.74
   2   6   4    6.52    1.24
   2  -6   4    7.17    0.82
  -2  -6  -4    4.34    2.97
   2  -6   4    7.36    3.29
  -2   6  -5    0.15    0.26
   2   6   5    0.03    0.28
   2   6   5    0.71    0.78
  -2  -6  -5    2.49    3.54
   2  -6   5    3.08    3.34
   2  -6   5   -0.05    0.21
   2   6   6   -1.16    0.60
   2   6   6    0.13    0.28
  -2   6  -6   -0.25    0.18
   2  -6   6   -0.17    0.29
   2  -6   6    4.35    3.09
  -2  -6  -6   -1.16    3.42
   2   6   7   -0.43    0.24
  -2   6  -7    0.05    0.25
   2   6   7    0.61    0.81
  -2  -6  -7    0.58    3.39
   2  -6   7   -0.80    2.98
   2   6   8   20.03    2.27
   2   6   8   20.48    1.38
  -2   6  -8   21.59    1.23
  -2  -6  -8   17.32    4.64
   2   6   9   13.72    2.07
  -2   6  -9   16.89    1.04
   2   6   9   13.36    1.13
  -2  -6  -9   15.75    4.65
   2   6  10    2.00    1.21
   2   6  10    0.01    0.30
  -2   6 -10   -0.18    0.21
  -2  -6 -10    0.14    3.67
   2   6  11    0.18    0.93
   2   6  11    0.32    0.35
   2   6  12    7.16    1.84
   2   6  12    4.70    0.79
   2   6  13    0.20    1.08
   2   6  14    0.71    1.26
   2   6  15   -1.39    1.08
  -2   7  14    0.97    1.30
  -2   7  13    0.08    1.15
   2  -7 -13    6.18    4.47
  -2   7  12    0.03    1.08
   2  -7 -12    0.99    3.45
  -2   7  11    0.40    1.08
  -2   7  11    0.25    0.35
   2  -7 -11    5.83    3.86
  -2   7  10   -0.56    0.25
  -2   7  10    0.06    0.99
   2  -7 -10    4.30    3.93
   2   7  -9    2.01    0.47
  -2   7   9    1.26    0.46
  -2   7   9   -0.61    0.92
   2  -7  -9    2.09    3.55
   2   7  -8    0.29    0.29
  -2   7   8    0.29    0.34
  -2   7   8    0.78    1.02
   2  -7  -8   -2.73    3.22
   2   7  -7    0.22    0.31
  -2   7   7    0.23    0.30
  -2   7   7    0.99    0.89
   2  -7  -7    1.88    2.93
   2   7  -6    2.40    0.53
  -2   7   6    2.17    1.02
  -2   7   6    3.43    0.65
   2  -7  -6    3.96    3.18
   2   7  -5    0.08    0.28
  -2   7   5   -0.13    0.24
  -2   7   5   -0.94    0.71
   2  -7  -5    0.04    2.73
  -2   7   4   -0.07    0.45
  -2   7   4    0.52    0.35
   2   7  -4    0.70    0.37
   2   7  -4    1.13    0.59
   2  -7  -4    0.41    2.64
   2   7  -3    0.21    0.55
  -2   7   3   -0.76    0.59
   2   7  -3    0.21    0.29
   2   7  -3   -0.37    0.27
  -2   7   3   -0.04    0.24
   2  -7  -3   -1.43    2.50
  -2  -7   3   -0.31    0.39
   2   7  -2    0.11    0.28
   2   7  -2    0.17    0.56
  -2   7   2    0.02    0.24
   2   7  -2    0.57    0.38
  -2   7   2    0.63    0.64
   2  -7  -2    0.96    2.83
  -2  -7   2   -0.60    0.44
  -2   7   1    0.75    0.35
   2   7  -1    0.24    0.54
  -2   7   1    0.56    0.69
   2   7  -1    0.90    0.39
   2   7  -1    1.31    0.51
  -2  -7   1    3.48    3.38
   2  -7  -1    2.86    3.15
  -2  -7   1   -0.13    0.56
   2   7   0    0.45    0.46
  -2   7   0   -0.11    0.25
   2   7   0    0.01    0.30
   2   7   0    0.20    0.39
  -2  -7   0   -0.70    0.60
   2  -7   0   -2.66    2.27
  -2  -7   0   -1.76    2.45
  -2   7  -1   10.64    0.99
   2   7   1   11.02    1.05
   2   7   1   13.98    1.42
  -2  -7  -1   14.80    4.09
   2  -7   1   10.98    1.18
   2  -7   1    6.49    3.73
   2   7   2    0.12    0.29
  -2   7  -2    0.23    0.30
   2   7   2   -0.05    0.68
   2  -7   2    0.08    0.38
   2  -7   2    1.28    3.05
  -2  -7  -2    1.49    2.80
   2   7   3   23.04    1.98
  -2   7  -3   22.28    1.39
   2   7   3   19.64    1.39
  -2  -7  -3   16.93    3.87
   2  -7   3   24.43    1.61
   2  -7   3   22.83    4.99
   2   7   4   25.23    2.15
  -2   7  -4   20.71    1.34
   2   7   4   22.38    1.48
   2  -7   4   21.75    1.53
   2  -7   4   18.25    4.81
   2   7   5    0.60    0.77
   2   7   5    0.05    0.27
  -2   7  -5    0.45    0.31
  -2  -7  -5    1.34    2.21
   2  -7   5    2.52    3.01
  -2   7  -6   11.37    0.94
   2   7   6    9.06    1.01
   2   7   6   10.22    1.68
  -2  -7  -6   13.25    3.99
   2  -7   6   12.26    3.93
  -2   7  -7    6.45    0.75
   2   7   7    5.48    0.85
   2   7   7    4.08    1.30
  -2  -7  -7    7.13    3.79
   2   7   8    0.03    0.30
   2   7   8   -0.05    0.89
  -2   7  -8    0.02    0.27
   2   7   9   -0.55    0.77
  -2   7  -9    0.16    0.28
   2   7   9    0.65    0.42
   2   7  10    1.14    0.49
  -2   7 -10    0.95    0.36
   2   7  10    1.25    1.14
   2   7  11   -0.58    0.91
   2   7  11   -0.31    0.33
   2   7  12    0.18    0.42
   2   7  12   -0.71    1.03
   2   7  13    1.14    1.43
   2   7  14   -1.43    1.20
  -2   8  13   -0.30    1.37
  -2   8  12   -0.56    1.24
  -2   8  11   -0.78    1.19
  -2   8  11    0.18    0.39
   2  -8 -11    1.96    4.34
  -2   8  10    0.11    1.10
  -2   8  10    0.59    0.43
   2  -8 -10    2.42    3.77
  -2   8   9    0.72    1.08
  -2   8   9    0.45    0.40
   2   8  -9    0.53    0.37
   2  -8  -9    2.70    3.63
  -2   8   8    5.09    1.48
  -2   8   8    2.54    0.65
   2   8  -8    4.69    0.72
   2  -8  -8   10.62    4.59
  -2   8   7    1.77    1.11
   2   8  -7    1.58    0.49
  -2   8   7    2.98    0.69
   2  -8  -7    2.33    3.57
  -2   8   6    1.15    1.02
  -2   8   6    0.59    0.40
   2   8  -6    0.38    0.36
   2  -8  -6    0.84    3.36
   2   8  -5    5.93    0.84
  -2   8   5    6.10    0.89
   2  -8  -5    5.04    3.52
  -2   8   4    9.28    1.03
   2  -8  -4    8.09    3.84
  -2   8   3   17.01    1.30
   2  -8  -3   21.65    5.02
   2   8  -2    1.20    0.48
  -2   8   2    1.80    0.53
   2  -8  -2    5.30    3.30
   2  -8  -1    4.13    3.26
  -2   8   0    0.17    0.32
   2   8   0    0.61    0.40
   2   8   0    0.39    0.57
   2  -8   0    2.83    3.18
   2   8   1    2.03    0.77
  -2   8  -1    1.70    0.50
   2   8   1    1.37    0.55
   2  -8   1    1.15    2.97
   2   8   2    4.28    0.78
  -2   8  -2    5.25    0.79
   2   8   2    6.17    1.21
   2  -8   2    6.93    3.77
  -2   8  -3    6.53    0.87
   2   8   3    8.74    1.03
   2   8   3    7.57    1.39
   2  -8   3    4.49    3.99
   2   8   4    1.42    0.91
   2   8   4    2.15    0.58
  -2   8  -4    3.76    0.70
  -2   8  -5    0.26    0.32
   2   8   5    0.28    0.35
   2   8   5   -0.49    0.74
  -2   8  -6    1.48    0.47
   2   8   6    0.11    0.35
   2   8   6   -0.35    0.87
   2   8   7    0.49    0.43
   2   8   7   -0.18    0.87
  -2   8  -7    0.08    0.29
   2   8   8    9.10    1.11
  -2   8  -8    8.99    0.93
   2   8   8    9.18    1.90
  -2   8  -9    0.00    0.30
   2   8   9   -0.07    0.42
   2   8   9    0.47    1.03
   2   8  10    0.12    1.09
   2   8  10    0.92    0.50
   2   8  11    0.65    1.20
   2   8  11    0.95    0.54
   2   8  12    1.85    1.38
   2   8  13    2.42    1.60
  -2   9  11    0.99    0.55
  -2   9  10    0.58    0.50
  -2   9   9    0.29    0.42
   2   9  -8    0.10    0.38
  -2   9   8    1.07    0.52
   2   9  -7    0.10    0.38
  -2   9   7    0.60    0.42
   2   9  -6    0.24    0.39
  -2   9   6    0.10    0.33
   2  -9  -6   -0.20    3.51
   2   9  -5    0.24    0.37
  -2   9   5   -0.03    0.30
   2  -9  -5   -0.18    3.30
   2  -9  -4    7.56    4.02
  -2   9   3    0.60    0.43
   2   9  -3    0.23    0.36
   2  -9  -3    1.53    3.46
   2   9  -2    0.98    0.45
  -2   9   2    1.09    0.48
   2  -9  -2    1.11    3.33
  -2   9   1    0.28    0.34
   2   9  -1    0.35    0.38
   2  -9  -1    0.00    2.78
  -2   9   0    0.76    0.46
   2   9   0    1.15    0.51
  -2   9  -1    0.25    0.37
   2   9   1    0.31    0.36
   2   9   2    1.61    0.50
  -2   9  -2    1.02    0.51
   2   9   3    0.11    0.35
  -2   9  -3    0.22    0.36
   2   9   4    1.76    0.60
  -2   9  -4    1.75    0.54
   2   9   5    0.57    0.41
  -2   9  -5    0.79    0.45
  -2   9  -6    1.78    0.55
   2   9   6    0.45    0.44
   2   9   6    0.42    1.00
   2   9   7    2.99    1.30
  -2   9  -7    1.41    0.52
   2   9   7    1.00    0.54
   2   9   8    1.57    1.27
  -2   9  -8    2.44    0.63
   2   9   8    2.05    0.66
   2   9   9    1.40    0.58
   2   9   9    1.09    1.21
  -2   9  -9    0.06    0.36
   2   9  10    2.35    1.52
   2   9  10    1.96    0.71
  -2  10   8    0.38    0.48
   2  10  -8   -0.11    0.41
  -2  10   7    0.74    0.52
   2  10  -7    0.32    0.47
   2  10  -6    1.19    0.54
  -2  10   6    0.87    0.54
  -2  10   5    5.35    0.98
   2  10  -5    2.49    0.69
  -2  10   4    0.05    0.43
   2  10  -4    0.31    0.45
   2  10  -3   -0.17    0.41
  -2  10   3    0.14    0.37
   2  10  -2    0.00    0.43
  -2  10   2    0.36    0.46
   2  10  -1   -0.14    0.39
  -2  10   1    0.20    0.45
  -2  10   0    0.22    0.40
   2  10   0    0.03    0.42
  -2  10  -1    0.12    0.37
   2  10   1    0.38    0.46
  -2  10  -2    0.56    0.49
   2  10   2    0.05    0.40
  -2  10  -3    0.24    0.42
   2  10   3   -0.09    0.43
  -2  10  -4   -0.30    0.36
   2  10   4    0.52    0.46
  -2  10  -5    0.45    0.45
   2  10   5    0.49    0.43
  -2  10  -6    0.22    0.45
   2  10   6    0.72    0.52
  -2  10  -7    0.36    0.45
   2  10   7   -0.08    0.42
  -3   0  19   -1.52    1.36
  -3   0  18    0.38    1.42
  -3   0  17    0.96    1.41
  -3   0  16    1.54    1.43
  -3   0  15    1.18    1.31
  -3   0  14   -0.89    0.85
   3   0 -14   -2.69    2.75
   3   0 -13   -0.23    2.83
  -3   0  13   -0.82    0.86
  -3   0  12   14.09    1.16
  -3   0  12   10.00    1.84
   3   0 -12   10.19    3.66
  -3   0  11   -0.35    0.34
   3   0 -11    0.99    2.79
  -3   0  11   -0.06    0.81
  -3   0  10   -0.21    0.29
   3   0 -10    1.50    2.59
  -3   0  10   -0.09    0.70
  -3   0   9    0.37    0.34
  -3   0   9   -0.01    0.62
   3   0  -9   -0.58    2.20
   3   0  -8   33.02    3.60
  -3   0   8   34.34    1.61
  -3   0   8   30.22    2.26
  -3   0   7   -0.48    0.50
  -3   0   7    0.56    0.29
   3   0  -7    1.22    1.87
  -3   0   6   62.77    2.35
   3   0  -6   62.98    3.79
   3   0  -5    0.92    1.46
  -3   0   5    0.15    0.17
  -3   0   5   -0.55    0.40
   3   0  -4   18.64    2.04
  -3   0   4   13.42    1.16
   3   0  -4   15.12    0.81
  -3   0   4   15.59    0.74
   3   0  -3    0.01    0.04
   3   0  -3   -1.53    0.86
  -3   0   3   -0.15    0.04
   3   0  -3    0.20    0.13
  -3   0   3    0.70    0.46
  -3   0   3    0.24    0.11
  -3   0   2  268.36    8.39
   3   0  -2  274.16    8.38
   3   0  -2  275.21    8.46
  -3   0   2  273.87    8.45
  -3   0   1   -0.31    0.14
   3   0  -1   -0.01    0.04
  -3   0   1   -0.07    0.03
  -3   0   0   16.61    0.59
   3   0   0   16.55    0.59
  -3   0   0   15.14    0.85
   3   0   0   17.10    0.68
   3   0   1    0.63    0.21
   3   0   1    0.02    0.25
   3   0   2   42.89    1.59
   3   0   2   41.48    1.64
  -3   0  -2   42.79    1.42
  -3   0  -3    0.09    0.14
   3   0   3    0.45    0.34
   3   0   3   -0.32    0.38
  -3   0  -4  116.23    3.67
   3   0   4  113.50    4.14
   3   0   4  116.31    3.88
  -3   0  -5    0.10    0.12
   3   0   5   -0.46    0.29
   3   0   5    0.10    0.36
   3   0   6    0.70    0.53
   3   0   6    0.95    0.38
  -3   0  -6    0.83    0.17
   3   0   7    1.25    0.64
   3   0   7   -0.16    0.36
   3   0   8    8.08    1.23
   3   0   8    6.91    0.70
   3   0   9    0.44    0.69
   3   0   9    0.28    0.45
   3   0  10   -0.15    0.70
   3   0  10   -0.34    0.45
   3   0  11    1.22    0.90
   3   0  11    0.68    0.56
   3   0  12   12.89    1.96
   3   0  13    0.19    0.88
   3   0  14   -0.07    0.93
   3   0  15   -0.79    0.92
   3   0  16    2.21    1.41
   3   0  17    1.07    1.41
   3   0  18   -0.09    1.28
  -3   1  19   -0.35    1.48
  -3  -1  19   -0.18    1.33
  -3   1  18   -1.53    1.37
  -3  -1  18    0.03    1.41
  -3   1  17    0.46    1.30
   3  -1 -17   -1.83    3.49
  -3  -1  17    2.57    1.62
  -3   1  16   -0.80    1.06
  -3  -1  16   -1.81    1.01
   3  -1 -16   -0.14    3.29
  -3   1  15   -0.75    0.98
   3  -1 -15   -4.64    2.93
  -3  -1  15    0.70    1.10
  -3   1  14   -0.64    0.84
  -3  -1  14    0.91    1.13
   3  -1 -14    2.46    3.20
  -3   1  13    2.77    1.36
  -3   1  13    3.71    0.80
   3  -1 -13    1.26    3.38
  -3  -1  13    3.11    1.44
  -3   1  12    0.89    0.53
  -3   1  12    2.84    1.25
   3  -1 -12    5.10    3.62
  -3  -1  12    1.34    1.16
  -3   1  11    3.66    1.22
  -3   1  11    3.48    0.70
  -3  -1  11    3.48    1.27
  -3  -1  11    4.32    0.67
   3  -1 -11    3.69    3.30
  -3   1  10    0.22    0.12
  -3   1  10   -0.15    0.63
  -3   1  10   -0.14    0.33
  -3  -1  10   -0.88    0.70
  -3  -1  10   -0.04    0.35
   3  -1 -10   -2.00    2.62
  -3   1   9    1.94    0.20
  -3   1   9    2.03    0.50
  -3   1   9    2.52    0.98
  -3  -1   9    0.98    0.79
   3  -1  -9    2.10    2.54
  -3  -1   9    1.86    0.45
  -3   1   8    7.75    1.33
  -3   1   8    8.45    0.42
   3   1  -8    8.30    2.31
  -3   1   8    7.82    0.78
   3  -1  -8    5.44    2.39
  -3  -1   8    7.82    0.67
  -3  -1   8    9.77    1.38
  -3   1   7   26.89    1.93
  -3   1   7   27.57    1.44
  -3   1   7   27.31    1.00
   3   1  -7   25.67    2.82
   3  -1  -7   30.05    3.26
  -3  -1   7   27.85    2.02
  -3  -1   7   27.46    1.25
  -3   1   6   22.28    0.86
   3   1  -6   23.06    0.77
  -3   1   6   23.06    1.22
   3   1  -6   24.00    2.43
  -3   1   6   25.76    1.73
   3  -1  -6   23.79    2.72
   3  -1  -6   24.18    1.38
  -3  -1   6   22.33    1.70
  -3  -1   6   23.59    0.81
  -3  -1   6   23.63    1.04
   3   1  -5    0.78    1.28
  -3   1   5    1.38    0.33
  -3   1   5    2.09    0.62
  -3   1   5    1.57    0.16
   3   1  -5    1.41    0.11
  -3  -1   5    1.18    0.61
  -3  -1   5    1.69    0.24
   3  -1  -5    1.64    0.41
   3  -1  -5    0.58    1.47
  -3  -1   5    1.77    0.16
  -3   1   4   26.59    1.58
   3   1  -4   29.57    2.30
  -3   1   4   27.38    0.98
  -3   1   4   27.05    1.25
   3   1  -4   28.24    0.95
   3  -1  -4   26.67    1.28
  -3  -1   4   27.50    0.98
  -3  -1   4   28.32    0.99
   3  -1  -4   27.44    2.42
   3   1  -3    0.14    0.10
  -3   1   3    0.46    0.21
  -3   1   3    0.21    0.09
  -3   1   3    0.26    0.41
   3  -1  -3    0.06    0.19
   3  -1  -3   -1.39    0.89
  -3  -1   3   -0.45    0.51
  -3  -1   3    0.86    0.21
  -3   1   2   28.23    1.13
  -3   1   2   28.09    1.30
   3   1  -2   27.43    1.01
  -3   1   2   27.92    0.97
   3  -1  -2   26.38    1.12
  -3  -1   2   25.06    1.49
  -3   1   1   28.42    1.16
   3   1  -1   28.21    1.08
  -3   1   1   27.39    0.99
  -3   1   1   27.55    1.11
  -3  -1   1   30.14    1.54
   3  -1  -1   28.82    1.12
   3   1   0    3.82    0.34
  -3   1   0    3.78    0.24
   3   1   0    4.34    0.40
  -3   1   0    3.48    0.28
  -3  -1   0    4.82    0.71
   3   1   1   92.54    3.06
  -3   1  -1   88.17    2.85
   3   1   1   86.38    2.99
   3  -1   1   88.52    2.80
  -3   1  -2  200.42    6.35
   3   1   2  203.82    6.54
   3   1   2  209.40    6.61
   3  -1   2  204.88    6.36
  -3   1  -3  764.51   23.94
   3   1   3  787.86   23.95
   3   1   3  778.75   24.16
  -3  -1  -3  790.17   25.89
   3  -1   3  814.66   23.78
   3   1   4  248.20    8.40
  -3   1  -4  253.42    7.93
   3   1   4  261.66    8.19
   3  -1   4  258.61    8.27
  -3  -1  -4  260.95    9.81
  -3   1  -5    1.27    0.18
   3   1   5    1.90    0.42
   3   1   5    1.13    0.57
   3  -1   5    1.19    0.51
  -3  -1  -5    3.69    1.81
   3   1   6   69.91    3.19
  -3   1  -6   69.83    2.37
   3   1   6   71.40    2.66
   3  -1   6   75.73    3.16
   3   1   7   44.30    1.84
   3   1   7   35.68    2.29
  -3   1  -7   42.19    1.51
   3  -1   7   45.76    2.38
   3   1   8  129.31    5.44
  -3   1  -8  132.10    4.22
   3   1   8  132.88    4.55
   3  -1   8  125.56    5.24
   3  -1   8  134.66    4.52
  -3   1  -9    8.28    0.50
   3   1   9    8.47    0.79
   3   1   9    6.61    1.30
   3  -1   9   10.20    1.39
  -3  -1  -9    5.26    2.35
   3  -1   9    8.90    0.77
   3   1  10    3.26    0.60
   3   1  10    0.73    0.88
  -3   1 -10    2.73    0.31
   3  -1  10    2.23    0.59
   3  -1  10    1.24    0.90
  -3  -1 -10    3.06    2.67
   3   1  11   -1.68    0.68
   3   1  11    1.27    0.52
  -3  -1 -11    2.35    2.63
   3  -1  11    1.02    0.96
   3  -1  11    0.94    0.58
   3   1  12    7.09    1.68
   3  -1  12    2.36    1.14
  -3  -1 -12    1.86    2.37
   3   1  13    8.57    1.83
   3  -1  13    8.37    1.75
   3   1  14   -0.88    0.85
   3  -1  14   -0.65    0.73
   3   1  15    0.73    1.12
   3  -1  15    0.32    1.08
   3   1  16    0.46    1.26
   3  -1  16   -0.55    1.01
   3   1  17    1.60    1.39
   3  -1  17    2.05    1.51
   3   1  18    0.91    1.65
   3  -1  18    2.34    1.63
  -3   2  19    1.17    1.55
  -3  -2  19   -1.87    1.42
  -3   2  18    0.08    1.60
  -3  -2  18   -0.46    1.37
   3  -2 -18   -6.96    3.28
  -3   2  17   -1.42    1.11
  -3  -2  17    0.04    1.28
   3  -2 -17    0.69    3.83
  -3   2  16    1.38    1.37
  -3  -2  16   -0.66    0.94
   3  -2 -16   -2.53    3.24
  -3   2  15    0.21    1.19
   3  -2 -15    0.72    3.44
  -3  -2  15   -0.99    1.04
  -3   2  14    0.73    1.02
  -3  -2  14    0.01    1.13
   3  -2 -14   -0.40    3.38
  -3   2  13    9.34    1.95
  -3  -2  13    7.00    1.76
   3  -2 -13    7.95    3.67
  -3   2  12    1.05    0.58
  -3   2  12   -0.18    0.89
   3  -2 -12   -1.19    3.19
  -3  -2  12    1.27    1.09
  -3   2  11   -0.77    0.67
  -3   2  11    0.75    0.49
   3  -2 -11    2.47    3.36
  -3  -2  11    0.52    0.98
  -3   2  10   18.79    0.84
  -3   2  10   18.35    2.07
  -3   2  10   15.69    1.28
  -3  -2  10   16.50    1.12
   3  -2 -10   11.89    3.58
  -3  -2  10   17.91    2.06
   3   2  -9    0.33    0.11
  -3   2   9    0.19    0.33
  -3   2   9    0.22    0.73
  -3   2   9    0.39    0.17
   3  -2  -9   -0.09    2.30
  -3  -2   9   -0.28    0.69
  -3   2   8    0.24    0.32
   3   2  -8    0.01    0.08
  -3   2   8   -0.11    0.11
  -3   2   8    0.72    0.71
  -3  -2   8   -0.17    0.70
   3  -2  -8   -2.11    2.09
  -3   2   7   24.21    1.47
   3   2  -7   26.15    0.97
  -3   2   7   26.64    2.02
  -3   2   7   27.41    1.10
   3  -2  -7   25.86    1.70
  -3  -2   7   27.59    2.06
   3  -2  -7   28.37    3.42
   3   2  -6    0.19    0.11
  -3   2   6    0.16    0.27
  -3   2   6    0.48    0.56
  -3   2   6    0.20    0.14
   3  -2  -6    0.04    0.36
  -3  -2   6    1.25    0.70
   3  -2  -6    1.42    1.77
  -3   2   5    8.86    0.73
   3   2  -5    9.94    0.48
  -3   2   5    9.53    1.05
  -3   2   5    9.77    0.53
   3  -2  -5    7.61    1.81
   3  -2  -5    8.00    0.79
  -3  -2   5    9.29    1.16
  -3   2   4   20.74    0.90
  -3   2   4   22.14    1.17
  -3   2   4   20.60    1.40
   3   2  -4   21.24    0.86
  -3  -2   4   18.35    1.49
  -3  -2   4   20.60    0.74
   3  -2  -4   26.43    2.50
   3  -2  -4   20.64    1.18
  -3   2   3   40.84    1.50
  -3   2   3   41.42    1.89
   3   2  -3   40.97    1.49
  -3   2   3   39.78    1.72
  -3  -2   3   39.56    1.39
  -3  -2   3   40.17    2.18
   3  -2  -3   39.57    2.84
   3  -2  -3   43.09    1.77
  -3   2   2   13.55    0.99
  -3   2   2   16.35    0.78
   3   2  -2   17.01    0.84
   3   2  -2   14.85    0.75
   3  -2  -2   15.15    1.00
  -3  -2   2   15.54    0.88
  -3  -2   2   16.16    1.84
   3  -2  -2   31.82    3.74
   3   2  -1    0.76    0.36
   3   2  -1    0.68    0.23
  -3   2   1    0.25    0.31
   3   2  -1    0.58    0.21
  -3   2   1    0.34    0.14
  -3   2   1    0.60    0.23
   3  -2  -1    0.87    0.25
  -3  -2   1    0.39    0.69
   3   2   0   69.06    2.47
  -3   2   0   71.67    2.29
   3   2   0   70.53    2.55
  -3   2   0   68.58    2.38
  -3   2   0   71.11    2.51
   3   2   0   70.76    2.60
   3  -2   0   68.31    2.51
   3   2   1    0.86    0.42
   3   2   1    0.25    0.38
   3   2   1    0.74    0.28
  -3   2  -1    0.35    0.15
   3  -2   1    0.19    0.20
  -3  -2  -1   -1.60    1.59
   3   2   2   30.89    1.68
   3   2   2   32.46    1.43
  -3   2  -2   32.23    1.24
   3   2   2   32.73    1.66
   3  -2   2   33.77    1.31
  -3  -2  -2   34.44    3.06
   3   2   3   60.30    2.63
   3   2   3   64.10    2.40
  -3   2  -3   64.56    2.19
  -3  -2  -3   60.53    3.93
   3  -2   3   66.00    2.37
   3   2   4    6.66    0.59
  -3   2  -4    6.69    0.42
   3   2   4    5.51    0.81
  -3  -2  -4    7.61    2.13
   3  -2   4    6.44    0.70
  -3   2  -5    0.03    0.11
   3   2   5    0.49    0.33
   3   2   5    0.12    0.48
  -3  -2  -5    2.11    1.39
   3  -2   5    0.38    0.46
   3   2   6    1.75    0.43
   3   2   6    1.69    0.66
  -3   2  -6    1.22    0.21
   3  -2   6    0.59    0.54
  -3  -2  -6    0.11    0.85
   3   2   7   40.75    2.44
   3   2   7   38.01    2.24
  -3   2  -7   42.23    1.51
   3   2   7   43.55    1.84
   3  -2   7   41.57    2.29
  -3  -2  -7   22.01    3.23
  -3   2  -8    4.55    0.37
   3   2   8    5.65    0.64
   3   2   8    5.47    1.00
   3   2   8    4.57    1.13
  -3  -2  -8    7.81    2.81
   3  -2   8    5.98    1.08
  -3   2  -9    1.21    0.23
   3   2   9    1.83    0.88
   3   2   9    1.04    0.74
   3   2   9    1.87    0.47
  -3  -2  -9    2.28    3.04
   3  -2   9    0.16    0.68
  -3   2 -10    8.94    0.55
   3   2  10   12.32    1.75
   3   2  10    9.30    0.82
   3   2  10   10.65    1.35
  -3  -2 -10    4.22    3.35
   3  -2  10    7.77    1.39
   3   2  11    0.91    0.45
  -3   2 -11    0.58    0.21
   3   2  11   -0.17    0.89
  -3  -2 -11    2.63    3.15
   3  -2  11    1.71    1.06
   3  -2  11    0.91    0.58
   3   2  12   22.28    2.57
  -3  -2 -12   21.39    4.32
   3   2  13    4.41    1.57
   3  -2  13    7.04    1.62
  -3  -2 -13    0.63    2.57
   3   2  14    1.91    1.40
   3  -2  14    1.45    1.09
   3   2  15   -0.42    1.16
   3  -2  15   -0.86    1.06
   3   2  16    0.25    1.15
   3  -2  16   -0.33    1.07
   3   2  17    1.46    1.62
   3  -2  17    0.86    1.41
   3   2  18    0.80    1.57
   3  -2  18    0.67    1.47
  -3   3  18   -0.57    1.24
   3  -3 -18   -0.31    4.32
  -3  -3  18   -0.02    1.64
  -3   3  17   -1.54    0.91
  -3  -3  17    1.56    1.61
   3  -3 -17   -1.63    3.63
  -3   3  16    0.40    1.22
  -3  -3  16    0.24    1.19
   3  -3 -16    1.77    4.11
  -3   3  15    1.12    1.18
  -3  -3  15   -0.57    1.03
   3  -3 -15    5.84    4.10
  -3   3  14    0.88    1.25
   3  -3 -14   -2.87    3.00
  -3  -3  14    0.57    1.28
  -3   3  13    0.21    0.94
  -3  -3  13   -0.96    0.95
   3  -3 -13   -1.03    3.16
  -3   3  12    2.98    1.35
  -3  -3  12    1.50    1.27
   3  -3 -12    8.27    4.01
  -3   3  11    9.91    1.88
  -3  -3  11    8.79    1.80
   3  -3 -11    8.39    4.04
  -3   3  10    4.65    1.27
   3   3 -10    8.75    0.46
  -3   3  10    9.00    1.06
  -3   3  10    6.08    0.55
   3  -3 -10    7.79    3.37
  -3  -3  10    9.17    1.63
   3   3  -9   -0.10    0.11
  -3   3   9   -0.09    0.14
  -3   3   9   -0.09    0.31
  -3   3   9    0.77    0.81
   3  -3  -9   -0.33    2.63
  -3  -3   9    0.82    0.95
  -3   3   8    0.33    0.19
  -3   3   8   -0.07    0.28
  -3   3   8    0.69    0.75
   3   3  -8    0.02    0.12
   3  -3  -8    4.62    2.53
   3  -3  -8   -0.26    0.65
  -3  -3   8    0.67    0.71
   3   3  -7    2.72    0.29
  -3   3   7    2.45    0.57
  -3   3   7    2.97    0.89
  -3   3   7    1.64    0.31
  -3  -3   7    2.36    0.23
   3  -3  -7    1.89    2.38
   3  -3  -7    2.35    0.73
  -3  -3   7    3.41    1.08
  -3  -3   7    1.31    2.15
  -3   3   6   11.92    1.00
  -3   3   6   13.31    1.41
   3   3  -6   13.21    0.68
  -3   3   6   13.88    0.76
  -3  -3   6   12.18    0.57
  -3  -3   6   10.45    2.69
   3  -3  -6   10.99    2.62
   3  -3  -6   11.85    1.14
  -3  -3   6   11.97    1.51
  -3   3   5   44.26    1.72
   3   3  -5   43.26    1.66
  -3   3   5   43.19    2.33
  -3   3   5   45.14    2.09
   3  -3  -5   42.28    3.63
  -3  -3   5   41.73    2.54
  -3  -3   5   38.55    4.01
   3  -3  -5   43.66    2.15
  -3  -3   5   43.62    1.53
  -3   3   4   33.45    1.98
  -3   3   4   38.50    1.87
   3   3  -4   42.15    1.59
  -3   3   4   39.17    1.60
  -3  -3   4   40.12    3.84
   3  -3  -4   42.46    1.99
   3  -3  -4   39.82    3.54
  -3  -3   4   42.83    1.49
  -3  -3   4   41.18    2.45
   3   3  -3   34.21    1.41
   3   3  -3   33.17    1.28
  -3   3   3   33.97    1.41
  -3   3   3   36.98    1.68
  -3   3   3   34.70    1.74
  -3  -3   3   37.68    3.44
  -3  -3   3   32.36    2.11
   3  -3  -3   33.37    1.66
  -3  -3   3   35.48    1.36
   3  -3  -3   33.89    3.20
  -3   3   2   43.37    1.88
   3   3  -2   44.08    1.85
   3   3  -2   41.79    1.60
   3   3  -2   43.14    1.68
  -3   3   2   43.58    1.86
  -3  -3   2   42.92    3.29
  -3  -3   2   43.07    2.47
  -3  -3   2   40.77    1.67
   3  -3  -2   39.93    1.85
   3  -3  -2   38.97    3.34
   3   3  -1    0.03    0.14
   3   3  -1    0.15    0.18
  -3   3   1    0.11    0.18
  -3   3   1    0.09    0.13
   3   3  -1    0.02    0.30
  -3   3   1    0.10    0.27
  -3  -3   1   -0.08    0.17
   3  -3  -1   -0.97    1.13
  -3  -3   1   -2.44    1.22
   3  -3  -1    0.01    0.18
   3   3   0   47.94    1.92
  -3   3   0   45.19    1.77
   3   3   0   48.23    1.86
   3   3   0   47.01    2.02
  -3   3   0   48.00    1.73
  -3   3   0   45.88    1.91
  -3  -3   0   45.88    3.42
   3  -3   0   41.66    3.97
   3  -3   0   47.60    1.95
  -3  -3   0   46.84    2.03
   3   3   1    7.28    0.77
   3   3   1    8.44    0.61
  -3   3  -1    7.85    0.53
  -3   3  -1    9.34    0.49
   3   3   1    7.76    0.69
   3  -3   1    9.43    0.66
  -3  -3  -1   11.88    2.19
  -3   3  -2    3.73    0.30
   3   3   2    2.24    0.57
   3   3   2    3.30    0.55
   3   3   2    3.51    0.44
  -3   3  -2    2.94    0.33
   3  -3   2    3.04    0.40
   3  -3   2    2.85    0.50
  -3  -3  -2    1.82    1.75
  -3   3  -3   16.13    0.80
   3   3   3   16.57    1.15
   3   3   3   17.16    1.24
   3   3   3   16.06    0.93
   3  -3   3   15.04    0.87
   3  -3   3   15.75    1.01
  -3  -3  -3   16.40    2.72
   3   3   4    0.63    0.48
   3   3   4    0.66    0.40
   3   3   4   -0.03    0.23
  -3   3  -4    0.02    0.11
  -3  -3  -4    0.39    1.64
   3  -3   4   -0.20    0.39
  -3   3  -5    2.33    0.30
   3   3   5    3.55    0.71
   3   3   5    2.72    0.76
   3   3   5    3.44    0.49
   3  -3   5    1.91    0.64
  -3  -3  -5    1.18    0.87
   3   3   6    1.42    0.39
  -3   3  -6    1.66    0.27
   3   3   6    2.06    0.74
   3   3   6    1.41    0.57
  -3  -3  -6    0.30    1.43
   3  -3   6    1.02    0.62
  -3   3  -7    0.28    0.16
   3   3   7   -0.21    0.55
   3   3   7    0.80    0.35
   3   3   7    0.44    0.49
   3  -3   7    0.15    0.60
  -3  -3  -7    0.90    2.36
   3   3   8    1.80    0.45
  -3   3  -8    1.48    0.27
   3   3   8    1.47    0.84
   3   3   8    2.03    0.70
   3  -3   8    2.42    0.87
  -3  -3  -8   -3.14    2.57
   3   3   9   12.84    0.94
  -3   3  -9   12.84    0.71
   3   3   9   11.60    1.66
   3   3   9   11.93    1.35
  -3  -3  -9   13.84    3.83
   3  -3   9   11.39    1.49
  -3   3 -10    0.64    0.23
   3   3  10   -0.51    0.79
   3   3  10    0.58    0.37
  -3  -3 -10   -1.88    3.30
   3  -3  10    1.58    0.96
  -3   3 -11    0.52    0.21
   3   3  11    0.17    0.99
   3   3  11    0.02    0.27
  -3  -3 -11    2.15    3.44
   3  -3  11    0.64    0.91
   3   3  12    5.67    0.67
   3   3  12    5.10    1.60
  -3  -3 -12    8.56    3.98
   3  -3  12    6.06    1.45
   3   3  13   -0.64    1.02
  -3  -3 -13   -1.26    2.63
   3  -3  13    0.74    1.07
   3   3  14   -0.60    0.96
   3  -3  14    1.27    1.22
   3   3  15    2.40    1.52
   3  -3  15    0.04    1.04
   3   3  16    1.35    1.49
   3  -3  16    0.82    1.35
   3   3  17   -0.52    1.43
   3  -3  17    2.13    1.67
   3   3  18    1.46    1.68
  -3   4  18    0.92    1.55
  -3  -4  18    1.80    1.82
  -3   4  17    1.25    1.32
  -3  -4  17   -0.50    1.48
   3  -4 -17   -5.75    3.92
  -3   4  16   -0.36    1.02
  -3  -4  16   -1.23    1.30
   3  -4 -16   -6.47    3.06
  -3   4  15    2.44    1.44
   3  -4 -15    2.00    3.72
  -3  -4  15   -2.17    1.11
  -3   4  14   -0.39    1.08
  -3  -4  14    0.60    1.26
   3  -4 -14    1.02    3.70
  -3   4  13    0.08    0.98
   3  -4 -13    4.78    3.85
  -3  -4  13   -0.27    1.19
  -3   4  12    2.12    1.19
  -3  -4  12    3.96    1.58
   3  -4 -12    8.05    3.73
  -3   4  11    0.87    0.31
  -3   4  11    1.80    1.15
   3  -4 -11    0.63    3.22
  -3  -4  11    0.28    1.04
  -3   4  10    0.15    0.24
  -3   4  10   -1.32    0.74
  -3  -4  10   -0.30    0.91
   3  -4 -10   -3.68    3.11
  -3   4   9    1.04    0.33
  -3   4   9    3.05    1.14
   3  -4  -9    5.54    3.30
  -3  -4   9    2.47    1.17
  -3   4   8   15.91    1.37
  -3   4   8   14.84    0.93
   3   4  -8   16.86    0.85
  -3   4   8   21.40    2.05
   3  -4  -8   14.41    1.60
  -3  -4   8   15.93    0.76
   3  -4  -8    7.13    3.48
  -3  -4   8   16.58    2.00
  -3   4   7    1.69    0.35
  -3   4   7    1.91    0.77
   3   4  -7    1.14    0.27
  -3   4   7    1.03    0.48
   3  -4  -7    0.96    0.66
   3  -4  -7    1.72    2.38
  -3  -4   7    2.37    1.00
  -3  -4   7    1.47    0.24
  -3  -4   7    0.88    2.07
   3   4  -6    0.34    0.20
  -3   4   6    1.06    0.69
  -3   4   6    0.47    0.36
  -3   4   6    0.31    0.21
  -3  -4   6    1.51    1.94
  -3  -4   6    0.46    0.19
  -3  -4   6    1.38    0.91
   3  -4  -6    0.21    0.48
   3  -4  -6   -1.07    1.80
  -3   4   5    6.44    1.08
  -3   4   5    6.88    0.61
  -3   4   5    6.95    0.85
   3   4  -5    6.62    0.56
  -3  -4   5    6.76    0.52
  -3  -4   5    6.22    1.34
   3  -4  -5    5.17    0.86
   3  -4  -5    9.22    2.58
  -3  -4   5    9.64    3.01
   3   4  -4    8.37    0.82
  -3   4   4    8.37    0.64
   3   4  -4    8.41    0.63
  -3   4   4    8.19    1.03
  -3   4   4    9.28    0.90
  -3  -4   4    7.98    0.60
  -3  -4   4    6.34    1.27
   3  -4  -4    8.77    2.54
   3  -4  -4    6.59    0.85
  -3  -4   4   12.50    2.83
  -3   4   3    0.18    0.22
   3   4  -3    1.23    0.47
   3   4  -3    0.93    0.28
   3   4  -3    1.49    0.29
  -3   4   3    1.45    0.33
  -3   4   3    2.89    0.55
  -3  -4   3    1.25    0.92
   3  -4  -3    1.42    0.46
  -3  -4   3    1.18    0.34
   3  -4  -3    0.50    1.87
  -3  -4   3    2.42    2.11
  -3   4   2   17.55    1.15
   3   4  -2   17.53    0.97
  -3   4   2   19.51    1.22
   3   4  -2   19.41    1.02
   3   4  -2   17.03    1.15
  -3   4   2   18.00    0.98
   3  -4  -2   13.84    2.86
  -3  -4   2   18.48    1.08
  -3  -4   2   17.27    1.86
   3  -4  -2   16.98    1.17
  -3  -4   2   21.13    3.05
   3   4  -1   24.06    1.44
  -3   4   1   24.03    1.37
   3   4  -1   26.78    1.30
   3   4  -1   25.04    1.26
  -3   4   1   27.74    1.26
  -3   4   1   27.49    1.35
   3  -4  -1   29.24    1.49
  -3  -4   1   23.34    1.35
  -3  -4   1   33.93    3.70
   3  -4  -1   23.19    3.53
   3   4   0   -0.32    0.35
  -3   4   0    0.93    0.31
  -3   4   0    0.64    0.34
  -3   4   0    0.52    0.21
   3   4   0    0.59    0.26
   3   4   0    0.67    0.30
  -3  -4   0   -0.02    0.38
   3  -4   0   -0.26    1.58
  -3  -4   0    1.15    1.68
   3  -4   0    0.43    0.27
   3   4   1   62.98    2.49
  -3   4  -1   64.10    2.26
   3   4   1   60.35    2.59
   3   4   1   60.92    2.71
  -3   4  -1   63.66    2.52
  -3   4  -1   66.47    2.41
   3  -4   1   62.06    2.54
  -3  -4  -1   62.04    4.55
   3  -4   1   62.12    5.21
  -3  -4  -1   61.35    2.78
  -3   4  -2    0.82    0.28
  -3   4  -2    1.07    0.27
   3   4   2    2.43    0.66
   3   4   2    0.27    0.32
   3   4   2    0.63    0.27
  -3  -4  -2    2.42    2.11
   3  -4   2   -2.40    1.76
   3  -4   2    0.64    0.29
   3   4   3    4.44    0.55
   3   4   3    4.19    0.70
  -3   4  -3    4.00    0.45
  -3   4  -3    4.65    0.44
   3   4   3    3.02    0.75
   3  -4   3    4.29    0.55
   3  -4   3    5.79    0.82
  -3  -4  -3    3.11    2.36
   3   4   4    8.61    1.15
   3   4   4   10.62    0.82
  -3   4  -4   11.46    0.72
   3   4   4   10.47    1.05
   3  -4   4   13.33    1.14
  -3  -4  -4   12.69    2.73
   3  -4   4   11.06    0.80
   3   4   5   21.74    1.75
  -3   4  -5   22.16    1.09
   3   4   5   22.67    1.26
   3   4   5   23.95    1.59
   3  -4   5   19.05    1.48
   3  -4   5   21.55    1.18
   3   4   6    1.18    0.54
   3   4   6    0.60    0.28
  -3   4  -6    0.68    0.22
   3   4   6    0.88    0.67
   3  -4   6    1.46    0.67
  -3  -4  -6    1.95    1.69
   3   4   7    0.05    0.40
   3   4   7   -0.85    0.58
   3   4   7   -0.22    0.23
  -3   4  -7    0.14    0.17
  -3  -4  -7   -1.43    2.42
   3  -4   7   -0.22    0.66
   3   4   8    1.78    0.45
   3   4   8    1.88    0.95
  -3   4  -8    2.17    0.35
  -3  -4  -8    3.51    3.30
   3  -4   8    2.32    0.97
   3   4   9    0.23    0.81
   3   4   9    0.31    0.30
  -3   4  -9    0.16    0.19
  -3  -4  -9    0.47    3.44
   3  -4   9    0.27    0.85
   3   4  10    1.28    0.44
   3   4  10    1.06    1.02
  -3   4 -10    2.18    0.36
  -3  -4 -10    3.62    3.75
   3  -4  10    2.99    1.21
   3   4  11   -0.19    0.27
   3   4  11    2.04    1.10
  -3   4 -11    0.49    0.24
   3  -4  11   -1.06    0.83
  -3  -4 -11   -1.92    3.07
   3   4  12    2.08    1.14
   3   4  12    2.53    0.54
   3  -4  12    1.47    1.14
  -3  -4 -12    4.53    3.27
   3   4  13    1.33    1.14
   3  -4  13    0.90    1.13
   3   4  14    0.32    1.08
   3   4  15    0.88    1.33
   3   4  16    0.39    1.35
   3   4  17    1.33    1.67
  -3   5  17    1.08    1.54
  -3   5  16   -0.13    1.09
   3  -5 -16   -5.33    3.68
  -3   5  15   -0.40    1.12
  -3  -5  15   -0.65    1.47
   3  -5 -15   -1.66    3.68
  -3   5  14   -0.15    1.05
   3  -5 -14   -1.05    3.73
  -3  -5  14    0.11    1.44
  -3   5  13    0.68    1.10
  -3  -5  13   -0.41    1.24
   3  -5 -13    0.06    3.66
  -3   5  12    0.35    1.10
   3  -5 -12    4.08    3.84
  -3  -5  12   -0.99    1.14
  -3   5  11    1.62    1.19
  -3   5  11    3.17    0.55
  -3  -5  11    2.60    1.27
   3  -5 -11    1.27    3.41
  -3   5  10   -0.14    0.86
  -3   5  10    0.89    0.34
  -3  -5  10    0.68    1.15
   3  -5 -10   -1.70    3.01
  -3   5   9   26.92    2.50
  -3   5   9   23.81    1.35
   3   5  -9   25.55    1.22
   3  -5  -9   13.16    4.29
  -3  -5   9   23.81    2.57
  -3   5   8    6.69    1.40
  -3   5   8    3.90    0.57
   3   5  -8    3.69    0.47
   3  -5  -8    4.09    3.30
  -3  -5   8    3.37    1.30
   3   5  -7    4.72    0.53
  -3   5   7    5.29    0.62
  -3   5   7    4.95    1.23
  -3  -5   7    5.25    1.40
   3  -5  -7    0.70    2.53
   3   5  -6    4.92    0.54
  -3   5   6    3.71    1.03
  -3   5   6    5.55    0.64
  -3  -5   6    5.72    0.54
   3  -5  -6    4.31    2.83
  -3  -5   6    5.75    1.35
   3   5  -5    1.38    0.53
  -3   5   5    0.56    0.64
  -3   5   5    0.88    0.31
   3   5  -5    1.84    0.39
  -3   5   5    1.66    0.53
  -3  -5   5    1.00    0.34
  -3  -5   5    1.85    1.07
   3  -5  -5   -3.07    1.63
  -3  -5   5   -1.87    1.98
   3  -5  -5    1.71    0.65
   3   5  -4    0.66    0.47
  -3   5   4    0.84    0.64
  -3   5   4    1.29    0.34
  -3   5   4    0.45    0.35
   3   5  -4    0.87    0.29
  -3  -5   4    0.78    2.16
  -3  -5   4    1.11    0.95
  -3  -5   4    0.79    0.35
   3  -5  -4    2.87    2.34
   3  -5  -4    0.81    0.45
  -3   5   3    1.41    0.35
   3   5  -3    2.00    0.40
   3   5  -3    1.10    0.51
   3   5  -3    1.75    0.36
  -3   5   3    2.10    0.65
  -3   5   3    1.14    0.46
  -3  -5   3    1.05    2.18
   3  -5  -3    1.60    2.17
   3  -5  -3    2.79    0.66
  -3  -5   3    2.71    1.13
  -3  -5   3    2.04    0.48
  -3   5   2   -0.21    0.41
  -3   5   2   -0.07    0.24
   3   5  -2    0.16    0.20
   3   5  -2    0.06    0.22
  -3   5   2    0.12    0.19
   3   5  -2    0.60    0.43
  -3  -5   2    0.38    0.36
  -3  -5   2    1.31    2.10
   3  -5  -2   -0.47    1.86
   3  -5  -2    0.10    0.33
   3   5  -1   17.07    1.08
   3   5  -1   14.57    1.01
  -3   5   1   16.39    1.14
  -3   5   1   16.25    1.17
  -3   5   1   16.94    1.02
   3   5  -1   16.56    1.24
   3  -5  -1   17.64    3.51
  -3  -5   1   18.03    1.26
   3  -5  -1   18.06    1.25
  -3  -5   1   17.14    3.39
  -3   5   0    6.71    0.74
   3   5   0    8.28    0.97
  -3   5   0    7.42    0.72
   3   5   0    8.90    0.80
   3   5   0    6.60    0.68
  -3   5   0    5.16    0.59
   3  -5   0    2.92    2.28
   3  -5   0    5.31    0.73
  -3  -5   0    5.82    0.83
  -3  -5   0    6.78    2.62
   3   5   1   16.14    1.02
  -3   5  -1   15.50    0.92
   3   5   1   13.59    1.24
  -3   5  -1   14.33    0.92
  -3   5  -1   15.61    1.06
   3   5   1   12.40    1.02
  -3  -5  -1   13.16    1.25
   3  -5   1   15.57    3.70
  -3  -5  -1   12.61    3.16
   3  -5   1   13.80    1.04
   3   5   2    1.82    0.52
   3   5   2    1.63    0.63
  -3   5  -2    1.56    0.38
  -3   5  -2    1.38    0.34
   3   5   2    1.70    0.42
  -3  -5  -2    1.17    0.68
   3  -5   2    1.91    0.47
   3  -5   2   -0.17    2.17
  -3  -5  -2   -0.12    2.04
  -3   5  -3    1.52    0.37
   3   5   3    1.06    0.47
   3   5   3    1.37    0.39
   3   5   3    1.89    0.72
  -3   5  -3    1.75    0.38
   3  -5   3    3.18    2.61
  -3  -5  -3    2.30    2.37
   3  -5   3    1.86    0.44
  -3   5  -4    2.49    0.43
   3   5   4    1.90    0.79
  -3   5  -4    2.07    0.39
   3   5   4    3.21    0.70
   3   5   4    2.40    0.47
  -3  -5  -4    1.36    2.64
   3  -5   4    2.25    0.46
   3  -5   4    1.62    0.75
   3  -5   4    1.79    2.49
   3   5   5    4.90    0.65
  -3   5  -5    4.92    0.56
  -3   5  -5    4.30    0.51
   3   5   5    2.75    0.95
   3   5   5    5.18    0.89
   3  -5   5    5.17    0.99
   3  -5   5    5.64    2.82
   3  -5   5    6.06    0.67
  -3  -5  -5    3.26    1.72
   3   5   6    7.54    0.78
  -3   5  -6    6.76    0.63
   3   5   6    7.95    1.37
   3  -5   6   10.02    1.26
  -3  -5  -6    1.59    1.25
   3   5   7    2.18    0.94
  -3   5  -7    1.56    0.34
   3   5   7    1.94    0.49
   3  -5   7    2.52    0.50
  -3  -5  -7    1.27    2.20
   3  -5   7    1.02    0.86
  -3   5  -8    1.84    0.37
   3   5   8    0.44    0.75
   3   5   8    1.20    0.43
   3  -5   8    2.15    0.48
  -3  -5  -8    3.31    3.04
   3   5   9    2.71    0.57
   3   5   9    5.37    1.35
  -3   5  -9    4.65    0.52
  -3  -5  -9    0.61    2.76
  -3   5 -10    0.62    0.27
   3   5  10    0.42    0.34
   3   5  10    1.29    1.07
  -3  -5 -10   -1.97    2.40
   3   5  11    2.57    0.58
   3   5  11    2.13    1.25
   3   5  12    2.81    0.61
   3   5  12    5.65    1.67
   3   5  13    0.05    1.10
   3   5  14    3.88    1.65
   3   5  15    0.16    1.27
   3   5  16   -0.47    1.18
  -3   6  16   -1.35    1.25
  -3   6  15    0.56    1.42
   3  -6 -15    1.12    4.53
  -3   6  14   -0.13    1.08
   3  -6 -14    2.03    3.99
  -3   6  13   -0.80    1.00
   3  -6 -13    2.48    3.97
  -3   6  12    0.18    1.09
   3  -6 -12    0.04    3.43
  -3   6  11    1.24    0.45
  -3   6  11    1.65    1.22
   3  -6 -11    1.25    3.43
  -3  -6  11    1.37    1.50
  -3   6  10    0.98    0.42
  -3   6  10    0.28    0.95
   3  -6 -10   -0.09    3.17
  -3  -6  10    0.85    1.18
  -3   6   9    2.03    1.11
  -3   6   9    0.97    0.41
   3   6  -9    0.70    0.31
  -3  -6   9    0.60    1.19
   3  -6  -9    5.85    3.57
  -3   6   8   -0.21    0.23
  -3   6   8   -0.37    0.74
   3   6  -8    0.66    0.52
   3   6  -8    0.02    0.24
  -3  -6   8    0.70    1.15
   3  -6  -8    1.67    3.02
  -3   6   7    1.49    0.43
   3   6  -7    0.47    0.44
   3   6  -7    2.27    0.45
  -3   6   7    2.61    1.06
   3  -6  -7    3.20    3.07
  -3  -6   7    2.83    1.33
   3   6  -6    1.32    0.39
  -3   6   6    1.28    0.41
   3   6  -6    0.17    0.34
  -3   6   6    2.30    0.97
   3  -6  -6    4.28    3.09
  -3  -6   6    3.56    1.34
  -3   6   5    2.25    0.91
   3   6  -5    1.74    0.43
  -3   6   5    1.46    0.43
   3   6  -5   -0.05    0.30
   3  -6  -5    0.79    2.65
  -3  -6   5    1.91    1.24
  -3   6   4    0.11    0.24
   3   6  -4   -0.33    0.29
   3   6  -4    0.96    0.34
  -3   6   4    0.40    0.36
   3  -6  -4   -2.67    2.19
  -3  -6   4    0.19    0.40
   3   6  -3    0.19    0.26
   3   6  -3    1.13    0.52
  -3   6   3    0.82    0.32
   3   6  -3    0.51    0.30
  -3   6   3    0.26    0.57
  -3  -6   3    0.24    2.28
   3  -6  -3   -0.61    2.33
  -3  -6   3   -0.12    0.38
   3   6  -2    0.07    0.29
  -3   6   2    0.37    0.25
  -3   6   2   -0.75    0.46
   3   6  -2    0.43    0.28
   3   6  -2    0.57    0.49
  -3   6   2   -0.02    0.34
   3  -6  -2    2.85    2.63
  -3  -6   2   -0.48    0.23
   3  -6  -2    0.03    0.39
  -3  -6   2    2.74    2.49
  -3   6   1    3.36    0.70
  -3   6   1    3.08    0.54
  -3   6   1    3.81    0.68
   3   6  -1    5.15    0.70
   3   6  -1    4.26    0.83
   3   6  -1    5.69    0.68
   3  -6  -1   -0.34    2.38
   3  -6  -1    3.72    0.73
  -3  -6   1    3.22    2.64
  -3  -6   1    3.58    0.77
  -3   6   0    0.10    0.29
   3   6   0   -0.26    0.31
  -3   6   0    0.90    0.48
   3   6   0    0.08    0.23
   3   6   0    0.28    0.56
  -3   6   0    0.08    0.21
  -3  -6   0   -0.33    2.34
   3  -6   0    0.02    0.31
  -3  -6   0   -0.40    0.56
   3  -6   0    0.42    2.55
  -3   6  -1    1.70    0.51
  -3   6  -1    1.09    0.41
   3   6   1    1.03    0.65
   3   6   1    1.29    0.48
   3   6   1    1.28    0.41
  -3   6  -1    1.18    0.36
  -3  -6  -1    3.60    3.00
  -3  -6  -1    0.90    0.75
   3  -6   1    3.89    2.92
   3  -6   1    2.14    0.53
   3   6   2    0.09    0.25
   3   6   2    0.51    0.45
  -3   6  -2    0.52    0.28
   3   6   2   -0.02    0.56
  -3  -6  -2   -1.40    0.59
   3  -6   2   -0.17    2.25
  -3  -6  -2   -3.18    2.57
   3  -6   2    0.78    0.40
   3   6   3    0.26    0.29
   3   6   3   -0.02    0.65
  -3   6  -3    0.59    0.29
   3   6   3    0.42    0.42
   3  -6   3    1.25    2.48
   3  -6   3    0.38    0.34
  -3  -6  -3   -1.53    2.68
  -3   6  -4    0.79    0.31
   3   6   4    0.85    0.39
   3   6   4    2.48    0.91
   3  -6   4   -0.73    2.47
   3  -6   4   -0.11    0.28
  -3  -6  -4    0.37    3.14
  -3   6  -5   50.88    2.24
   3   6   5   51.94    2.42
   3   6   5   46.15    2.99
  -3  -6  -5   57.02    6.25
   3  -6   5   54.85    2.45
   3   6   6    2.86    1.08
  -3   6  -6    1.68    0.41
   3   6   6    1.56    0.49
  -3  -6  -6    0.58    2.70
   3  -6   6   -4.86    2.34
   3  -6   6    0.54    0.34
   3   6   7    5.10    0.75
   3   6   7    7.00    1.46
  -3   6  -7    4.29    0.58
  -3  -6  -7    1.65    2.19
   3  -6   7    1.45    3.38
   3   6   8   10.89    1.81
  -3   6  -8   13.36    0.92
   3   6   8   12.51    1.10
   3  -6   8    1.48    2.67
  -3  -6  -8    1.69    2.00
   3   6   9   11.53    1.10
  -3   6  -9   11.68    0.87
   3   6   9   12.14    2.02
   3   6  10    5.15    0.80
   3   6  10    5.63    1.57
  -3   6 -10    5.23    0.62
   3   6  11   -0.35    0.83
   3   6  11   -0.08    0.31
   3   6  12    1.54    1.24
   3   6  12    0.70    0.43
   3   6  13    1.38    1.17
   3   6  14   -1.63    1.04
   3   6  15    0.94    1.36
  -3   7  14    2.54    1.57
   3  -7 -14   -0.73    4.47
  -3   7  13    0.86    1.34
   3  -7 -13   -4.02    3.54
  -3   7  12   -1.09    1.08
   3  -7 -12   -0.37    3.73
  -3   7  11    0.96    1.19
  -3   7  11   -0.31    0.28
   3  -7 -11    1.28    3.72
  -3   7  10    0.05    1.05
  -3   7  10    2.33    0.59
   3  -7 -10    7.62    4.25
  -3   7   9   -0.35    0.94
   3   7  -9    0.27    0.31
  -3   7   9    0.82    0.41
   3  -7  -9    0.58    3.38
   3   7  -8    0.84    0.36
  -3   7   8   -0.10    0.83
  -3   7   8    0.62    0.35
   3  -7  -8    1.55    3.22
  -3   7   7   -0.02    0.86
   3   7  -7   -0.34    0.24
  -3   7   7    0.14    0.32
   3  -7  -7    4.65    3.12
   3   7  -6    4.02    0.66
  -3   7   6    3.74    1.12
   3   7  -6    5.17    0.90
  -3   7   6    4.15    0.70
   3  -7  -6    4.39    3.27
  -3  -7   6    2.05    1.47
  -3   7   5    0.30    0.32
  -3   7   5    0.16    0.71
   3   7  -5    0.19    0.46
   3   7  -5    0.16    0.31
   3  -7  -5   -1.59    2.59
  -3   7   4    0.61    0.69
   3   7  -4    1.04    0.63
   3   7  -4    0.74    0.40
  -3   7   4    1.18    0.42
   3  -7  -4    4.61    2.86
   3   7  -3    1.56    0.59
   3   7  -3    4.30    0.66
  -3   7   3    4.30    0.98
   3   7  -3    4.93    0.72
  -3   7   3    4.00    0.65
   3  -7  -3   -0.92    2.74
   3   7  -2    0.01    0.31
   3   7  -2   -0.18    0.25
   3   7  -2   -0.22    0.37
  -3   7   2    0.63    0.30
  -3  -7   2   -0.25    0.58
   3  -7  -2   -1.65    2.40
  -3   7   1   -0.06    0.22
   3   7  -1   -0.32    0.29
   3   7  -1   -0.06    0.25
   3   7  -1    0.94    0.62
  -3  -7   1   -1.07    0.60
   3  -7  -1    0.04    2.57
   3   7   0   24.30    1.81
  -3   7   0   23.51    1.45
   3   7   0   24.63    1.51
   3   7   0   23.57    1.59
  -3  -7   0   18.31    1.79
   3  -7   0   20.95    4.85
   3   7   1   26.50    1.62
   3   7   1   26.78    2.00
  -3   7  -1   29.18    1.61
   3  -7   1   23.52    4.98
   3   7   2   15.92    1.61
   3   7   2   11.04    1.09
  -3   7  -2   15.83    1.12
  -3  -7  -2   12.35    4.06
   3  -7   2   10.98    4.30
   3   7   3    0.55    0.38
  -3   7  -3    1.15    0.39
   3   7   3    0.87    0.83
  -3  -7  -3    0.64    2.93
   3  -7   3    0.92    2.93
   3  -7   3    0.84    0.50
   3   7   4    8.31    1.43
  -3   7  -4    5.31    0.73
   3   7   4    5.57    0.82
   3  -7   4    0.74    3.27
  -3  -7  -4    6.54    3.70
   3  -7   4    3.97    0.78
  -3   7  -5   12.18    1.00
   3   7   5   11.94    1.13
   3   7   5   14.78    1.80
   3  -7   5    5.74    3.98
  -3   7  -6    0.12    0.27
   3   7   6    0.16    0.32
   3   7   6    0.11    0.83
   3  -7   6    2.77    3.56
  -3   7  -7   -0.03    0.25
   3   7   7   -0.26    0.84
   3   7   7    0.04    0.32
   3   7   8    0.83    0.43
   3   7   8    0.47    0.92
  -3   7  -8    0.41    0.29
  -3   7  -9    3.18    0.57
   3   7   9    1.35    0.54
   3   7   9    3.43    1.27
   3   7  10    0.30    1.06
  -3   7 -10    0.13    0.27
   3   7  10   -0.44    0.32
   3   7  11    1.60    1.16
   3   7  11    0.25    0.39
   3   7  12    0.13    0.37
   3   7  12   -0.51    1.05
   3   7  13    0.54    1.19
   3   7  14   -1.14    1.04
  -3   8  13    1.15    1.42
  -3   8  12    0.78    1.23
   3  -8 -12    1.28    4.18
  -3   8  11   -0.14    1.18
  -3   8  11    0.64    0.44
   3  -8 -11    3.32    4.26
  -3   8  10   -1.70    0.90
  -3   8  10    0.94    0.45
   3  -8 -10   -0.80    3.34
  -3   8   9    0.04    1.06
  -3   8   9    1.02    0.47
   3  -8  -9    3.93    4.05
  -3   8   8    0.06    0.91
  -3   8   8   -0.16    0.29
   3   8  -8    0.20    0.34
   3  -8  -8    3.64    3.70
   3   8  -7    0.13    0.30
  -3   8   7    0.09    0.35
  -3   8   7    0.25    0.95
   3  -8  -7    3.67    3.75
   3  -8  -6    4.71    3.58
  -3   8   5    0.37    0.36
   3   8  -5    0.11    0.31
   3  -8  -5    1.48    3.10
   3  -8  -4    5.83    3.41
  -3   8   3    6.19    0.87
   3   8  -3    7.38    0.92
   3  -8  -3   12.35    4.13
  -3   8   2    0.10    0.32
   3   8  -2    0.15    0.30
   3  -8  -2    0.49    2.79
  -3   8   1    7.14    0.92
   3   8  -1    8.86    1.01
   3  -8  -1    4.52    3.57
  -3   8   0    0.61    0.38
   3   8   0    0.76    0.42
   3   8   0    1.67    0.79
   3  -8   0   -1.68    2.77
  -3   8  -1    6.26    0.84
   3   8   1    5.10    0.85
   3   8   1    5.32    1.14
   3  -8   1    3.68    3.37
  -3   8  -2   -0.17    0.25
   3   8   2    0.06    0.26
   3   8   2    1.02    0.81
   3  -8   2    2.53    3.81
   3   8   3    0.51    0.38
  -3   8  -3   -0.11    0.26
   3   8   3   -0.16    0.62
   3  -8   3    3.09    3.68
  -3   8  -4    1.47    0.50
   3   8   4    0.91    0.82
   3   8   4    1.90    0.55
   3  -8   4    1.07    3.26
  -3   8  -5    0.54    0.36
   3   8   5    0.07    0.34
   3   8   5   -0.07    0.82
  -3   8  -6    0.90    0.42
   3   8   6    0.73    0.91
   3   8   6    0.40    0.41
   3   8   7   -0.69    0.87
   3   8   7    2.14    0.61
  -3   8  -7    2.47    0.57
  -3   8  -8   -0.25    0.29
   3   8   8    1.49    1.05
   3   8   8    0.01    0.35
   3   8   9    1.17    1.14
   3   8   9    0.30    0.43
  -3   8  -9    1.12    0.43
   3   8  10    0.22    0.42
   3   8  10    0.61    1.18
   3   8  11    1.49    0.59
   3   8  11    0.09    1.08
   3   8  12    0.02    0.45
   3   8  12    0.26    1.22
  -3   9  11   -0.12    0.45
  -3   9  10    0.07    0.44
  -3   9   9    1.12    0.55
   3   9  -8    0.90    0.48
  -3   9   8    0.35    0.45
   3  -9  -8    1.91    3.98
   3  -9  -7    5.20    3.62
   3   9  -6    1.46    0.52
  -3   9   6    2.04    0.61
   3  -9  -6    4.26    3.57
   3  -9  -5    8.31    3.97
   3  -9  -4    2.96    3.47
   3   9  -3    0.57    0.45
  -3   9   3    2.15    0.61
   3  -9  -3    2.86    3.19
   3   9  -2    0.34    0.38
  -3   9   2   -0.13    0.30
   3  -9  -2    2.00    3.15
   3   9  -1    0.66    0.44
  -3   9   1    0.23    0.29
   3  -9  -1    2.55    3.48
   3  -9   0    2.92    3.39
   3  -9   1    2.31    3.80
  -3   9  -2    0.06    0.35
   3   9   2    0.09    0.33
  -3   9  -3   -0.14    0.31
   3   9   3    0.44    0.38
  -3   9  -4   -0.04    0.32
   3   9   4    1.46    0.96
   3   9   4    0.01    0.37
   3   9   5   -0.09    0.33
   3   9   5    0.12    0.97
  -3   9  -5   -0.24    0.30
  -3   9  -6   -0.37    0.33
   3   9   6   -0.66    0.96
   3   9   6    0.69    0.50
  -3   9  -7    0.49    0.40
   3   9   7   -0.12    0.37
   3   9   7    0.65    0.93
   3   9   8    0.45    0.48
   3   9   8    1.38    1.09
  -3   9  -8   -0.08    0.37
   3   9   9    0.16    1.10
  -3   9  -9    0.09    0.34
   3   9   9    0.13    0.46
   3   9  10   -0.10    1.19
   3   9  10    1.69    0.63
  -3  10   8    0.34    0.50
   3  10  -7    0.49    0.49
  -3  10   7   -0.01    0.43
   3  10  -6   -0.12    0.42
  -3  10   6    0.49    0.47
   3  10  -5   -0.26    0.39
  -3  10   5    0.52    0.44
  -3  10   4    0.67    0.47
   3  10  -4    1.07    0.55
  -3  10   3    1.02    0.49
   3  10  -3    0.13    0.43
   3  10  -2    0.17    0.45
  -3  10   2    0.14    0.40
  -3  10   1    0.18    0.41
   3  10  -1    0.42    0.46
   3  10   0    0.05    0.40
  -3  10   0   -0.07    0.39
   3  10   1    0.10    0.44
  -3  10  -1   -0.03    0.37
   3  10   2   -0.09    0.38
  -3  10  -2    0.94    0.54
  -3  10  -3   -0.24    0.35
   3  10   3   -0.03    0.43
   3  10   4    0.65    0.49
  -3  10  -4    0.20    0.43
   3  10   5    0.72    0.52
  -3  10  -5    0.93    0.50
  -3  10  -6    0.12    0.45
   3  10   6    0.03    0.45
   3  10   7    2.28    0.73
  -3  10  -7    2.95    0.72
  -4   0  19    1.34    1.70
  -4   0  18   -0.30    1.35
  -4   0  17   -0.04    1.19
  -4   0  16    3.99    1.60
  -4   0  15    1.52    1.35
   4   0 -14    3.78    3.19
  -4   0  14    2.92    1.38
   4   0 -13    5.25    3.25
  -4   0  13    0.47    1.08
   4   0 -12    1.74    3.20
  -4   0  12    3.20    0.66
  -4   0  12    2.14    1.16
  -4   0  11   -1.28    0.63
   4   0 -11   -0.23    2.64
  -4   0  11   -0.43    0.31
  -4   0  10   31.70    2.48
  -4   0  10   33.57    1.68
   4   0 -10   30.71    4.12
  -4   0   9    0.02    0.67
  -4   0   9    0.08    0.25
   4   0  -9    0.36    2.21
  -4   0   8   20.88    1.14
   4   0  -8   22.95    3.12
  -4   0   8   19.06    1.81
  -4   0   7    0.43    0.25
  -4   0   7    0.49    0.64
   4   0  -7    2.52    1.88
   4   0  -6    5.32    1.67
  -4   0   6    2.64    0.35
  -4   0   6    2.97    0.76
  -4   0   5    0.31    0.49
   4   0  -5    0.43    1.37
   4   0  -5    0.33    0.25
  -4   0   5   -0.10    0.12
   4   0  -4   26.32    1.15
  -4   0   4   28.09    1.77
   4   0  -4   28.57    0.91
  -4   0   4   26.74    1.11
  -4   0   4   28.00    0.90
   4   0  -4   28.01    0.98
   4   0  -4   25.76    2.19
  -4   0   3    0.19    0.13
  -4   0   3   -0.14    0.07
  -4   0   3    0.26    0.51
   4   0  -3    0.17    0.14
   4   0  -3   -0.01    0.06
   4   0  -2    1.59    0.13
  -4   0   2    1.57    0.13
   4   0  -2    1.42    0.18
  -4   0   2    0.82    0.43
  -4   0   1    0.15    0.08
  -4   0   1    0.51    0.54
  -4   0   0  204.58    6.76
  -4   0   0  203.45    6.36
   4   0   0  210.14    6.39
   4   0   1    0.44    0.23
   4   0   1   -0.32    0.21
  -4   0  -1    0.14    0.09
   4   0   2   22.58    1.09
   4   0   2   23.53    1.11
  -4   0  -2   22.71    0.86
  -4   0  -3   -0.08    0.12
   4   0   3   -0.45    0.35
   4   0   3   -0.52    0.34
   4   0   4    4.56    0.53
   4   0   4    4.71    0.65
  -4   0  -4    4.54    0.32
   4   0   5    0.20    0.45
   4   0   5    0.41    0.35
  -4   0  -5    0.05    0.13
  -4   0  -6    1.50    0.23
   4   0   6    1.46    0.65
   4   0   6    1.68    0.45
   4   0   7    0.10    0.40
  -4   0  -7    0.07    0.16
   4   0   7   -0.13    0.53
   4   0   8   20.65    1.77
   4   0   8   22.91    1.29
   4   0   9   -0.94    0.54
   4   0   9   -0.10    0.44
   4   0  10   15.60    1.76
   4   0  10   15.69    1.19
   4   0  11    0.28    0.56
   4   0  11    0.20    0.76
   4   0  12    2.23    1.15
   4   0  13    0.51    0.95
   4   0  14    0.06    1.02
   4   0  15    0.71    1.07
   4   0  16   -0.61    1.09
   4   0  17   -1.49    1.17
   4   0  18    0.09    1.52
  -4   1  19    0.72    1.79
  -4  -1  19    1.66    1.78
  -4   1  18    0.80    1.50
  -4  -1  18    1.19    1.76
  -4   1  17    1.30    1.37
  -4  -1  17    1.03    1.45
   4  -1 -17   -2.75    3.22
  -4   1  16    1.41    1.34
   4  -1 -16   -0.40    3.26
  -4  -1  16    0.01    1.29
  -4   1  15    0.28    1.10
  -4  -1  15    0.84    1.11
   4  -1 -15   -6.50    2.70
  -4   1  14    1.11    1.04
  -4  -1  14    0.99    1.20
   4  -1 -14    1.19    3.23
  -4   1  13    2.07    1.16
  -4   1  13    2.23    0.63
   4  -1 -13    3.22    3.25
  -4  -1  13    4.56    1.53
  -4   1  12    0.47    0.42
  -4   1  12    1.01    1.09
  -4  -1  12    1.05    1.01
   4  -1 -12    2.23    3.22
  -4   1  11    4.03    0.70
  -4   1  11    4.42    1.36
   4  -1 -11    4.91    3.16
  -4  -1  11    1.82    1.09
  -4  -1  11    2.65    0.53
  -4   1  10    0.05    0.32
  -4   1  10    1.57    0.90
   4   1 -10    3.00    2.48
   4  -1 -10    2.89    2.76
  -4  -1  10    0.28    0.28
  -4  -1  10   -0.33    0.69
  -4   1   9    2.04    0.90
  -4   1   9    2.73    0.56
  -4   1   9    3.96    0.24
   4   1  -9    4.00    2.20
  -4  -1   9    3.22    0.45
   4  -1  -9    4.04    2.56
  -4  -1   9    2.10    0.95
  -4   1   8    0.35    0.30
  -4   1   8    0.30    0.63
  -4   1   8    0.44    0.11
   4   1  -8    1.00    1.83
  -4  -1   8    0.25    0.24
  -4  -1   8    0.26    0.67
   4  -1  -8   -0.82    1.96
  -4   1   7    8.16    1.21
  -4   1   7   10.24    0.79
  -4   1   7    9.30    0.42
   4   1  -7   12.07    2.23
   4  -1  -7    6.37    2.13
  -4  -1   7    9.62    1.31
   4  -1  -7    9.47    0.94
  -4  -1   7   10.08    0.61
  -4   1   6   31.33    1.09
  -4   1   6   30.18    1.95
   4   1  -6   32.20    2.79
  -4   1   6   31.25    1.46
   4  -1  -6   35.49    3.01
  -4  -1   6   32.77    1.21
  -4  -1   6   27.46    1.95
   4  -1  -6   29.58    1.55
  -4   1   5   49.32    2.00
  -4   1   5   49.17    2.47
   4   1  -5   50.99    1.63
   4   1  -5   49.00    2.98
  -4   1   5   52.48    1.68
   4  -1  -5   45.86    2.02
   4  -1  -5   51.44    3.09
  -4  -1   5   52.50    2.63
  -4  -1   5   50.73    1.68
  -4  -1   5   51.35    1.70
  -4   1   4    2.38    0.60
  -4   1   4    2.88    0.36
   4   1  -4    4.46    1.28
  -4   1   4    2.69    0.20
   4   1  -4    3.14    0.22
  -4  -1   4    2.59    0.16
  -4  -1   4    3.52    0.30
  -4  -1   4    1.99    0.66
   4  -1  -4    1.19    0.96
   4  -1  -4    2.25    0.36
   4   1  -3   36.82    1.30
  -4   1   3   34.49    1.75
  -4   1   3   36.94    1.46
   4   1  -3   35.79    2.18
  -4   1   3   38.55    1.26
   4  -1  -3   34.38    1.46
  -4  -1   3   34.95    1.97
  -4   1   2  145.72    4.58
   4   1  -2  138.11    4.86
  -4   1   2  137.81    4.72
   4   1  -2  139.27    4.48
  -4   1   2  143.00    4.39
  -4  -1   2  139.44    5.08
   4  -1  -2  135.82    4.57
  -4   1   1  176.69    5.68
   4   1  -1  182.71    5.66
  -4   1   1  171.84    5.51
   4   1  -1  171.40    5.63
  -4  -1   1  176.76    6.17
   4  -1  -1  183.04    5.68
  -4   1   0    2.25    0.34
   4   1   0    1.94    0.34
  -4   1   0    1.78    0.18
   4   1   0    2.12    0.36
  -4  -1   0    1.38    0.55
  -4   1  -1   38.44    1.36
   4   1   1   38.71    1.59
   4   1   1   39.56    1.63
   4  -1   1   39.29    1.34
   4   1   2   21.22    1.11
   4   1   2   19.18    1.11
  -4   1  -2   18.88    0.78
   4  -1   2   19.50    0.89
   4   1   3    0.60    0.45
  -4   1  -3    0.62    0.15
   4   1   3    0.78    0.46
   4  -1   3    0.40    0.37
   4   1   4  105.58    4.03
   4   1   4  108.06    3.75
  -4   1  -4  105.08    3.46
  -4  -1  -4  107.84    4.99
   4  -1   4  112.45    3.86
   4   1   5    5.86    0.61
  -4   1  -5    6.50    0.39
   4   1   5    5.44    0.82
   4  -1   5    5.38    0.76
  -4  -1  -5    7.34    1.86
   4   1   6    2.77    0.73
  -4   1  -6    2.48    0.26
   4   1   6    2.53    0.53
   4  -1   6    3.19    0.74
  -4  -1  -6    5.54    2.06
   4   1   7    2.77    0.56
   4   1   7    3.29    0.85
  -4   1  -7    3.81    0.32
   4  -1   7    3.11    0.54
  -4  -1  -7    5.46    2.24
   4  -1   7    4.14    0.86
   4   1   8    0.57    0.66
   4   1   8    0.83    0.46
  -4   1  -8    0.63    0.20
  -4  -1  -8    0.43    2.04
   4  -1   8    1.01    0.67
   4  -1   8    0.83    0.45
   4   1   9   22.11    2.01
  -4   1  -9   23.97    1.00
   4   1   9   24.27    1.42
   4  -1   9   21.81    1.90
  -4  -1  -9   24.85    3.62
   4  -1   9   23.16    1.33
  -4   1 -10    3.94    0.37
   4   1  10    4.79    1.25
   4   1  10    2.98    0.67
   4  -1  10    3.49    1.14
  -4  -1 -10    6.71    2.84
   4  -1  10    3.82    0.68
  -4   1 -11    5.93    0.48
   4   1  11    4.72    1.37
   4   1  11    6.42    0.81
   4  -1  11    6.29    1.41
   4  -1  11    7.44    0.84
   4   1  12    1.30    1.11
   4  -1  12    2.39    1.12
   4   1  13    0.34    1.05
   4  -1  13    0.23    0.85
   4   1  14    1.08    1.16
   4  -1  14    0.01    0.99
   4   1  15   -0.61    1.06
   4  -1  15   -0.69    0.97
   4   1  16    0.57    1.20
   4  -1  16    0.33    1.12
   4   1  17    0.96    1.34
   4  -1  17    0.47    1.27
   4   1  18   -0.27    1.42
   4  -1  18   -0.11    1.48
  -4   2  19   -1.28    1.33
  -4  -2  19   -0.51    1.47
   4  -2 -19   -3.90    3.73
  -4   2  18   -1.40    1.33
  -4  -2  18   -0.39    1.47
   4  -2 -18   -4.65    3.62
  -4   2  17   -0.42    1.36
  -4  -2  17    2.51    1.66
   4  -2 -17    1.72    3.89
  -4   2  16    0.16    1.35
   4  -2 -16    1.05    3.63
  -4  -2  16    0.68    1.26
  -4   2  15    0.50    1.16
   4  -2 -15    1.86    3.85
  -4  -2  15    3.49    1.47
  -4   2  14    0.31    0.96
   4  -2 -14    2.62    3.09
  -4  -2  14    1.24    1.19
  -4   2  13   14.19    2.29
  -4  -2  13    9.25    1.86
   4  -2 -13   18.15    4.49
  -4   2  12    3.10    1.31
  -4   2  12    1.68    0.59
  -4  -2  12    2.00    1.18
   4  -2 -12    1.90    3.53
  -4   2  11    2.38    0.64
  -4   2  11    2.87    1.19
  -4  -2  11    1.48    1.07
   4  -2 -11    4.77    3.47
  -4   2  10   -0.07    0.12
  -4   2  10    0.34    0.37
  -4   2  10   -0.77    0.77
   4  -2 -10   -1.76    2.67
  -4  -2  10   -0.09    0.27
  -4  -2  10    0.29    0.86
  -4   2   9   49.34    2.39
  -4   2   9   50.51    1.81
   4   2  -9   49.63    1.62
  -4  -2   9   51.59    1.92
   4  -2  -9   40.31    4.59
  -4  -2   9   47.92    3.10
  -4   2   8   63.51    2.15
   4   2  -8   62.37    1.98
  -4   2   8   61.88    3.33
  -4   2   8   59.22    2.65
  -4  -2   8   53.55    3.33
   4  -2  -8   55.00    4.52
   4  -2  -8   61.01    2.96
  -4  -2   8   60.40    2.15
   4   2  -7    0.53    0.14
  -4   2   7    2.25    0.85
  -4   2   7    0.43    0.34
  -4   2   7    0.72    0.18
   4  -2  -7    0.26    0.48
  -4  -2   7   -0.30    0.75
   4  -2  -7    5.53    2.24
  -4  -2   7    0.56    0.19
  -4   2   6    1.50    0.23
  -4   2   6    2.80    0.81
   4   2  -6    1.54    0.19
  -4   2   6    1.00    0.38
   4  -2  -6    1.45    1.65
   4  -2  -6    0.80    0.45
  -4  -2   6    1.90    0.86
  -4   2   5   42.25    1.56
  -4   2   5   44.42    1.92
   4   2  -5   44.79    1.53
  -4   2   5   40.39    2.20
   4  -2  -5   39.60    1.92
   4  -2  -5   43.75    3.07
  -4  -2   5   44.43    2.49
  -4   2   4    0.30    0.42
   4   2  -4    0.15    0.13
  -4   2   4   -0.05    0.20
  -4   2   4    0.03    0.09
  -4  -2   4    0.33    0.56
   4  -2  -4   -0.22    0.19
   4  -2  -4   -0.94    1.05
   4   2  -3   11.12    0.59
  -4   2   3   10.44    0.73
  -4   2   3   11.40    0.91
  -4   2   3   10.89    0.57
   4   2  -3   11.46    0.45
   4  -2  -3   11.44    0.77
  -4  -2   3   11.27    1.22
   4  -2  -3   13.20    1.80
  -4   2   2   38.26    1.64
  -4   2   2   37.48    1.43
   4   2  -2   40.07    1.51
   4   2  -2   39.83    1.41
  -4   2   2   40.11    1.72
   4  -2  -2   36.22    1.62
  -4  -2   2   38.91    2.29
  -4   2   1   21.04    1.18
   4   2  -1   23.68    1.10
  -4   2   1   21.34    0.97
   4   2  -1   23.60    1.51
  -4   2   1   27.78    1.41
   4   2  -1   24.06    1.20
   4  -2  -1   20.35    1.18
  -4  -2   1   26.30    2.55
  -4   2   0    9.65    0.57
   4   2   0    8.28    1.06
   4  -2   0    7.34    0.71
  -4   2  -1   78.11    2.66
   4   2   1   77.59    3.03
   4   2   1   80.44    2.87
  -4   2  -2   21.70    0.89
   4   2   2   20.31    1.11
   4   2   2   17.80    1.18
   4  -2   2   22.09    0.86
   4   2   3   40.32    1.74
  -4   2  -3   40.31    1.51
   4   2   3   39.83    1.98
   4  -2   3   41.37    1.64
  -4  -2  -3   44.09    3.14
   4   2   4    1.30    0.40
   4   2   4    0.67    0.46
  -4   2  -4    0.97    0.19
   4  -2   4    0.83    0.39
  -4  -2  -4    1.88    1.79
   4   2   5    5.19    0.87
  -4   2  -5    4.76    0.38
   4   2   5    4.86    0.59
   4  -2   5    3.77    0.68
  -4  -2  -5    2.86    2.07
  -4   2  -6    1.53    0.24
   4   2   6    2.57    0.53
   4   2   6    1.75    0.69
   4  -2   6    1.79    0.64
  -4  -2  -6    2.20    2.24
   4   2   7    1.08    0.68
  -4   2  -7    1.65    0.26
   4   2   7    1.74    0.49
  -4  -2  -7    1.42    2.36
   4  -2   7    1.67    0.68
   4   2   8    9.24    0.85
  -4   2  -8    9.70    0.58
   4   2   8   10.76    1.48
  -4  -2  -8   12.93    3.35
   4  -2   8   10.06    1.26
   4   2   9    0.44    0.75
   4   2   9    0.96    0.49
  -4   2  -9    0.97    0.23
   4  -2   9    0.19    0.70
  -4  -2  -9    1.06    2.77
   4   2  10    0.51    0.89
   4   2  10    0.78    0.48
  -4   2 -10    0.47    0.21
  -4  -2 -10    0.82    2.83
   4  -2  10    0.81    0.85
   4   2  11    7.43    1.55
   4   2  11    7.50    0.82
  -4   2 -11    7.45    0.53
   4  -2  11    6.81    0.86
   4  -2  11    7.17    1.45
  -4  -2 -11   11.02    3.83
   4   2  12    7.84    1.72
   4   2  12    3.52    0.64
   4  -2  12    4.76    1.33
  -4  -2 -12    8.72    3.62
   4   2  13    0.18    0.99
   4  -2  13    0.31    0.89
   4   2  14   -0.49    1.05
   4  -2  14    0.36    0.94
   4   2  15    0.96    1.20
   4  -2  15   -0.19    1.05
   4   2  16    0.42    1.28
   4  -2  16    0.43    1.18
   4   2  17   -0.41    1.19
   4  -2  17    0.63    1.38
   4   2  18    4.21    2.11
   4  -2  18    3.18    1.79
  -4   3  18    1.12    1.41
   4  -3 -18    2.14    4.24
  -4  -3  18    2.21    1.80
  -4   3  17   -0.75    1.07
   4  -3 -17    4.14    4.30
  -4  -3  17    1.79    1.58
  -4   3  16    0.72    1.18
   4  -3 -16   -4.07    3.46
  -4  -3  16    2.01    1.52
  -4   3  15   -0.99    0.89
  -4  -3  15    0.28    1.38
   4  -3 -15   -2.54    3.28
  -4   3  14    1.33    1.23
  -4  -3  14    0.94    1.29
   4  -3 -14    0.28    3.53
  -4   3  13    3.12    1.42
  -4  -3  13    0.67    1.14
   4  -3 -13    3.00    3.40
  -4   3  12    2.31    1.22
   4  -3 -12    3.11    3.40
  -4  -3  12    6.05    1.65
  -4   3  11    3.16    1.26
  -4  -3  11    1.15    1.18
   4  -3 -11    1.55    3.46
  -4   3  10   -0.04    0.36
  -4   3  10   -0.14    0.15
  -4   3  10    0.33    0.93
   4  -3 -10   -1.31    2.84
  -4  -3  10    1.12    1.05
  -4   3   9   10.10    1.06
   4   3  -9   10.68    0.55
  -4   3   9   11.11    0.68
  -4   3   9   11.08    1.67
   4  -3  -9    8.65    3.21
  -4  -3   9    7.90    1.56
  -4  -3   9   10.03    0.63
  -4   3   8   -0.02    0.14
   4   3  -8    0.18    0.12
  -4   3   8   -0.03    0.31
  -4   3   8    0.44    0.73
  -4  -3   8    0.12    0.10
  -4  -3   8    0.23    0.72
   4  -3  -8    0.60    2.31
   4  -3  -8   -0.31    0.56
  -4   3   7    4.14    1.00
  -4   3   7    4.02    0.41
  -4   3   7    3.89    0.66
   4   3  -7    4.91    0.37
   4  -3  -7    3.27    0.78
   4  -3  -7    3.90    2.33
  -4  -3   7    6.58    1.36
   4   3  -6   38.94    1.46
  -4   3   6   37.19    1.52
  -4   3   6   36.86    1.90
  -4   3   6   40.10    2.33
  -4  -3   6   34.72    2.47
   4  -3  -6   36.09    2.00
   4  -3  -6   33.57    3.62
  -4   3   5   66.16    2.79
   4   3  -5   65.32    2.36
  -4   3   5   68.96    2.42
  -4   3   5   65.41    3.08
   4  -3  -5   67.84    4.38
  -4  -3   5   65.66    2.19
   4  -3  -5   67.87    2.87
  -4  -3   5   62.88    3.39
  -4   3   4   50.78    2.42
  -4   3   4   49.00    2.20
  -4   3   4   52.25    1.92
   4   3  -4   51.09    1.91
   4  -3  -4   42.82    3.52
   4  -3  -4   49.58    2.26
  -4  -3   4   51.06    1.79
  -4  -3   4   48.94    2.81
  -4   3   3    0.05    0.18
  -4   3   3    0.32    0.23
   4   3  -3    0.46    0.16
   4   3  -3    0.71    0.22
  -4   3   3    0.26    0.14
   4  -3  -3   -0.35    1.21
  -4  -3   3   -0.05    0.61
  -4  -3   3    0.64    0.29
   4  -3  -3    0.60    0.28
   4   3  -2    1.45    0.26
   4   3  -2    1.63    0.41
  -4   3   2    1.70    0.45
  -4   3   2    1.58    0.35
   4   3  -2    1.94    0.32
  -4   3   2    1.57    0.27
   4  -3  -2    2.34    1.41
   4  -3  -2    1.82    0.39
  -4  -3   2    2.15    0.80
   4   3  -1    0.60    0.23
  -4   3   1    0.31    0.28
  -4   3   1    0.53    0.18
   4   3  -1   -0.08    0.31
   4   3  -1    0.84    0.24
  -4   3   1    0.18    0.20
  -4  -3   1    0.36    0.68
   4  -3  -1    0.17    0.20
   4  -3  -1    1.88    1.36
   4   3   0    7.18    0.57
  -4   3   0    6.94    0.47
  -4   3   0    6.58    0.48
   4   3   0    5.62    0.57
   4   3   0    7.01    0.73
   4  -3   0    7.98    0.62
  -4  -3   0    5.06    1.71
   4   3   1   61.08    2.47
   4   3   1   58.40    2.53
  -4   3  -1   58.56    2.18
   4   3   1   64.58    2.36
  -4  -3  -1   55.70    3.90
   4  -3   1   58.94    2.34
   4   3   2    3.25    0.64
  -4   3  -2    4.05    0.38
   4   3   2    3.52    0.59
   4   3   2    3.39    0.46
   4  -3   2    3.11    0.41
  -4  -3  -2    2.71    1.82
   4   3   3   10.65    1.00
   4   3   3   11.76    0.82
  -4   3  -3   12.19    0.67
   4   3   3   10.05    1.04
  -4  -3  -3   11.75    2.48
   4  -3   3   11.26    0.78
   4   3   4   16.63    0.98
   4   3   4   14.17    1.32
  -4   3  -4   13.53    0.74
   4   3   4   13.05    1.16
   4  -3   4   13.67    0.98
  -4  -3  -4   11.10    2.67
  -4   3  -5   -0.13    0.10
   4   3   5    0.28    0.31
   4   3   5    0.18    0.46
   4   3   5    1.28    0.63
  -4  -3  -5    0.47    2.18
   4  -3   5    0.50    0.45
   4   3   6    5.02    0.89
   4   3   6    4.94    1.03
  -4   3  -6    5.19    0.43
   4   3   6    5.23    0.63
  -4  -3  -6    4.34    2.58
   4  -3   6    5.76    0.88
  -4   3  -7    0.90    0.23
   4   3   7    1.02    0.42
   4   3   7    0.77    0.61
   4   3   7    1.21    0.73
   4  -3   7    1.05    0.62
  -4  -3  -7    3.51    2.84
   4   3   8    0.39    0.35
  -4   3  -8   -0.18    0.13
   4   3   8   -0.22    0.52
   4   3   8   -0.20    0.55
  -4  -3  -8   -2.18    2.48
   4  -3   8    0.66    0.72
   4   3   9    1.06    0.83
  -4   3  -9    0.57    0.22
   4   3   9    1.17    0.45
   4  -3   9    1.35    0.85
  -4  -3  -9    2.43    3.23
  -4   3 -10    0.06    0.20
   4   3  10   -0.19    0.81
   4   3  10    0.52    0.40
  -4  -3 -10   -1.29    3.12
   4  -3  10   -0.18    0.80
   4   3  11   -0.47    0.71
   4   3  11   -0.62    0.33
  -4   3 -11    0.39    0.21
  -4  -3 -11   -1.81    3.18
   4  -3  11   -0.44    0.84
   4   3  12   -1.50    0.78
   4   3  12   -0.38    0.30
   4  -3  12    0.90    0.95
   4   3  13    1.68    1.29
   4  -3  13    1.93    1.10
   4   3  14    1.65    1.18
   4  -3  14   -1.17    1.03
   4   3  15    1.18    1.38
   4  -3  15    0.23    1.17
   4   3  16   11.14    2.50
   4  -3  16    6.04    1.87
   4   3  17    0.16    1.33
   4   3  18   -1.58    1.50
  -4   4  18   -0.64    1.44
  -4  -4  18    2.79    2.03
   4  -4 -18   -6.39    4.17
  -4   4  17   -0.68    1.17
  -4  -4  17    1.52    1.82
   4  -4 -17    5.97    4.56
  -4   4  16    0.48    1.22
   4  -4 -16   -0.97    3.66
  -4  -4  16    1.63    1.71
   4  -4 -15    9.57    4.44
  -4   4  14    1.34    1.32
  -4  -4  14   -0.79    1.12
   4  -4 -14   -0.10    3.53
  -4   4  13   -1.28    0.80
   4  -4 -13    3.57    3.55
  -4  -4  13   -0.45    1.05
  -4   4  12   -0.21    0.90
   4  -4 -12    1.68    3.21
  -4  -4  12    1.37    1.30
  -4   4  11   -0.37    0.92
  -4   4  11    0.91    0.30
  -4  -4  11    2.16    1.37
   4  -4 -11    4.26    3.45
  -4   4  10    6.34    1.56
  -4   4  10    5.10    0.56
   4  -4 -10    6.09    3.66
  -4  -4  10    5.41    1.58
  -4   4   9    1.45    0.91
  -4   4   9    1.50    0.35
   4   4  -9    1.90    0.30
  -4  -4   9    2.04    1.22
   4  -4  -9   -0.65    2.91
   4   4  -8    5.98    0.48
  -4   4   8    4.14    0.78
  -4   4   8    2.26    1.08
  -4   4   8    5.28    0.54
  -4  -4   8    5.00    1.45
   4  -4  -8    4.37    1.03
   4  -4  -8   -2.38    2.50
  -4   4   7    4.44    1.09
  -4   4   7    3.59    0.70
  -4   4   7    2.52    0.40
   4   4  -7    2.66    0.37
   4  -4  -7    0.96    2.28
  -4  -4   7    2.91    0.29
  -4  -4   7    3.81    1.16
   4  -4  -7    2.98    0.82
  -4   4   6    0.29    0.19
  -4   4   6    0.70    0.66
  -4   4   6    0.42    0.35
   4   4  -6    0.55    0.22
  -4  -4   6    0.87    0.91
   4  -4  -6    1.62    1.92
   4  -4  -6    0.64    0.48
  -4  -4   6    0.80    0.22
  -4  -4   6    1.81    1.98
   4   4  -5    2.15    0.37
  -4   4   5    1.82    0.72
  -4   4   5    2.46    0.40
  -4   4   5    2.25    0.56
  -4  -4   5    2.48    0.38
  -4  -4   5    4.57    1.26
   4  -4  -5    2.09    0.60
   4  -4  -5    3.68    2.12
  -4  -4   5    4.39    2.40
  -4   4   4    6.68    0.80
   4   4  -4    6.42    0.57
  -4   4   4    7.60    0.99
   4   4  -4    7.16    0.48
  -4   4   4    7.41    0.59
   4   4  -4    6.74    0.79
  -4  -4   4    7.60    0.63
  -4  -4   4    6.36    1.37
   4  -4  -4    5.56    2.21
  -4  -4   4    6.37    2.40
   4  -4  -4    6.24    0.82
  -4   4   3   25.94    1.53
   4   4  -3   23.50    1.42
   4   4  -3   24.75    1.22
   4   4  -3   24.07    1.11
  -4   4   3   25.42    1.21
  -4   4   3   23.69    1.42
   4  -4  -3   25.31    3.50
  -4  -4   3   25.12    3.29
   4  -4  -3   23.30    1.45
  -4  -4   3   25.43    1.26
  -4  -4   3   25.73    2.24
   4   4  -2   14.57    0.86
  -4   4   2   12.80    1.00
  -4   4   2   14.01    1.06
   4   4  -2   14.72    0.91
  -4   4   2   15.43    0.88
   4   4  -2   15.63    1.10
   4  -4  -2   12.98    2.95
   4  -4  -2   15.15    1.08
  -4  -4   2   21.27    3.25
  -4  -4   2   14.55    1.84
  -4  -4   2   16.42    1.05
   4   4  -1   23.62    1.21
   4   4  -1   22.04    1.17
  -4   4   1   21.33    1.19
   4   4  -1   20.98    1.36
  -4   4   1   23.43    1.13
  -4   4   1   23.08    1.32
   4  -4  -1   22.60    1.32
  -4  -4   1   27.34    3.29
   4  -4  -1   17.16    3.25
   4   4   0   33.73    1.57
   4   4   0   33.95    1.64
  -4   4   0   34.65    1.66
  -4   4   0   33.85    1.42
   4   4   0   35.25    1.85
  -4   4   0   34.48    1.49
   4  -4   0   31.46    1.64
  -4  -4   0   31.49    3.56
   4  -4   0   34.54    4.24
   4   4   1   19.80    1.15
   4   4   1   21.86    1.30
  -4   4  -1   20.10    0.92
  -4   4  -1   20.80    1.07
   4   4   1   21.52    1.44
   4  -4   1   20.44    3.73
   4  -4   1   21.79    1.24
  -4  -4  -1   21.70    3.18
   4   4   2    9.99    1.09
   4   4   2    8.98    0.74
  -4   4  -2    9.66    0.67
   4   4   2   10.44    0.94
  -4   4  -2    9.47    0.54
   4  -4   2    9.46    0.76
  -4  -4  -2    9.91    2.75
   4   4   3   10.84    1.03
   4   4   3   11.02    1.19
  -4   4  -3   11.83    0.74
   4   4   3   12.53    0.88
  -4   4  -3   10.96    0.60
   4  -4   3   10.16    0.80
  -4  -4  -3   12.20    2.83
   4   4   4    7.13    0.72
  -4   4  -4    8.33    0.61
   4   4   4    6.35    1.06
   4   4   4    5.44    0.86
  -4  -4  -4    8.63    2.82
   4  -4   4    6.71    0.66
   4  -4   4    7.87    0.87
   4   4   5    2.19    0.68
  -4   4  -5    2.83    0.39
   4   4   5    3.35    0.54
   4   4   5    3.53    0.89
  -4  -4  -5   10.14    3.15
   4  -4   5    2.27    0.69
   4  -4   5    4.26    0.54
  -4   4  -6    0.04    0.15
   4   4   6    1.00    0.60
   4   4   6    0.09    0.26
   4   4   6   -0.72    0.54
   4  -4   6    0.15    0.54
  -4  -4  -6    0.01    2.51
   4   4   7   -0.35    0.55
  -4   4  -7    0.06    0.16
   4   4   7    0.19    0.28
   4   4   7   -0.14    0.51
   4  -4   7   -0.18    0.61
  -4  -4  -7   -1.60    2.73
   4   4   8    1.07    0.43
  -4   4  -8    1.62    0.33
   4   4   8    1.06    0.79
  -4  -4  -8    5.23    3.61
   4  -4   8    1.42    0.82
  -4   4  -9    1.12    0.30
   4   4   9    0.01    0.83
   4   4   9    1.38    0.45
   4  -4   9    0.78    0.87
  -4  -4  -9   -2.11    3.14
   4   4  10    3.70    0.62
   4   4  10    1.36    0.97
  -4   4 -10    4.10    0.47
   4  -4  10    4.04    1.20
  -4  -4 -10    3.78    3.56
   4   4  11    4.11    1.40
  -4   4 -11    2.51    0.39
   4   4  11    3.01    0.59
   4  -4  11    2.83    1.19
  -4  -4 -11    4.78    3.75
   4   4  12    0.18    0.34
   4   4  12   -0.40    0.85
   4  -4  12    1.36    1.12
   4   4  13    0.88    1.01
   4   4  14    1.03    1.31
   4   4  15    0.15    1.28
   4   4  16   -1.80    1.08
   4   4  17    0.36    1.54
  -4   5  17    0.36    1.41
   4  -5 -17    1.08    4.36
  -4   5  16   -1.20    1.22
   4  -5 -16    2.94    4.51
  -4  -5  16   -1.64    1.56
  -4   5  15    0.57    1.13
  -4  -5  15    2.93    1.91
   4  -5 -15    2.33    3.76
  -4   5  14    0.94    1.27
   4  -5 -14    2.66    3.95
  -4  -5  14   -1.89    1.09
  -4   5  13    0.21    1.10
   4  -5 -13   -0.85    3.51
  -4  -5  13   -0.41    1.23
  -4   5  12   -0.34    0.96
   4  -5 -12    2.80    3.57
  -4  -5  12    0.09    1.23
  -4   5  11    7.40    1.84
   4  -5 -11   -0.67    3.00
  -4  -5  11    3.30    1.55
  -4   5  10    2.01    1.17
  -4   5  10    0.80    0.34
   4  -5 -10   -1.46    2.93
  -4  -5  10    1.22    1.23
   4   5  -9    2.63    0.41
  -4   5   9    2.60    1.19
  -4   5   9    3.20    0.53
   4  -5  -9    4.10    3.41
  -4  -5   9    2.58    1.34
  -4   5   8    0.34    0.28
   4   5  -8    0.12    0.20
  -4   5   8   -1.04    0.71
   4  -5  -8   -1.41    2.71
  -4  -5   8    1.14    1.12
   4   5  -7    1.03    0.31
  -4   5   7    0.75    0.78
  -4   5   7    0.82    0.31
   4  -5  -7   -4.96    1.87
  -4  -5   7    0.35    0.95
   4   5  -6    7.34    0.65
  -4   5   6    6.59    0.67
  -4   5   6    4.43    1.07
   4  -5  -6    3.40    2.62
  -4  -5   6    7.30    0.61
  -4  -5   6    4.79    1.48
  -4   5   5    1.47    0.75
  -4   5   5    2.24    0.58
   4   5  -5    1.69    0.38
   4   5  -5    1.75    0.58
  -4   5   5    1.51    0.38
   4  -5  -5   -1.89    1.81
  -4  -5   5    1.74    0.41
  -4  -5   5    3.76    1.36
   4  -5  -5    0.11    0.45
  -4   5   4    0.03    0.18
  -4   5   4   -0.06    0.31
  -4   5   4   -0.07    0.28
   4   5  -4    0.66    0.46
   4   5  -4    0.04    0.18
   4   5  -4    0.11    0.18
  -4  -5   4   -0.81    1.81
   4  -5  -4    0.17    0.37
  -4  -5   4   -0.63    0.87
   4  -5  -4    0.06    1.83
  -4  -5   4   -0.25    0.33
  -4   5   3   10.49    1.10
   4   5  -3   10.02    0.78
  -4   5   3    9.52    0.99
   4   5  -3   10.02    1.02
  -4   5   3    9.24    0.75
   4   5  -3   13.76    0.82
  -4  -5   3   12.08    0.97
  -4  -5   3    8.25    1.73
   4  -5  -3   11.84    1.11
   4  -5  -3   12.35    3.18
  -4  -5   3   11.21    2.94
   4   5  -2   11.81    0.83
  -4   5   2   11.83    1.02
   4   5  -2   10.88    0.82
   4   5  -2   10.23    1.03
  -4   5   2   11.14    0.81
  -4   5   2   10.42    0.99
  -4  -5   2   10.44    0.97
   4  -5  -2    8.81    2.94
   4  -5  -2    9.66    1.00
  -4  -5   2   14.24    2.99
  -4   5   1    0.42    0.24
   4   5  -1    0.84    0.34
   4   5  -1    0.28    0.47
  -4   5   1    0.58    0.34
  -4   5   1    0.70    0.45
   4   5  -1   -0.02    0.19
   4  -5  -1   -0.47    2.01
  -4  -5   1    1.26    2.04
  -4  -5   1    1.12    0.56
   4  -5  -1    0.65    0.37
  -4   5   0    3.45    0.49
   4   5   0    4.69    0.65
  -4   5   0    4.65    0.57
  -4   5   0    4.47    0.64
   4   5   0    2.98    0.52
   4   5   0    5.31    0.85
   4  -5   0    4.82    2.38
  -4  -5   0    6.26    2.49
   4  -5   0    4.02    0.66
  -4   5  -1    0.46    0.33
   4   5   1    1.04    0.35
  -4   5  -1    0.70    0.26
   4   5   1    1.06    0.40
   4   5   1    1.16    0.57
   4  -5   1    0.53    0.32
  -4  -5  -1    0.21    2.26
   4  -5   1    1.54    2.12
   4   5   2    7.56    1.07
   4   5   2    7.73    0.90
  -4   5  -2    6.13    0.53
   4   5   2    6.41    0.70
  -4   5  -2    5.47    0.59
  -4  -5  -2    7.52    2.82
   4  -5   2    6.05    2.51
   4  -5   2    7.23    0.78
  -4   5  -3    4.57    0.54
  -4   5  -3    4.16    0.45
   4   5   3    5.99    0.86
   4   5   3    5.99    1.03
   4   5   3    4.53    0.63
  -4  -5  -3    5.15    2.99
   4  -5   3    4.56    2.68
   4  -5   3    5.48    0.69
   4   5   4    2.50    0.52
  -4   5  -4    1.41    0.34
   4   5   4    1.36    0.59
  -4   5  -4    1.55    0.35
   4   5   4    0.86    0.63
   4  -5   4    2.23    0.49
  -4  -5  -4    2.34    2.81
   4  -5   4   -0.12    2.16
  -4   5  -5   11.08    0.77
   4   5   5    9.22    0.88
   4   5   5   10.40    1.49
   4   5   5   12.21    1.25
   4  -5   5    9.84    0.88
   4  -5   5   10.57    1.14
  -4  -5  -5   11.49    3.72
   4   5   6    1.81    0.46
  -4   5  -6    1.74    0.37
   4   5   6    3.31    1.03
  -4  -5  -6    1.57    3.35
   4  -5   6    2.97    0.54
   4   5   7    0.41    0.33
   4   5   7   -0.84    0.76
  -4   5  -7    0.28    0.21
  -4  -5  -7   -1.50    3.44
   4  -5   7   -0.06    0.16
   4   5   8    8.88    0.91
   4   5   8    7.94    1.63
  -4   5  -8    7.72    0.68
  -4  -5  -8   13.20    4.28
   4  -5   8    6.54    0.75
   4   5   9   15.99    2.13
   4   5   9   15.51    1.17
  -4   5  -9   15.67    0.95
  -4  -5  -9   11.08    4.19
  -4   5 -10    0.07    0.22
   4   5  10    0.08    0.90
   4   5  10   -0.16    0.30
   4   5  11    0.03    0.33
   4   5  11   -0.10    0.79
  -4   5 -11    0.35    0.27
   4   5  12    6.82    1.84
   4   5  12   13.07    1.12
   4   5  13    3.44    1.55
   4   5  14    3.25    1.50
   4   5  15    0.86    1.38
   4   5  16    0.23    1.40
  -4   6  16    0.82    1.67
   4  -6 -16    2.20    4.70
  -4   6  15   -0.99    1.07
   4  -6 -15   -1.66    3.99
  -4   6  14   -1.01    0.96
   4  -6 -14   -0.69    3.86
  -4   6  13   -0.09    1.02
   4  -6 -13    0.49    3.54
  -4   6  12    2.71    1.30
   4  -6 -12    2.82    3.39
  -4  -6  12    1.23    1.41
  -4   6  11    1.78    1.24
  -4   6  11    1.82    0.49
   4  -6 -11    0.27    3.38
  -4  -6  11    2.61    1.65
  -4   6  10    0.05    0.90
  -4   6  10    0.46    0.32
  -4  -6  10    1.36    1.33
   4  -6 -10    5.38    3.48
  -4   6   9    1.81    0.47
   4   6  -9    1.58    0.41
  -4   6   9    3.58    1.30
  -4  -6   9    1.69    1.26
   4  -6  -9    2.28    3.19
   4   6  -8    6.26    0.97
   4   6  -8    5.34    0.62
  -4   6   8    5.57    1.45
  -4   6   8    4.05    0.64
   4  -6  -8    5.10    3.16
  -4  -6   8    6.01    1.73
   4   6  -7    3.81    0.57
   4   6  -7    4.82    0.90
  -4   6   7    4.26    0.65
  -4   6   7    3.82    1.24
  -4  -6   7    4.60    1.52
   4  -6  -7    3.15    3.11
   4   6  -6    0.72    0.55
  -4   6   6    0.30    0.31
  -4   6   6    0.62    0.79
   4   6  -6    0.67    0.31
  -4  -6   6   -1.11    0.91
   4  -6  -6   -1.18    2.25
   4   6  -5    3.23    0.54
  -4   6   5    4.02    0.60
   4   6  -5    4.50    0.83
  -4   6   5    2.82    0.91
   4  -6  -5    5.94    2.91
  -4  -6   5    3.59    1.50
  -4   6   4    4.85    0.64
  -4   6   4    5.52    1.06
   4   6  -4    5.22    0.58
   4   6  -4    3.66    0.80
   4   6  -4    3.90    0.59
  -4  -6   4    4.17    0.73
   4  -6  -4    3.81    2.73
   4   6  -3    7.96    1.03
   4   6  -3    8.97    0.84
   4   6  -3    7.71    0.73
  -4   6   3    8.24    1.11
  -4   6   3    7.47    0.76
  -4  -6   3    9.45    1.00
   4  -6  -3    8.37    3.08
  -4   6   2   -0.46    0.49
  -4   6   2    0.25    0.37
   4   6  -2   -0.20    0.23
  -4   6   2    0.08    0.20
   4   6  -2   -0.02    0.52
   4   6  -2    0.02    0.22
   4  -6  -2    0.02    0.35
  -4  -6   2   -0.48    0.44
   4  -6  -2   -1.97    1.95
  -4   6   1   15.16    1.19
   4   6  -1   17.89    1.45
  -4   6   1   15.11    1.21
   4   6  -1   13.92    1.07
  -4   6   1   15.87    1.06
   4   6  -1   15.40    1.11
  -4  -6   1    8.84    3.17
   4  -6  -1   18.21    3.95
   4  -6  -1   13.60    1.25
  -4  -6   1   14.63    1.42
  -4   6   0    2.73    0.58
  -4   6   0    1.49    0.55
  -4   6   0    2.53    0.47
   4   6   0    2.17    0.54
   4   6   0    1.93    0.73
   4   6   0    2.09    0.49
   4  -6   0    1.26    0.48
  -4  -6   0    2.31    2.76
   4  -6   0   -0.66    2.36
  -4   6  -1    2.97    0.53
   4   6   1    3.37    0.68
   4   6   1    2.02    0.48
   4   6   1    4.18    0.93
   4  -6   1    0.39    2.46
  -4  -6  -1    4.68    3.03
   4  -6   1    3.48    0.68
   4   6   2    0.88    0.36
  -4   6  -2    1.65    0.41
   4   6   2    1.61    0.78
   4   6   2    0.87    0.49
   4  -6   2   -0.77    2.63
  -4  -6  -2    2.35    2.91
   4  -6   2    0.80    0.41
  -4   6  -3    1.54    0.39
   4   6   3    1.50    0.45
   4   6   3    1.91    0.61
   4   6   3    2.14    0.85
  -4  -6  -3    5.72    3.25
   4  -6   3    1.68    2.76
   4  -6   3    2.64    0.58
  -4   6  -4    0.20    0.25
   4   6   4    0.83    0.37
   4   6   4    1.87    0.89
   4  -6   4    0.14    0.37
   4  -6   4   -1.84    2.39
  -4  -6  -4   -1.01    2.97
  -4   6  -5    0.07    0.22
   4   6   5   -0.16    0.28
   4   6   5    0.42    0.76
   4  -6   5    0.14    0.36
   4  -6   5   -2.98    2.35
  -4  -6  -5    4.09    3.67
   4   6   6    1.27    0.46
  -4   6  -6    1.72    0.43
   4   6   6    1.98    1.00
   4  -6   6    0.95    0.45
  -4  -6  -6    7.49    3.79
   4  -6   6   -1.85    3.29
  -4   6  -7   10.34    0.83
   4   6   7    8.58    0.95
   4   6   7   11.19    1.73
   4  -6   7   10.96    4.51
  -4   6  -8   10.72    0.83
   4   6   8    9.96    1.03
   4   6   8    9.50    1.77
   4  -6   8    4.96    3.89
  -4   6  -9    4.31    0.59
   4   6   9    4.39    0.77
   4   6   9    5.62    1.55
   4   6  10   -0.61    0.78
   4   6  10   -0.12    0.30
  -4   6 -10    0.16    0.24
   4   6  11   -0.57    0.85
   4   6  11    0.13    0.35
   4   6  12    0.39    0.42
   4   6  12   -0.58    1.02
   4   6  13    4.02    1.69
   4   6  14    0.76    1.35
   4   6  15   -1.19    1.28
  -4   7  14   -0.19    1.36
   4  -7 -14    6.15    4.65
  -4   7  13    0.89    1.26
   4  -7 -13    0.71    3.85
  -4   7  12   -0.31    1.11
   4  -7 -12    2.30    3.69
  -4   7  11    0.63    1.04
  -4   7  11    0.18    0.34
   4  -7 -11   -1.26    3.23
  -4   7  10    0.47    0.37
  -4   7  10   -0.06    1.04
   4  -7 -10    3.90    3.60
   4   7  -9    0.47    0.33
  -4   7   9    2.42    1.16
  -4   7   9    0.91    0.42
   4  -7  -9    0.29    3.23
  -4   7   8   -0.01    0.24
   4   7  -8    0.12    0.28
  -4   7   8    0.07    0.85
  -4  -7   8   -0.30    1.34
   4  -7  -8   -0.98    2.82
   4   7  -7    1.36    0.45
  -4   7   7    0.05    0.87
   4   7  -7    1.24    0.59
  -4   7   7    1.39    0.46
  -4  -7   7    1.04    1.31
   4  -7  -7    0.80    2.58
  -4   7   6    2.35    1.08
  -4   7   6    1.18    0.42
   4   7  -6    2.14    0.51
   4   7  -6    1.38    0.57
   4  -7  -6    3.07    3.23
  -4  -7   6    1.84    1.43
   4   7  -5    0.04    0.26
  -4   7   5    0.38    0.69
   4   7  -5    0.51    0.53
  -4   7   5   -0.08    0.25
   4  -7  -5   -0.86    2.46
  -4   7   4    3.80    1.03
  -4   7   4    4.70    0.72
   4   7  -4    3.87    0.66
   4   7  -4    3.89    0.88
   4  -7  -4    2.30    2.97
   4   7  -3    2.88    0.59
  -4   7   3    3.17    0.60
   4   7  -3    1.72    0.75
   4  -7  -3    3.59    2.99
   4   7  -2    2.02    0.51
   4   7  -2    0.83    0.42
   4   7  -2    0.63    0.58
  -4   7   2    0.98    0.40
   4  -7  -2   -2.18    2.54
  -4  -7   2   -1.20    0.35
  -4   7   1    0.26    0.28
   4   7  -1    0.30    0.60
   4   7  -1    0.26    0.39
   4   7  -1    0.04    0.28
   4  -7  -1   -2.13    2.45
  -4  -7   1   -0.72    0.72
  -4   7   0    1.75    0.46
   4   7   0    0.99    0.74
   4   7   0    1.37    0.55
   4   7   0    1.43    0.47
   4  -7   0    1.13    2.64
  -4   7  -1    0.56    0.32
   4   7   1   -0.14    0.29
   4   7   1    0.64    0.69
   4  -7   1   -1.63    2.98
   4   7   2    0.80    0.39
   4   7   2    1.15    0.76
  -4   7  -2    0.55    0.34
   4  -7   2    0.70    2.91
   4   7   3    1.68    0.88
   4   7   3    2.65    0.59
  -4   7  -3    1.86    0.48
   4  -7   3    0.23    2.91
   4   7   4    4.38    1.19
  -4   7  -4    4.63    0.67
   4   7   4    4.03    0.73
   4  -7   4    2.27    3.41
   4   7   5   -0.02    0.29
   4   7   5    0.98    0.84
  -4   7  -5    0.21    0.28
   4  -7   5    3.93    4.03
   4  -7   5    0.10    0.41
  -4   7  -6   -0.01    0.23
   4   7   6    0.10    0.34
   4   7   6   -0.25    0.75
   4  -7   6   -4.75    3.12
  -4   7  -7    2.61    0.54
   4   7   7    3.28    1.22
   4   7   7    2.64    0.62
   4  -7   7    3.89    3.86
  -4   7  -8    1.19    0.38
   4   7   8    0.49    0.39
   4   7   8    1.61    1.13
   4   7   9    0.23    0.35
  -4   7  -9    0.23    0.28
   4   7   9    1.34    1.05
  -4   7 -10    2.97    0.54
   4   7  10    1.87    0.59
   4   7  10    2.50    1.36
   4   7  11   -0.08    0.36
   4   7  11    1.08    1.21
   4   7  12    1.62    1.38
   4   7  12    0.67    0.44
   4   7  13   -1.77    0.96
   4   7  14    1.13    1.51
  -4   8  13    0.79    1.41
   4  -8 -13    3.28    4.25
  -4   8  12    2.85    1.47
   4  -8 -12    5.49    4.32
  -4   8  11    0.12    0.39
  -4   8  11    0.55    1.20
   4  -8 -11    5.67    4.17
  -4   8  10    0.63    0.41
  -4   8  10    0.50    1.04
   4  -8 -10   -1.00    3.60
  -4   8   9    0.01    0.36
  -4   8   9    1.31    1.01
   4  -8  -9   -1.21    3.37
   4   8  -8   -0.15    0.33
  -4   8   8    0.10    0.34
   4  -8  -8    1.97    3.10
  -4   8   7    0.55    0.39
   4   8  -7    0.14    0.33
   4  -8  -7   -2.76    3.19
   4   8  -6    0.60    0.40
  -4   8   6    1.00    0.46
   4  -8  -6    3.91    3.52
   4   8  -5    0.10    0.32
  -4   8   5   -0.07    0.32
   4  -8  -5    1.61    3.02
   4   8  -4    0.04    0.34
  -4   8   4   -0.13    0.23
   4  -8  -4   -0.13    2.60
   4   8  -3   -0.10    0.32
  -4   8   3    0.10    0.30
   4  -8  -3    0.53    3.06
  -4   8   2   -0.32    0.19
   4   8  -2    0.16    0.32
   4   8  -2   -0.17    0.56
   4  -8  -2   -1.90    2.29
   4   8  -1   -0.50    0.58
  -4   8   1    0.22    0.33
   4   8  -1    0.09    0.34
   4  -8  -1    2.60    2.75
   4   8   0    0.76    0.72
  -4   8   0   -0.05    0.27
   4   8   0    1.66    0.55
   4  -8   0    1.07    3.06
  -4   8  -1    0.50    0.34
   4   8   1   -0.12    0.30
   4   8   1    0.08    0.62
   4  -8   1   -0.28    2.85
   4   8   2    0.88    0.45
  -4   8  -2    0.56    0.35
   4   8   2    1.11    0.74
   4  -8   2   -1.65    3.00
   4   8   3    0.10    0.77
   4   8   3    0.28    0.38
  -4   8  -3    0.24    0.31
   4  -8   3    4.05    3.46
  -4   8  -4    2.59    0.61
   4   8   4    1.22    0.51
   4   8   4    3.01    1.11
   4  -8   4    0.88    3.08
   4   8   5   -0.28    0.72
   4   8   5    0.87    0.48
  -4   8  -5    0.52    0.37
   4  -8   5   -1.42    3.21
   4   8   6    0.14    0.37
   4   8   6   -0.70    0.69
  -4   8  -6    0.12    0.33
  -4   8  -7    5.83    0.80
   4   8   7    6.13    1.60
   4   8   7    5.45    0.94
  -4   8  -8    1.63    0.48
   4   8   8    1.14    0.53
   4   8   8    0.17    1.00
   4   8   9   -0.20    0.97
   4   8   9    0.12    0.39
  -4   8  -9    0.35    0.34
  -4   8 -10    0.83    0.39
   4   8  10    0.88    0.49
   4   8  10   -0.33    0.92
   4   8  11    0.56    0.51
   4   8  11    1.51    1.34
   4   8  12   -0.87    1.10
   4   8  12    0.79    0.55
   4  -9 -10   11.97    4.97
   4  -9  -9    6.90    4.83
   4   9  -8   -0.14    0.34
  -4   9   8   -0.09    0.38
   4  -9  -8    1.45    3.49
   4   9  -7    0.04    0.38
  -4   9   7    0.87    0.47
   4  -9  -7   -0.38    3.17
   4  -9  -6    4.64    3.88
   4  -9  -5    6.05    3.36
  -4   9   4    1.89    0.56
   4   9  -4    0.28    0.41
   4  -9  -4    6.33    3.58
  -4   9   3    1.39    0.50
   4   9  -3    0.76    0.46
   4  -9  -3    0.24    3.10
   4  -9  -2    7.83    3.94
  -4   9   1   -0.27    0.25
   4   9  -1    0.35    0.41
   4  -9  -1    1.88    3.11
  -4   9   0   -0.15    0.28
   4   9   0    0.36    0.42
   4  -9   0   -1.68    3.00
  -4   9  -1    0.57    0.43
   4   9   1    0.12    0.37
   4  -9   1    3.28    3.47
  -4   9  -2    0.32    0.39
   4   9   2    0.18    0.38
   4  -9   2    1.65    3.38
  -4   9  -3    0.62    0.46
   4   9   3    0.61    0.44
   4   9   3    1.28    0.92
  -4   9  -4    0.55    0.40
   4   9   4    0.34    0.43
   4   9   4    0.56    0.91
   4   9   5    1.08    0.50
  -4   9  -5    0.75    0.45
   4   9   5    1.57    1.03
   4   9   6    0.68    0.43
   4   9   6    0.25    0.97
  -4   9  -6    0.43    0.38
  -4   9  -7    0.35    0.40
   4   9   7    0.69    0.48
   4   9   7    0.54    1.12
   4   9   8    0.64    0.55
  -4   9  -8    0.84    0.43
   4   9   8   -0.10    1.00
  -4   9  -9    2.16    0.58
   4   9   9    1.60    1.31
   4   9   9    0.62    0.53
   4   9  10    1.82    1.54
   4   9  10    1.07    0.58
  -4  10   8   -0.11    0.40
  -4  10   7    0.62    0.48
   4  10  -7    0.41    0.47
   4  10  -6    0.87    0.55
  -4  10   6    2.09    0.68
   4  10  -5    0.21    0.47
  -4  10   5    0.31    0.42
  -4  10   4    0.18    0.39
   4  10  -4    0.06    0.43
   4  10  -3    0.00    0.40
  -4  10   3    0.40    0.42
  -4  10   2    0.39    0.44
   4  10  -2    0.23    0.48
  -4  10   1    5.85    0.98
   4  10  -1    4.30    0.87
   4  10   0    0.38    0.42
  -4  10   0    0.33    0.45
   4  10   1   -0.16    0.40
  -4  10  -1    0.40    0.46
   4  10   2    0.58    0.52
  -4  10  -2    0.22    0.42
  -4  10  -3    0.98    0.55
   4  10   3    0.52    0.50
   4  10   4   -0.18    0.40
  -4  10  -4   -0.37    0.38
  -4  10  -5    0.02    0.42
   4  10   5    0.24    0.47
  -4  10  -6    1.13    0.55
   4  10   6    0.89    0.51
  -4  10  -7   -0.29    0.36
  -5   0  19   -0.08    1.63
  -5   0  18    0.15    1.39
  -5   0  17    0.35    1.33
  -5   0  16    0.64    1.19
   5   0 -15    0.41    3.01
  -5   0  15   -0.10    0.96
  -5   0  14   -0.20    1.12
   5   0 -14    0.85    2.96
   5   0 -13   -1.49    2.65
  -5   0  13   -0.43    0.92
  -5   0  12    0.16    0.36
  -5   0  12    0.18    0.94
   5   0 -12    3.10    3.11
   5   0 -11    3.07    2.99
  -5   0  11   -0.20    0.71
  -5   0  10    0.23    0.82
  -5   0  10   -0.06    0.27
   5   0 -10    1.46    2.56
   5   0  -9    2.17    2.15
  -5   0   9    0.18    0.68
  -5   0   9    0.14    0.24
   5   0  -8   -1.32    1.74
  -5   0   8    0.02    0.22
  -5   0   8   -0.21    0.59
  -5   0   7   -0.50    0.54
  -5   0   7    0.23    0.22
   5   0  -7   -1.60    1.75
  -5   0   6    1.37    0.72
   5   0  -6    0.54    0.32
   5   0  -6    1.71    1.50
  -5   0   6    0.68    0.23
  -5   0   5    0.02    0.05
   5   0  -5    0.02    0.05
  -5   0   5   -0.05    0.43
   5   0  -5    0.82    1.16
  -5   0   5   -0.10    0.11
   5   0  -5    0.13    0.18
   5   0  -5    0.11    0.15
   5   0  -4  152.06    4.72
   5   0  -4  151.81    4.93
  -5   0   4  150.68    5.58
  -5   0   4  153.19    4.91
  -5   0   4  152.32    4.72
   5   0  -4  157.37    4.82
   5   0  -3    0.11    0.13
  -5   0   3   -0.11    0.08
  -5   0   3   -0.03    0.49
  -5   0   2  942.96   29.74
  -5   0   2 1000.00   29.58
  -5   0   1    0.13    0.10
  -5   0   1    0.22    0.41
   5   0   0  102.18    3.31
  -5   0   0   97.40    3.18
  -5   0   0  101.21    3.75
   5   0   1   -0.21    0.30
  -5   0  -1   -0.26    0.11
   5   0   1   -0.37    0.23
   5   0   2    0.29    0.37
   5   0   2    0.82    0.39
  -5   0  -2    0.50    0.15
   5   0   3    0.07    0.41
   5   0   3    0.59    0.37
  -5   0  -3    0.08    0.14
   5   0   4    3.60    0.54
  -5   0  -4    4.66    0.33
   5   0   4    4.27    0.62
   5   0   5    0.44    0.36
  -5   0  -5   -0.01    0.12
   5   0   5   -0.03    0.34
   5   0   6   15.03    1.27
   5   0   6   13.79    1.01
  -5   0  -6   13.15    0.66
   5   0   7   -0.09    0.42
  -5   0  -7    0.04    0.15
   5   0   7   -1.08    0.45
   5   0   8    3.86    0.63
   5   0   8    5.95    1.10
   5   0   9    0.19    0.52
   5   0   9   -0.40    0.63
   5   0  10   -0.18    0.58
   5   0  10    0.28    0.76
   5   0  11    0.12    0.60
   5   0  11    0.09    0.76
   5   0  12    5.70    1.45
   5   0  13    1.08    0.96
   5   0  14    2.10    1.23
   5   0  15    0.18    1.06
   5   0  16    0.11    1.20
   5   0  17   -0.61    1.12
   5   0  18   -0.70    1.28
  -5   1  19    0.51    1.62
  -5  -1  19    1.75    1.88
  -5   1  18    0.24    1.42
   5  -1 -18    0.30    3.69
  -5  -1  18    1.39    1.63
  -5   1  17   -1.07    1.25
  -5  -1  17   -1.11    1.14
   5  -1 -17   -5.62    2.99
  -5   1  16    3.06    1.53
  -5  -1  16    2.61    1.52
   5  -1 -16   -0.49    3.23
  -5   1  15    0.26    1.14
  -5  -1  15    1.44    1.30
   5  -1 -15   -5.67    2.62
  -5   1  14   -0.43    1.05
   5  -1 -14    2.45    3.23
  -5  -1  14   -1.30    0.96
  -5   1  13    0.58    0.46
  -5   1  13    0.69    1.07
   5  -1 -13    0.39    3.23
  -5  -1  13    1.73    1.21
  -5   1  12    4.67    1.51
  -5   1  12    4.26    0.75
   5  -1 -12    2.12    3.37
  -5  -1  12    2.10    1.28
   5   1 -11    1.99    2.70
  -5   1  11    0.11    0.35
  -5   1  11   -0.18    0.75
  -5  -1  11    0.93    0.34
  -5  -1  11   -0.99    0.84
   5  -1 -11   -2.27    2.78
   5   1 -10    1.08    2.33
  -5   1  10    1.25    0.43
  -5   1  10   -0.18    0.77
  -5  -1  10    0.02    0.22
  -5  -1  10    0.38    0.82
   5  -1 -10    0.60    2.67
  -5   1   9    0.29    0.28
  -5   1   9    0.26    0.08
   5   1  -9    0.86    2.20
  -5   1   9   -0.56    0.56
  -5  -1   9    0.41    0.23
  -5  -1   9   -0.23    0.68
   5  -1  -9    0.27    0.26
   5  -1  -9   -1.45    2.08
   5   1  -8   22.32    2.99
  -5   1   8   21.96    1.24
  -5   1   8   21.52    0.77
  -5   1   8   20.18    1.92
  -5  -1   8   20.78    0.99
  -5  -1   8   23.09    2.05
   5  -1  -8   18.77    2.97
  -5   1   7   21.84    1.90
   5   1  -7   29.06    2.93
  -5   1   7   26.93    0.93
  -5   1   7   25.00    1.32
  -5  -1   7   27.89    2.05
  -5  -1   7   26.65    1.07
   5  -1  -7   24.56    1.45
   5  -1  -7   29.54    3.07
   5   1  -6    5.51    0.22
  -5   1   6    4.71    0.53
   5   1  -6    5.22    1.63
  -5   1   6    5.21    0.29
  -5   1   6    5.59    0.99
  -5  -1   6    4.87    0.31
  -5  -1   6    3.94    1.00
   5  -1  -6    5.53    0.63
   5  -1  -6    2.39    1.55
  -5  -1   6    5.87    0.35
  -5   1   5    6.34    0.95
  -5   1   5    4.59    0.47
   5   1  -5    6.08    1.56
   5   1  -5    4.83    0.27
   5   1  -5    5.00    0.24
  -5   1   5    4.75    0.27
  -5  -1   5    4.56    0.38
  -5  -1   5    4.21    0.90
   5  -1  -5    4.92    1.23
  -5  -1   5    4.79    0.27
   5  -1  -5    3.85    0.48
   5   1  -4    0.38    0.11
   5   1  -4    0.10    1.07
   5   1  -4    0.16    0.14
  -5   1   4   -0.33    0.33
  -5   1   4    0.13    0.08
  -5   1   4    0.23    0.16
   5  -1  -4    0.06    0.62
  -5  -1   4    0.52    0.52
   5  -1  -4   -0.14    0.15
  -5   1   3   43.79    1.67
  -5   1   3   42.20    1.43
   5   1  -3   42.97    1.56
   5   1  -3   42.03    1.40
   5   1  -3   39.92    2.27
  -5   1   3   38.13    2.07
  -5  -1   3   43.12    2.41
   5  -1  -3   41.15    1.66
   5   1  -2    0.82    0.34
  -5   1   2   -0.07    0.06
  -5   1   2    0.11    0.15
  -5   1   2    0.28    0.38
   5  -1  -2   -0.02    0.14
  -5  -1   2   -0.77    0.52
   5   1  -1    3.98    0.51
  -5   1   1    3.59    0.26
  -5   1   1    4.88    0.59
   5   1  -1    4.52    0.51
  -5  -1   1    4.15    0.86
   5  -1  -1    3.49    0.35
   5   1   0   36.41    1.55
   5   1   0   39.01    1.60
  -5   1   0   37.41    1.56
  -5   1   0   35.06    1.29
  -5  -1   0   36.26    2.09
   5  -1   0   36.69    1.30
   5   1   1  200.32    6.39
   5   1   1  192.19    6.38
   5  -1   1  197.53    6.07
   5   1   2    4.88    0.68
  -5   1  -2    3.86    0.31
   5   1   2    3.75    0.58
   5  -1   2    5.16    0.51
  -5   1  -3    5.42    0.37
   5   1   3    6.19    0.71
   5   1   3    5.39    0.61
   5  -1   3    6.34    0.59
   5   1   4    7.19    0.84
   5   1   4    8.41    0.72
  -5   1  -4    7.62    0.45
   5  -1   4    9.21    0.79
   5   1   5    2.28    0.51
  -5   1  -5    2.18    0.25
   5   1   5    2.60    0.67
  -5  -1  -5    1.67    1.49
   5  -1   5    2.90    0.62
  -5   1  -6   41.74    1.52
   5   1   6   42.41    2.32
   5   1   6   40.22    1.85
   5  -1   6   41.37    2.14
  -5  -1  -6   37.58    3.19
   5   1   7    2.67    0.81
   5   1   7    1.76    0.55
  -5   1  -7    2.16    0.27
   5  -1   7    1.95    0.50
   5  -1   7    2.66    0.78
  -5  -1  -7    2.93    2.05
   5   1   8    3.02    0.65
   5   1   8    5.68    1.09
  -5   1  -8    3.79    0.35
  -5  -1  -8    4.96    2.20
   5  -1   8    3.39    0.62
   5  -1   8    4.62    0.96
   5   1   9    3.99    0.71
   5   1   9    5.73    1.23
  -5   1  -9    3.55    0.37
   5  -1   9    4.49    0.72
   5  -1   9    4.85    1.09
   5   1  10    0.04    0.53
   5   1  10    0.04    0.74
  -5   1 -10    0.20    0.20
   5  -1  10   -0.71    0.49
   5  -1  10   -0.71    0.64
   5   1  11   -0.47    0.71
   5   1  11   -0.24    0.57
  -5   1 -11    0.29    0.24
   5  -1  11   -0.15    0.59
   5  -1  11    0.24    0.79
   5   1  12    2.08    1.16
   5   1  12    1.89    0.64
   5  -1  12    2.22    1.07
   5   1  13    2.11    1.24
   5  -1  13    3.22    1.29
   5   1  14    1.11    1.21
   5  -1  14    1.20    1.14
   5   1  15   -0.50    1.07
   5  -1  15    1.24    1.18
   5   1  16    0.13    1.20
   5  -1  16   -0.49    1.06
   5   1  17   -0.90    1.15
   5  -1  17    0.98    1.31
   5   1  18    0.93    1.64
   5  -1  18   -1.51    1.23
  -5   2  19    1.27    1.65
  -5  -2  19   -1.30    1.65
   5  -2 -19   -0.55    4.03
  -5   2  18    0.13    1.38
   5  -2 -18    5.26    4.30
  -5  -2  18    0.71    1.51
  -5   2  17    2.01    1.37
  -5  -2  17    0.70    1.51
   5  -2 -17   -2.82    3.42
  -5   2  16    1.50    1.23
   5  -2 -16    3.02    3.79
  -5  -2  16    0.04    1.24
  -5   2  15    5.35    1.74
  -5  -2  15    1.18    1.37
   5  -2 -15    0.32    3.47
  -5   2  14    0.72    0.99
   5  -2 -14    5.06    3.83
  -5  -2  14    0.54    1.20
  -5   2  13    1.10    1.13
  -5  -2  13    0.36    1.15
   5  -2 -13    3.71    3.15
  -5   2  12    5.91    0.89
  -5   2  12    5.05    1.52
   5  -2 -12    4.85    3.62
  -5  -2  12    6.49    1.76
  -5   2  11   -1.93    0.65
  -5   2  11    0.24    0.37
  -5  -2  11    0.29    0.97
   5  -2 -11   -1.39    3.00
  -5   2  10    1.43    0.93
  -5   2  10    0.98    0.19
  -5   2  10    1.38    0.49
  -5  -2  10    0.87    0.99
   5  -2 -10   -0.63    2.66
  -5  -2  10    1.31    0.28
  -5   2   9    0.06    0.13
  -5   2   9   -0.30    0.24
   5   2  -9    0.13    0.08
  -5   2   9    0.94    0.79
   5  -2  -9   -1.03    2.30
  -5  -2   9    1.69    0.94
  -5  -2   9    0.02    0.15
  -5   2   8    0.59    0.16
   5   2  -8    0.32    0.10
  -5   2   8    0.30    0.67
  -5   2   8    0.55    0.34
   5  -2  -8    0.08    0.51
  -5  -2   8    0.40    0.74
   5  -2  -8   -3.48    1.83
  -5  -2   8    0.33    0.13
  -5   2   7   15.93    1.09
   5   2  -7   15.43    0.64
  -5   2   7   15.39    1.59
  -5   2   7   15.95    0.73
  -5  -2   7   18.55    1.87
   5  -2  -7   14.57    1.17
   5  -2  -7   16.34    2.75
  -5   2   6    9.46    0.79
   5   2  -6    9.86    0.50
  -5   2   6    9.99    0.53
  -5   2   6    7.55    1.17
   5  -2  -6   13.00    2.23
  -5  -2   6    8.90    1.37
   5  -2  -6   10.83    0.92
  -5   2   5   48.93    2.08
  -5   2   5   48.45    2.49
  -5   2   5   48.36    1.73
   5   2  -5   47.87    1.71
   5  -2  -5   48.73    2.12
  -5  -2   5   48.21    2.78
   5  -2  -5   47.45    3.21
   5   2  -4    6.36    0.43
  -5   2   4    6.35    0.41
  -5   2   4    7.31    0.91
  -5   2   4    5.56    0.57
   5  -2  -4    6.20    0.62
  -5  -2   4    6.12    1.07
   5  -2  -4    5.83    1.51
  -5   2   3    1.24    0.49
   5   2  -3    2.12    0.28
  -5   2   3    1.71    0.23
  -5   2   3    2.74    0.40
   5   2  -3    1.67    0.18
   5  -2  -3    1.75    0.36
   5  -2  -3    1.95    1.13
  -5  -2   3    1.72    0.73
  -5   2   2    0.38    0.36
  -5   2   2    0.49    0.15
   5   2  -2    0.90    0.25
   5   2  -2    0.99    0.29
  -5   2   2    0.33    0.19
   5   2  -2    0.50    0.31
   5  -2  -2    0.62    0.24
  -5  -2   2    1.34    0.68
  -5   2   1   23.22    0.96
   5   2  -1   23.17    1.10
   5   2  -1   21.78    1.22
  -5   2   1   24.34    1.14
  -5  -2   1   23.88    1.86
   5  -2  -1   23.92    1.15
  -5   2   0   34.23    1.27
   5   2   0   32.82    1.58
   5   2   0   33.97    1.50
  -5   2   0   33.99    1.30
   5  -2   0   34.60    1.47
   5   2   1   65.77    2.64
   5   2   2    4.05    0.53
  -5   2  -2    3.45    0.32
   5   2   2    3.94    0.64
   5  -2   2    3.94    0.34
   5   2   3    0.96    0.45
  -5   2  -3    0.63    0.18
   5   2   3    1.25    0.41
  -5  -2  -3    2.59    1.57
   5  -2   3    0.38    0.30
  -5   2  -4    5.73    0.42
   5   2   4    6.52    0.67
   5   2   4    5.16    0.85
   5  -2   4    7.17    0.69
  -5  -2  -4    9.80    2.16
   5   2   5   11.23    0.92
  -5   2  -5   10.95    0.60
   5   2   5    9.74    1.14
  -5  -2  -5    7.45    2.32
   5  -2   5    9.31    0.94
  -5   2  -6    0.08    0.14
   5   2   6   -0.45    0.51
   5   2   6    0.61    0.45
  -5  -2  -6   -0.07    2.13
   5  -2   6    0.91    0.55
  -5   2  -7    1.52    0.25
   5   2   7    0.47    0.48
   5   2   7    0.90    0.73
  -5  -2  -7    1.25    2.35
   5  -2   7    0.84    0.60
   5   2   8   48.67    2.87
   5   2   8   48.57    2.20
  -5   2  -8   46.85    1.78
   5  -2   8   47.48    2.63
  -5  -2  -8   45.23    4.61
   5   2   9    5.56    0.78
   5   2   9    6.48    1.37
  -5   2  -9    4.95    0.43
   5  -2   9    4.53    1.09
  -5  -2  -9    9.00    3.18
  -5   2 -10   -0.07    0.17
   5   2  10    0.48    0.53
   5   2  10   -0.49    0.85
   5  -2  10    0.57    0.57
   5  -2  10    0.02    0.77
  -5  -2 -10    1.78    3.07
  -5   2 -11    0.25    0.22
   5   2  11    0.54    0.53
   5   2  11    0.60    0.94
   5  -2  11    0.88    0.92
   5  -2  11    0.51    0.61
  -5  -2 -11    4.19    3.30
   5   2  12    3.42    1.29
   5   2  12    2.84    0.67
   5  -2  12    3.77    1.28
   5   2  13    4.53    1.56
   5  -2  13    2.92    1.19
   5   2  14    1.39    1.26
   5  -2  14    3.05    1.28
   5   2  15   -0.41    1.13
   5  -2  15   -0.36    1.16
   5   2  16    1.26    1.36
   5  -2  16   -0.37    1.03
   5   2  17    2.01    1.79
   5  -2  17    2.49    1.57
   5   2  18    0.71    1.83
   5  -2  18    0.26    1.58
  -5   3  18    0.56    1.46
   5  -3 -18   -5.58    3.88
  -5  -3  18    0.39    1.59
  -5   3  17    0.19    1.21
  -5  -3  17   -0.19    1.36
   5  -3 -17    3.69    4.33
  -5   3  16   -0.78    1.12
   5  -3 -16   -1.36    3.69
  -5  -3  16    1.94    1.49
  -5   3  15   -0.94    0.89
  -5  -3  15   -0.18    1.14
   5  -3 -15    2.28    3.69
  -5   3  14    1.12    1.22
   5  -3 -14   -0.15    3.41
  -5  -3  14    2.22    1.52
  -5   3  13    0.67    0.99
  -5  -3  13    1.06    1.21
   5  -3 -13    2.94    3.52
  -5   3  12    8.50    1.78
  -5  -3  12    4.34    1.58
   5  -3 -12    3.79    3.32
  -5   3  11    1.52    1.11
   5  -3 -11   -0.16    3.18
  -5  -3  11    0.23    1.14
  -5   3  10    1.17    0.49
  -5   3  10    0.74    0.96
  -5   3  10    0.61    0.22
   5  -3 -10    0.15    2.85
  -5  -3  10    0.07    1.02
  -5   3   9    7.27    1.41
   5   3  -9    6.49    0.41
  -5   3   9    6.36    0.86
  -5   3   9    6.21    0.49
   5  -3  -9    4.79    1.09
  -5  -3   9    5.33    1.48
   5  -3  -9    2.20    2.67
  -5   3   8    1.13    0.47
  -5   3   8    0.47    0.19
  -5   3   8    1.68    0.85
   5   3  -8    0.88    0.19
   5  -3  -8   -0.20    0.47
  -5  -3   8   -0.53    0.75
   5  -3  -8    2.95    2.30
  -5   3   7   16.70    0.86
   5   3  -7   17.83    0.81
  -5   3   7   17.50    1.23
  -5   3   7   16.38    1.67
   5  -3  -7   16.83    1.34
   5  -3  -7   13.59    2.78
  -5  -3   7   15.53    1.87
  -5   3   6   37.04    1.52
  -5   3   6   35.93    2.23
  -5   3   6   39.73    1.94
   5   3  -6   38.09    1.48
   5  -3  -6   36.56    1.97
   5  -3  -6   38.73    3.61
  -5  -3   6   37.14    2.62
  -5   3   5   23.33    1.09
   5   3  -5   24.51    1.09
  -5   3   5   23.15    1.67
  -5   3   5   25.45    1.42
   5  -3  -5   25.64    1.49
   5  -3  -5   20.61    2.71
  -5  -3   5   26.59    2.10
  -5   3   4    0.24    0.25
  -5   3   4    0.63    0.20
   5   3  -4    0.78    0.13
  -5   3   4    0.77    0.53
   5   3  -4    0.74    0.23
   5  -3  -4    1.79    0.45
  -5  -3   4    0.60    0.75
   5  -3  -4    1.63    1.49
  -5   3   3    6.57    0.79
   5   3  -3    5.72    0.69
  -5   3   3    5.77    0.63
   5   3  -3    6.21    0.51
  -5   3   3    6.56    0.48
   5   3  -3    6.59    0.42
   5  -3  -3    6.61    0.69
  -5  -3   3    6.51    1.21
   5  -3  -3    8.40    2.04
   5   3  -2   12.94    0.95
  -5   3   2   11.70    0.89
  -5   3   2   13.89    0.74
   5   3  -2   12.85    0.77
   5   3  -2   14.01    0.74
  -5   3   2   12.93    0.89
   5  -3  -2   12.92    0.90
   5  -3  -2   15.99    2.52
  -5  -3   2   16.69    1.73
  -5   3   1   29.52    1.26
  -5   3   1   30.58    1.31
   5   3  -1   30.51    1.57
   5   3  -1   30.78    1.37
   5   3  -1   29.22    1.35
  -5  -3   1   26.29    2.15
   5  -3  -1   30.90    1.49
   5   3   0   18.06    1.06
  -5   3   0   19.10    0.78
  -5   3   0   16.14    0.85
   5   3   0   18.10    1.00
   5   3   0   18.41    1.20
   5  -3   0   16.44    1.00
   5   3   1    3.69    0.64
   5   3   1    4.34    0.52
   5   3   1    5.10    0.65
  -5   3  -1    4.02    0.39
   5  -3   1    4.55    0.51
   5   3   2    0.18    0.40
   5   3   2    0.97    0.48
  -5   3  -2    0.08    0.12
   5   3   2   -0.07    0.23
   5  -3   2    0.16    0.18
  -5  -3  -2   -0.09    1.57
   5   3   3    0.05    0.30
   5   3   3   -0.47    0.32
  -5   3  -3    0.03    0.11
   5   3   3   -0.28    0.42
  -5  -3  -3   -0.30    1.83
   5  -3   3    0.12    0.27
   5   3   4    2.66    0.72
  -5   3  -4    1.80    0.29
   5   3   4    2.58    0.72
   5   3   4    2.45    0.50
  -5  -3  -4    1.92    2.13
   5  -3   4    1.22    0.44
  -5   3  -5    3.06    0.36
   5   3   5    4.04    0.92
   5   3   5    3.52    0.84
   5   3   5    4.51    0.63
  -5  -3  -5    5.74    2.60
   5  -3   5    4.55    0.68
   5   3   6    0.14    0.57
   5   3   6    1.04    0.40
  -5   3  -6    0.59    0.21
   5   3   6    0.87    0.63
   5  -3   6    0.93    0.60
  -5  -3  -6   -1.37    2.27
   5   3   7    8.82    0.86
   5   3   7   11.45    1.48
   5   3   7   10.35    1.27
  -5   3  -7    9.13    0.61
   5  -3   7   10.82    1.18
  -5  -3  -7    8.72    3.14
   5   3   8    6.38    1.31
   5   3   8    5.56    1.09
   5   3   8    6.66    0.76
  -5   3  -8    5.82    0.50
   5  -3   8    6.32    1.09
  -5  -3  -8    7.39    3.37
  -5   3  -9    3.10    0.39
   5   3   9    4.12    1.20
   5   3   9    2.54    0.61
  -5  -3  -9    6.08    3.55
   5  -3   9    2.19    0.87
   5   3  10    0.30    0.43
   5   3  10    1.27    0.97
  -5   3 -10    0.23    0.21
   5  -3  10   -0.25    0.78
  -5  -3 -10    4.38    3.77
   5   3  11    0.56    0.89
  -5   3 -11   -0.10    0.18
   5   3  11   -0.33    0.37
   5  -3  11    0.59    0.95
   5   3  12    1.48    0.53
   5   3  12   -0.22    1.04
   5  -3  12    4.39    1.24
   5   3  13    1.55    1.28
   5  -3  13    0.65    1.01
   5   3  14    1.97    1.30
   5  -3  14    0.44    1.03
   5   3  15    1.24    1.45
   5  -3  15    1.38    1.27
   5   3  16    1.71    1.56
   5   3  17    2.48    1.77
  -5   4  18   -1.54    1.13
  -5  -4  18   -0.86    1.62
   5  -4 -18   -6.23    4.04
  -5   4  17    0.79    1.46
  -5  -4  17    2.02    1.94
   5  -4 -17   -1.09    3.92
  -5   4  16   -0.89    1.08
  -5  -4  16   -1.38    1.26
   5  -4 -16   -1.58    3.45
  -5   4  15    0.82    1.13
   5  -4 -15    1.92    3.89
  -5  -4  15    0.06    1.32
  -5   4  14   -1.78    0.73
   5  -4 -14   -1.52    3.47
  -5  -4  14    0.76    1.35
  -5   4  13   -0.02    0.96
  -5  -4  13    0.49    1.19
   5  -4 -13    2.58    3.53
  -5   4  12   -1.13    0.89
  -5  -4  12    0.76    1.19
   5  -4 -12   -2.75    2.81
  -5   4  11   -0.92    0.75
  -5  -4  11    0.62    1.23
   5  -4 -11   -1.91    2.98
  -5   4  10    0.63    0.27
  -5   4  10    1.62    1.12
  -5  -4  10    1.29    1.25
   5  -4 -10    0.97    3.06
  -5   4   9    2.33    0.40
   5   4  -9    2.90    0.35
  -5   4   9    2.05    1.09
   5  -4  -9    5.09    3.15
  -5  -4   9    3.94    1.42
  -5   4   8    1.57    0.89
  -5   4   8   -0.09    0.32
  -5   4   8    0.24    0.21
   5  -4  -8   -0.38    0.56
  -5  -4   8    1.25    1.03
   5  -4  -8    2.07    2.43
  -5   4   7    1.74    0.85
  -5   4   7    1.22    0.30
  -5   4   7    1.53    0.50
   5   4  -7    1.28    0.29
  -5  -4   7    3.21    1.18
   5  -4  -7    1.84    0.70
   5  -4  -7    0.75    2.06
   5   4  -6    1.35    0.29
  -5   4   6    1.52    0.79
  -5   4   6    1.33    0.46
  -5   4   6    1.45    0.32
   5  -4  -6    1.01    1.82
  -5  -4   6    1.44    0.97
   5  -4  -6    1.63    0.57
  -5   4   5   41.89    1.72
  -5   4   5   38.38    2.05
  -5   4   5   35.66    2.22
   5   4  -5   41.48    1.70
  -5  -4   5   39.88    2.84
   5  -4  -5   36.52    3.89
   5  -4  -5   40.76    2.17
   5   4  -4  114.93    3.98
  -5   4   4  116.15    4.37
   5   4  -4  114.73    3.75
  -5   4   4  112.35    3.97
   5   4  -4  112.35    4.27
  -5  -4   4  114.86    5.29
   5  -4  -4  113.90    4.43
   5  -4  -4  106.05    6.50
   5   4  -3   21.20    1.35
   5   4  -3   21.31    0.99
  -5   4   3   21.44    1.38
  -5   4   3   20.81    1.30
  -5   4   3   19.24    1.04
   5   4  -3   18.04    1.04
   5  -4  -3   19.12    1.29
   5  -4  -3   18.85    3.25
  -5  -4   3   17.54    2.00
  -5   4   2   17.03    1.14
  -5   4   2   15.27    1.10
   5   4  -2   17.56    1.24
  -5   4   2   16.67    0.92
   5   4  -2   17.58    1.01
   5   4  -2   17.30    0.96
  -5  -4   2   13.22    1.86
   5  -4  -2   12.97    2.94
  -5  -4   2   23.02    3.06
   5  -4  -2   17.06    1.17
   5   4  -1   42.32    1.86
  -5   4   1   42.29    1.77
  -5   4   1   44.99    1.82
   5   4  -1   42.25    1.85
  -5   4   1   42.12    1.99
   5   4  -1   40.36    2.08
  -5  -4   1   43.00    3.91
   5  -4  -1   39.99    4.48
   5  -4  -1   43.03    2.03
  -5   4   0   21.98    1.12
   5   4   0   22.02    1.48
  -5   4   0   22.71    1.04
   5   4   0   22.03    1.21
   5   4   0   21.13    1.26
   5  -4   0   22.00    1.30
   5  -4   0   20.31    3.65
  -5  -4   0   25.09    3.16
   5   4   1    0.19    0.36
   5   4   1   -0.38    0.42
   5   4   1   -0.10    0.22
  -5   4  -1    0.03    0.15
  -5  -4  -1   -0.58    1.97
   5  -4   1    0.46    0.31
   5   4   2    9.57    0.93
   5   4   2    8.15    0.75
   5   4   2    8.64    1.03
  -5   4  -2   10.16    0.68
  -5  -4  -2   10.72    2.75
   5  -4   2    9.66    0.79
  -5   4  -3   36.80    1.55
   5   4   3   33.72    2.08
   5   4   3   32.15    1.92
   5   4   3   33.58    1.70
   5  -4   3   38.96    1.76
  -5  -4  -3   40.78    4.16
  -5   4  -4    4.16    0.46
   5   4   4    2.48    0.78
   5   4   4    4.28    0.81
   5   4   4    3.55    0.58
   5  -4   4    4.28    0.56
  -5  -4  -4    4.95    2.66
   5  -4   4    4.75    0.64
   5   4   5   38.24    1.90
   5   4   5   41.09    2.47
  -5   4  -5   39.12    1.66
   5  -4   5   39.67    1.92
  -5  -4  -5   54.26    4.99
   5   4   6    4.26    1.02
   5   4   6    4.78    0.93
   5   4   6    3.88    0.62
  -5   4  -6    4.38    0.47
  -5  -4  -6    4.32    3.07
   5  -4   6    6.30    0.90
   5   4   7   -0.07    0.64
  -5   4  -7    0.24    0.17
   5   4   7    0.22    0.33
  -5  -4  -7    1.10    3.22
   5  -4   7    1.25    0.73
   5   4   8    1.18    0.88
   5   4   8    1.04    0.45
  -5   4  -8    1.38    0.31
  -5  -4  -8    0.89    3.39
   5  -4   8    1.32    0.82
  -5   4  -9   -0.02    0.18
   5   4   9    0.19    0.38
   5   4   9   -0.61    0.64
   5  -4   9   -0.99    0.75
  -5  -4  -9    2.05    3.38
   5   4  10    0.10    0.85
   5   4  10    2.25    0.59
  -5   4 -10    2.19    0.37
   5  -4  10    3.47    1.16
   5   4  11   -0.23    0.31
   5   4  11   -0.56    0.77
  -5   4 -11    0.39    0.24
   5   4  12   -0.92    0.91
   5   4  12    0.06    0.37
   5   4  13   -1.23    0.71
   5   4  14   -0.18    1.16
   5   4  15   -1.34    1.09
   5   4  16   -0.51    1.54
   5   4  17   -0.09    1.70
  -5   5  17   -0.70    1.26
  -5  -5  17    0.17    1.80
   5  -5 -17   -4.75    4.07
  -5   5  16    0.00    1.34
  -5  -5  16    0.41    1.74
   5  -5 -16    0.94    4.08
  -5   5  15    0.03    1.16
   5  -5 -15    0.98    3.72
  -5  -5  15    0.94    1.50
  -5   5  14   -0.27    1.13
  -5  -5  14    1.59    1.47
   5  -5 -14   -2.15    3.23
  -5   5  13   -0.65    1.01
  -5  -5  13    0.75    1.33
   5  -5 -13    3.31    3.74
  -5   5  12    2.29    1.22
   5  -5 -12   -1.26    3.12
  -5  -5  12    1.76    1.48
  -5   5  11   -1.14    0.87
   5  -5 -11    5.06    3.39
  -5  -5  11   -0.26    1.19
  -5   5  10    0.50    0.29
  -5   5  10    2.13    1.13
  -5  -5  10    0.93    1.27
   5  -5 -10    2.40    2.95
  -5   5   9    6.64    0.69
  -5   5   9   10.71    1.79
   5   5  -9    8.01    0.63
   5  -5  -9    8.70    3.55
  -5  -5   9    8.57    1.97
  -5   5   8   -0.18    0.85
  -5   5   8   -0.12    0.22
   5   5  -8    0.31    0.24
  -5  -5   8    0.04    1.07
   5  -5  -8   -5.02    2.36
   5   5  -7    0.85    0.29
  -5   5   7    1.03    0.86
  -5   5   7    0.50    0.27
   5  -5  -7    0.51    2.49
  -5  -5   7    1.14    1.15
  -5   5   6   11.12    0.83
  -5   5   6   13.05    1.55
   5   5  -6   12.18    0.83
   5   5  -6   12.42    1.16
   5  -5  -6    8.66    2.95
  -5  -5   6   10.20    1.80
  -5   5   5   35.07    1.65
  -5   5   5   35.86    2.03
   5   5  -5   36.46    1.65
  -5   5   5   35.20    2.22
   5   5  -5   29.98    1.86
   5  -5  -5   33.07    4.30
   5  -5  -5   34.12    2.10
  -5  -5   5   35.00    1.65
  -5  -5   5   36.69    2.88
  -5   5   4    3.77    0.87
  -5   5   4    3.91    0.71
  -5   5   4    4.32    0.55
   5   5  -4    4.15    0.79
   5   5  -4    3.94    0.53
   5   5  -4    5.04    0.47
   5  -5  -4    3.19    2.36
  -5  -5   4    3.22    1.26
   5  -5  -4    3.40    0.74
  -5   5   3   26.54    1.38
   5   5  -3   25.52    1.64
  -5   5   3   26.73    1.68
   5   5  -3   27.52    1.41
  -5   5   3   26.69    1.65
   5   5  -3   29.26    1.33
   5  -5  -3   27.18    1.70
   5  -5  -3   28.97    4.12
  -5  -5   3   26.07    2.61
  -5  -5   3   22.99    3.37
  -5   5   2    0.82    0.29
   5   5  -2    1.87    0.41
   5   5  -2    1.71    0.58
  -5   5   2    1.55    0.55
   5   5  -2    1.35    0.37
  -5   5   2    1.60    0.46
   5  -5  -2    1.67    0.49
   5  -5  -2   -0.05    1.87
  -5  -5   2    0.03    1.81
   5   5  -1    7.84    0.99
  -5   5   1    7.34    0.67
   5   5  -1    8.79    0.78
  -5   5   1    7.51    0.77
  -5   5   1    7.96    0.87
   5   5  -1    7.68    0.74
  -5  -5   1   13.65    2.93
   5  -5  -1    7.25    0.86
   5  -5  -1    7.00    2.82
  -5   5   0    5.89    0.73
   5   5   0    4.70    0.61
  -5   5   0    5.05    0.56
   5   5   0    6.07    0.72
   5   5   0    5.38    0.91
  -5   5   0    4.69    0.56
  -5  -5   0    6.97    2.62
   5  -5   0    3.66    2.41
   5  -5   0    5.56    0.76
   5   5   1   16.61    1.20
  -5   5  -1   16.63    1.00
   5   5   1   18.27    1.49
  -5   5  -1   15.96    0.84
   5   5   1   14.92    1.06
  -5  -5  -1   19.81    3.54
   5  -5   1   13.46    3.40
   5  -5   1   17.12    1.19
  -5   5  -2    1.83    0.38
   5   5   2    2.03    0.56
   5   5   2    1.16    0.66
  -5   5  -2    0.94    0.27
   5   5   2    1.29    0.39
   5  -5   2    1.04    2.16
   5  -5   2    1.19    0.42
  -5  -5  -2   -0.98    2.45
  -5   5  -3    1.99    0.38
   5   5   3    3.07    0.86
   5   5   3    1.41    0.53
   5   5   3    1.68    0.43
  -5  -5  -3    3.27    2.81
   5  -5   3    2.31    0.52
   5   5   4    3.83    0.79
   5   5   4    3.35    0.59
   5   5   4    3.28    0.92
  -5   5  -4    3.68    0.50
   5  -5   4    3.42    0.59
  -5  -5  -4    0.18    2.86
   5   5   5    2.59    0.90
  -5   5  -5    1.90    0.39
   5   5   5    3.29    0.81
   5   5   5    1.98    0.50
  -5  -5  -5    0.57    3.09
   5  -5   5    2.26    0.49
  -5   5  -6    6.03    0.60
   5   5   6    7.92    1.43
   5   5   6    6.28    0.78
  -5  -5  -6   10.28    3.85
   5  -5   6    6.57    0.76
   5   5   7    2.30    0.53
  -5   5  -7    3.41    0.48
   5   5   7   -0.07    0.78
   5  -5   7    1.46    0.44
  -5  -5  -7    3.72    3.70
   5   5   8    0.17    0.32
  -5   5  -8    0.28    0.23
   5   5   8    0.98    0.95
   5  -5   8    0.33    0.28
  -5   5  -9    0.14    0.21
   5   5   9   -0.64    0.64
   5   5   9    0.21    0.35
  -5   5 -10    4.34    0.54
   5   5  10    5.85    1.55
   5   5  10    4.97    0.77
   5   5  11    1.18    0.47
   5   5  11    1.41    1.02
  -5   5 -11    1.13    0.33
   5   5  12    1.32    1.09
   5   5  12    0.46    0.41
   5   5  13   -0.22    1.02
   5   5  14    0.54    1.23
   5   5  15    2.26    1.53
   5   5  16    0.96    1.40
  -5   6  16    0.31    1.44
   5  -6 -16   -5.51    4.04
  -5   6  15    1.76    1.55
   5  -6 -15    7.11    4.63
  -5   6  14   -0.54    1.15
   5  -6 -14   -1.91    3.47
  -5   6  13    1.69    1.26
   5  -6 -13    0.40    3.61
  -5  -6  13    1.62    1.76
  -5   6  12   -0.56    0.99
  -5  -6  12    1.43    1.42
   5  -6 -12    0.35    3.08
  -5   6  11    0.87    1.08
  -5   6  11    0.14    0.31
   5  -6 -11    1.01    3.12
  -5  -6  11    0.44    1.35
  -5   6  10    0.34    0.30
  -5   6  10   -1.18    0.84
  -5  -6  10   -1.58    1.12
   5  -6 -10    0.02    3.06
  -5   6   9    1.04    0.99
   5   6  -9    0.89    0.34
  -5   6   9    0.96    0.37
  -5  -6   9    0.42    1.21
   5  -6  -9    1.97    3.13
  -5   6   8    0.22    0.81
   5   6  -8    0.04    0.26
   5   6  -8    0.08    0.50
  -5   6   8   -0.29    0.19
   5  -6  -8    0.77    2.71
  -5  -6   8   -0.16    1.25
   5   6  -7    5.61    0.96
  -5   6   7    4.22    0.63
   5   6  -7    3.45    0.55
  -5   6   7    5.50    1.30
  -5  -6   7    6.01    1.70
   5  -6  -7    2.59    3.14
   5   6  -6   -0.17    0.21
   5   6  -6    0.16    0.55
  -5   6   6   -0.93    0.59
  -5   6   6    0.33    0.28
  -5  -6   6    0.68    1.10
   5  -6  -6    0.09    2.50
  -5   6   5    0.66    0.56
   5   6  -5    3.47    0.55
   5   6  -5    1.87    0.68
  -5   6   5    3.21    0.54
  -5  -6   5    3.65    1.53
   5  -6  -5    5.36    2.93
   5   6  -4    1.08    0.37
  -5   6   4    0.53    0.71
   5   6  -4    1.01    0.35
   5   6  -4    1.30    0.61
  -5   6   4    0.70    0.32
   5  -6  -4    2.55    2.58
  -5   6   3    0.21    0.25
   5   6  -3    0.17    0.27
   5   6  -3    0.37    0.31
   5   6  -3   -0.20    0.47
  -5   6   3   -0.19    0.56
   5  -6  -3    2.37    2.46
   5   6  -2    0.13    0.29
  -5   6   2   -0.04    0.19
  -5   6   2   -0.47    0.49
   5   6  -2    0.83    0.60
   5   6  -2    0.66    0.32
   5  -6  -2   -1.71    2.11
   5   6  -1    2.37    0.52
  -5   6   1    2.42    0.61
   5   6  -1    2.52    0.56
  -5   6   1    2.73    0.51
   5   6  -1    3.57    0.86
   5  -6  -1    0.74    2.56
   5  -6  -1    1.95    0.58
  -5   6   0    1.87    0.43
   5   6   0    1.43    0.51
   5   6   0    0.86    0.35
  -5   6   0    1.39    0.48
   5   6   0    1.89    0.74
   5  -6   0    0.71    2.47
   5  -6   0    0.64    0.42
   5   6   1    0.31    0.28
   5   6   1    0.46    0.66
  -5   6  -1    0.33    0.26
   5   6   1    0.12    0.38
   5  -6   1    0.64    2.30
   5  -6   1    0.39    0.35
   5   6   2    0.21    0.62
  -5   6  -2   -0.06    0.20
   5   6   2   -0.04    0.38
   5   6   2    0.52    0.32
   5  -6   2    0.39    0.38
   5  -6   2    3.43    2.92
  -5   6  -3    0.30    0.25
   5   6   3    1.27    0.79
   5   6   3   -0.16    0.40
   5   6   3   -0.08    0.26
   5  -6   3   -0.09    0.28
   5  -6   3    0.57    2.64
   5   6   4    4.10    1.07
   5   6   4    3.70    0.66
  -5   6  -4    3.96    0.58
   5  -6   4    4.51    0.74
   5  -6   4    3.17    3.10
   5   6   5    0.48    0.33
   5   6   5    1.60    0.93
  -5   6  -5   -0.24    0.20
   5  -6   5    0.09    0.36
   5  -6   5   -0.72    2.41
   5   6   6    8.76    0.97
   5   6   6    8.41    1.60
  -5   6  -6    5.66    0.67
   5  -6   6    0.37    2.94
   5  -6   6    7.61    0.90
   5   6   7    6.13    0.86
   5   6   7    7.44    1.53
  -5   6  -7    6.99    0.70
   5  -6   7    8.36    0.93
   5  -6   7    2.82    3.91
   5   6   8   -0.15    0.32
   5   6   8    3.06    1.19
  -5   6  -8    1.65    0.41
   5   6   9    2.29    1.22
   5   6   9    4.24    0.78
  -5   6  -9    4.03    0.57
  -5   6 -10    0.37    0.27
   5   6  10    0.48    0.43
   5   6  10   -0.75    0.72
   5   6  11   -0.54    0.86
   5   6  11   -0.21    0.34
   5   6  12    0.54    1.07
   5   6  12    0.86    0.44
   5   6  13   -0.82    0.97
   5   6  14    0.53    1.12
   5   6  15    1.18    1.42
  -5   7  14   -1.21    1.25
   5  -7 -14    2.23    4.25
  -5   7  13    0.99    1.27
   5  -7 -13    0.34    3.90
  -5   7  12    0.93    1.20
   5  -7 -12   -0.30    3.51
  -5   7  11   -0.40    0.91
   5  -7 -11    2.51    3.69
  -5   7  10    0.57    0.35
  -5   7  10   -1.26    0.89
   5  -7 -10    3.74    3.62
  -5   7   9    3.46    1.34
   5   7  -9    2.24    0.81
   5   7  -9    1.27    0.40
  -5   7   9    1.94    0.53
   5  -7  -9    3.82    3.37
  -5  -7   9    1.96    1.48
  -5   7   8   -0.96    0.94
   5   7  -8    0.44    0.31
  -5   7   8    0.58    0.33
   5   7  -8   -0.08    0.56
   5  -7  -8    0.96    2.93
  -5  -7   8    0.01    1.29
   5   7  -7   -0.06    0.28
  -5   7   7    0.73    0.90
   5   7  -7   -0.11    0.58
  -5   7   7    0.15    0.29
  -5  -7   7    1.46    1.28
   5  -7  -7   -1.87    2.45
  -5   7   6    0.96    0.41
   5   7  -6    0.50    0.35
   5   7  -6    1.13    0.61
  -5   7   6    0.38    0.61
   5  -7  -6   -1.06    2.33
  -5  -7   6    2.53    1.56
   5   7  -5    0.60    0.36
  -5   7   5    0.37    0.81
  -5   7   5    0.84    0.38
   5   7  -5    0.88    0.68
   5  -7  -5   -2.07    2.32
   5   7  -4    7.14    1.09
  -5   7   4    8.63    0.90
   5   7  -4    7.04    0.84
   5  -7  -4    2.74    3.00
   5   7  -3    2.17    0.78
   5   7  -3    2.02    0.52
  -5   7   3    1.63    0.48
   5  -7  -3    0.90    2.80
   5   7  -2    0.28    0.64
   5   7  -2    0.58    0.44
  -5   7   2    1.55    0.42
   5   7  -2    0.93    0.43
   5  -7  -2   -0.90    2.54
   5   7  -1    5.38    0.82
  -5   7   1    6.48    0.79
   5   7  -1    4.64    1.00
   5   7  -1    5.22    0.79
   5  -7  -1    6.21    3.54
  -5   7   0   -0.11    0.22
   5   7   0    0.05    0.39
   5   7   0    0.11    0.28
   5   7   0    0.40    0.69
   5  -7   0    0.41    2.63
   5   7   1    2.96    1.00
   5   7   1    3.84    0.71
  -5   7  -1    4.07    0.66
   5  -7   1    3.32    3.06
   5   7   2    7.54    0.92
   5   7   2    4.91    1.15
  -5   7  -2    7.52    0.83
   5  -7   2    5.99    3.71
   5   7   3    0.26    0.33
   5   7   3    1.67    0.81
   5  -7   3    1.82    3.19
  -5   7  -4    3.04    0.58
   5   7   4    3.07    1.03
   5   7   4    2.82    0.63
   5  -7   4    1.19    3.47
   5   7   5    1.79    1.02
   5   7   5    1.19    0.47
  -5   7  -5    2.64    0.54
   5  -7   5   -0.31    2.78
   5   7   6    0.93    0.89
  -5   7  -6    0.37    0.29
   5   7   6    0.09    0.35
   5  -7   6    2.59    3.77
   5   7   7    0.06    0.80
   5   7   7   -0.04    0.34
  -5   7  -7   -0.01    0.26
   5  -7   7    2.22    3.87
   5   7   8   -0.14    0.88
  -5   7  -8    0.52    0.31
   5   7   8    0.14    0.34
   5  -7   8   -1.39    3.36
  -5   7  -9    0.72    0.34
   5   7   9    3.27    1.28
   5   7   9    0.54    0.42
   5   7  10   -0.04    0.38
   5   7  10   -0.42    0.89
  -5   7 -10    0.42    0.31
   5   7  11   -0.26    0.32
   5   7  11   -2.36    0.69
   5   7  12    1.62    1.22
   5   7  12   -0.23    0.37
   5   7  13   -1.85    1.04
   5   7  14    1.77    1.52
  -5   8  13    0.51    1.39
   5  -8 -13   -6.45    3.61
  -5   8  12    0.56    1.21
   5  -8 -12   -0.39    3.80
  -5   8  11    1.54    1.23
   5  -8 -11    0.72    3.52
  -5   8  10    0.76    0.43
   5  -8 -10    3.26    3.78
   5  -8  -9    3.50    3.52
   5  -8  -8    3.76    3.47
   5   8  -7    1.55    0.49
  -5   8   7    0.43    0.36
   5  -8  -7    0.67    2.88
   5   8  -6    0.43    0.38
  -5   8   6    0.48    0.38
   5  -8  -6   -0.23    2.97
   5   8  -5   -0.24    0.31
  -5   8   5   -0.04    0.27
   5  -8  -5   -2.20    2.85
  -5   8   4    2.07    0.56
   5   8  -4    0.45    0.36
   5   8  -4    1.10    0.76
   5  -8  -4   -1.34    2.73
   5   8  -3    0.92    0.70
   5   8  -3    0.32    0.32
  -5   8   3   -0.10    0.25
   5  -8  -3   -0.18    2.87
   5   8  -2    0.67    0.66
  -5   8   2   -0.15    0.24
   5   8  -2   -0.10    0.30
   5  -8  -2    0.18    2.61
   5   8  -1    8.56    1.30
   5   8  -1    8.69    1.03
  -5   8   1    8.04    0.95
   5  -8  -1    7.67    3.91
  -5   8   0    3.41    0.67
   5   8   0    2.77    0.66
   5   8   0    4.34    1.09
   5  -8   0    3.57    3.02
   5   8   1    0.07    0.33
   5   8   1   -0.03    0.70
  -5   8  -1   -0.19    0.26
   5  -8   1   -0.14    3.10
   5   8   2   -0.29    0.31
  -5   8  -2   -0.02    0.25
   5   8   2   -0.01    0.67
   5  -8   2    0.99    3.32
   5   8   3    0.52    0.38
   5   8   3    0.56    0.83
  -5   8  -3    0.22    0.31
   5  -8   3    1.70    3.51
  -5   8  -4    0.84    0.37
   5   8   4    0.38    0.39
   5   8   4    0.87    0.90
   5  -8   4    0.33    3.55
   5   8   5    0.35    0.82
  -5   8  -5    0.68    0.39
   5   8   5    0.23    0.41
   5  -8   5    3.22    3.93
  -5   8  -6    1.62    0.48
   5   8   6    2.17    0.67
   5   8   6    1.33    1.04
   5  -8   6    4.62    4.28
   5   8   7    3.14    1.21
  -5   8  -7    4.00    0.70
   5   8   7    3.36    0.75
  -5   8  -8    0.52    0.39
   5   8   8    1.74    1.23
   5   8   8    0.99    0.52
   5   8   9   -0.18    0.37
   5   8   9    1.10    1.14
  -5   8  -9    0.00    0.29
   5   8  10    1.02    0.53
   5   8  10    0.63    1.11
  -5   8 -10    1.79    0.51
   5   8  11    0.30    1.24
   5   8  11    0.67    0.54
   5   8  12    0.28    0.47
   5   8  12   -0.08    1.16
  -5   9  10    0.54    0.44
   5  -9 -10    1.04    3.92
  -5   9   9    2.94    0.73
   5  -9  -9   -1.10    3.94
   5  -9  -8    3.29    3.47
   5  -9  -7    5.28    3.83
   5   9  -6    0.61    0.48
  -5   9   6    1.54    0.55
   5  -9  -6    5.72    4.18
   5  -9  -5    6.13    3.81
   5  -9  -4    6.00    3.89
   5   9  -3    1.41    0.56
  -5   9   3    1.03    0.45
   5  -9  -3    1.87    3.34
   5  -9  -2    5.54    3.52
  -5   9   1    0.05    0.34
   5   9  -1    0.01    0.37
   5  -9  -1    0.55    2.98
   5   9   0    0.13    0.40
  -5   9   0    0.15    0.37
   5  -9   0   -2.02    2.86
  -5   9  -1    1.68    0.56
   5   9   1    1.54    0.60
   5  -9   1    6.60    4.33
  -5   9  -2   -0.26    0.30
   5   9   2    0.00    0.34
   5   9   2    0.79    0.90
   5  -9   2    0.78    3.29
  -5   9  -3    0.57    0.40
   5   9   3    1.39    0.92
   5   9   3    0.07    0.37
   5  -9   3    1.50    3.89
   5   9   4    2.66    0.72
  -5   9  -4    2.09    0.58
   5   9   4    1.76    1.09
   5   9   5   -0.20    0.87
  -5   9  -5    0.93    0.44
   5   9   5   -0.38    0.31
  -5   9  -6    0.22    0.35
   5   9   6   -0.14    0.34
   5   9   6    1.04    1.09
   5   9   7   -0.18    0.95
  -5   9  -7    0.57    0.40
   5   9   7   -0.11    0.42
   5   9   8   -0.48    0.39
  -5   9  -8    0.47    0.39
   5   9   8    1.21    1.17
   5   9   9   -0.31    1.08
  -5   9  -9    0.24    0.39
   5   9   9    0.00    0.44
   5   9  10    0.04    0.52
   5   9  10    1.21    1.33
   5  10  -7    0.53    0.47
  -5  10   7    0.22    0.48
   5  10  -6    0.34    0.44
  -5  10   6   -0.35    0.36
   5 -10  -6    0.58    3.78
  -5  10   5    0.83    0.49
   5  10  -5   -0.30    0.40
   5 -10  -5    2.80    3.87
  -5  10   4   -0.08    0.35
   5  10  -4   -0.03    0.46
   5 -10  -4    1.64    3.67
   5 -10  -3    7.92    4.15
  -5  10   2    0.42    0.40
   5  10  -2    0.01    0.42
   5 -10  -2   -0.66    2.94
  -5  10   1    0.34    0.40
   5  10  -1    0.23    0.46
  -5  10   0    0.14    0.41
   5  10   0    0.27    0.48
   5  10   1    0.23    0.46
  -5  10  -1   -0.24    0.38
   5  10   2    0.19    0.44
  -5  10  -2    0.19    0.44
  -5  10  -3   -0.11    0.38
   5  10   3    0.20    0.45
   5  10   4    0.97    0.58
  -5  10  -4    0.02    0.43
  -5  10  -5   -0.23    0.35
   5  10   5   -0.25    0.42
   5  10   6   -0.37    0.42
  -5  10  -6    0.21    0.44
  -5  10  -7    0.36    0.43
  -6   0  19    1.13    1.82
  -6   0  18   -0.34    1.52
  -6   0  17    1.41    1.50
   6   0 -16    2.60    3.19
  -6   0  16    1.88    1.49
  -6   0  15   -0.98    1.03
   6   0 -15   -1.38    2.78
   6   0 -14    2.45    3.04
  -6   0  14    1.76    1.19
   6   0 -13   -0.78    2.90
  -6   0  13   -1.15    0.89
   6   0 -12    5.77    3.37
  -6   0  12    6.85    1.73
  -6   0  11   -0.19    0.27
   6   0 -11   -1.50    2.69
  -6   0  11    0.67    0.91
  -6   0  10   34.07    1.60
   6   0 -10   32.81    4.02
  -6   0  10   29.11    2.64
  -6   0   9    0.04    0.21
   6   0  -9   -0.62    2.06
  -6   0   9   -0.11    0.62
  -6   0   8    2.51    0.91
   6   0  -8    4.87    2.19
  -6   0   8    3.00    0.41
  -6   0   7    0.16    0.18
  -6   0   7    0.18    0.63
   6   0  -7    0.18    0.37
   6   0  -7   -1.38    1.55
   6   0  -6   11.88    0.79
  -6   0   6   13.55    0.74
   6   0  -6   15.23    2.00
   6   0  -6   13.91    0.49
  -6   0   6   12.55    1.41
  -6   0   5    0.02    0.16
   6   0  -5   -0.14    0.19
  -6   0   5    0.09    0.08
   6   0  -5    0.38    0.90
  -6   0   5    1.13    0.64
   6   0  -5    0.16    0.07
   6   0  -5   -0.20    0.17
   6   0  -4   19.22    0.86
  -6   0   4   18.00    0.83
  -6   0   4   19.47    0.69
  -6   0   4   20.09    1.51
   6   0  -4   19.09    0.84
   6   0  -3    0.57    0.32
  -6   0   3    0.33    0.74
   6   0  -3    0.26    0.21
  -6   0   3    0.41    0.12
   6   0  -2    3.16    0.44
  -6   0   2    3.18    0.25
  -6   0   2    2.04    0.73
   6   0  -1    0.46    0.36
  -6   0   1    0.11    0.13
  -6   0   1    0.62    0.63
  -6   0   0   73.65    3.22
   6   0   0   77.24    2.70
  -6   0   0   76.05    2.50
   6   0   0   77.36    2.76
  -6   0  -1    0.09    0.13
   6   0   1    0.07    0.29
   6   0   1   -0.33    0.32
   6   0   2    5.55    0.64
  -6   0  -2    5.86    0.38
   6   0   2    5.42    0.61
   6   0   3    0.27    0.32
   6   0   3   -0.21    0.30
  -6   0  -3   -0.08    0.11
   6   0   4    0.16    0.38
  -6   0  -4    0.18    0.14
   6   0   4   -0.02    0.34
   6   0   5    0.77    0.52
  -6   0  -5   -0.01    0.14
   6   0   5   -0.44    0.34
   6   0   6  113.04    4.37
  -6   0  -6  107.47    3.61
   6   0   6  110.62    3.98
   6   0   7    0.72    0.48
   6   0   7   -0.07    0.54
  -6   0  -7   -0.15    0.16
   6   0   8    1.54    0.57
   6   0   8    3.43    0.88
   6   0   9   -0.59    0.51
   6   0   9    0.10    0.69
   6   0  10    5.68    0.87
   6   0  10    2.92    1.04
   6   0  11    0.49    0.61
   6   0  11   -0.08    0.72
   6   0  12    1.74    1.08
   6   0  12    3.04    0.73
   6   0  13    0.96    0.98
   6   0  14    3.60    1.41
   6   0  15   -0.46    1.10
   6   0  16    1.33    1.16
   6   0  17    0.41    1.34
   6   0  18    0.04    1.28
  -6   1  19   -0.98    1.39
  -6  -1  19   -1.47    1.57
  -6   1  18    0.58    1.64
  -6  -1  18    1.31    1.50
   6  -1 -18   -1.99    3.53
  -6   1  17    0.16    1.34
  -6  -1  17    1.25    1.38
   6  -1 -17   -2.87    3.18
  -6   1  16   -0.59    1.20
  -6  -1  16    0.43    1.32
   6  -1 -16   -1.46    3.09
  -6   1  15    2.16    1.37
   6  -1 -15   -0.78    3.04
  -6  -1  15    3.35    1.54
  -6   1  14    2.99    1.45
  -6  -1  14    1.27    1.27
   6  -1 -14    5.07    3.69
  -6   1  13    0.31    0.96
   6  -1 -13    0.80    3.11
  -6  -1  13    0.65    1.01
   6   1 -12   -0.25    2.72
  -6   1  12    0.01    1.04
  -6   1  12    0.52    0.38
  -6  -1  12    0.82    1.10
   6  -1 -12    1.55    3.30
   6   1 -11    3.44    2.71
  -6   1  11    6.76    1.51
  -6   1  11    6.17    0.77
  -6  -1  11    7.82    1.67
   6  -1 -11    2.79    3.21
  -6   1  10    1.76    1.00
  -6   1  10    2.59    0.52
   6   1 -10    3.55    2.41
   6  -1 -10    0.81    2.82
  -6  -1  10    3.75    1.22
  -6  -1  10    2.51    0.37
  -6   1   9   14.30    1.00
  -6   1   9   14.83    0.52
   6   1  -9   16.38    2.97
  -6   1   9   13.33    1.74
   6  -1  -9   14.33    0.68
  -6  -1   9   13.03    0.76
  -6  -1   9   14.21    1.85
   6  -1  -9   16.07    3.19
  -6   1   8    1.56    0.14
   6   1  -8    2.38    1.97
  -6   1   8    1.86    0.39
  -6   1   8    1.90    0.84
   6  -1  -8    1.27    0.55
  -6  -1   8    1.88    0.92
   6  -1  -8    2.07    2.08
  -6  -1   8    1.30    0.25
   6   1  -7   15.75    2.45
  -6   1   7   15.37    0.95
  -6   1   7   13.37    1.50
  -6   1   7   14.82    0.57
   6  -1  -7   14.02    1.03
  -6  -1   7   15.09    0.69
   6  -1  -7   14.01    2.41
  -6  -1   7   13.52    1.62
   6   1  -6    2.23    0.18
   6   1  -6    2.50    0.16
   6   1  -6    1.05    1.62
  -6   1   6    2.53    0.19
  -6   1   6    2.14    0.38
  -6   1   6    1.37    0.72
  -6  -1   6    1.88    0.21
   6  -1  -6    1.99    0.41
   6  -1  -6    3.12    1.35
  -6  -1   6    1.97    0.83
   6   1  -5    2.68    0.25
  -6   1   5    2.60    0.74
   6   1  -5    1.36    1.31
  -6   1   5    2.54    0.21
  -6   1   5    2.58    0.37
   6   1  -5    3.08    0.26
   6  -1  -5    2.68    0.93
   6  -1  -5    2.49    0.39
  -6  -1   5    2.05    0.76
   6   1  -4   27.65    1.11
  -6   1   4   27.62    1.00
  -6   1   4   26.52    1.68
   6   1  -4   27.38    1.86
  -6   1   4   29.50    1.26
   6   1  -4   27.09    0.99
   6  -1  -4   26.80    1.25
  -6  -1   4   27.12    1.87
  -6   1   3    8.75    0.43
  -6   1   3    9.97    0.61
   6   1  -3   10.46    0.68
  -6   1   3    9.26    0.93
   6  -1  -3    9.04    0.60
  -6  -1   3    7.99    1.08
   6   1  -2   86.71    2.97
  -6   1   2   86.10    3.36
  -6   1   2   83.75    2.75
  -6  -1   2   81.20    3.72
   6  -1  -2   84.73    2.98
  -6   1   1  114.01    4.09
   6   1  -1  116.93    3.93
  -6   1   1  113.69    3.69
   6   1  -1  114.04    3.95
  -6  -1   1  118.84    4.64
  -6   1   0  449.77   14.20
   6   1   0  473.21   14.26
   6   1   0  456.91   14.44
  -6   1   0  455.23   14.33
  -6  -1   0  467.51   15.07
   6  -1   0  476.05   13.98
  -6   1  -1   59.86    2.02
   6   1   1   60.00    2.34
   6   1   1   57.61    2.36
   6  -1   1   59.29    2.08
   6   1   2    0.18    0.41
  -6   1  -2    0.00    0.10
   6   1   2    0.08    0.33
   6  -1   2    0.20    0.24
  -6   1  -3    1.80    0.23
   6   1   3    1.65    0.48
   6   1   3    1.71    0.52
   6  -1   3    1.99    0.40
  -6   1  -4   16.72    0.76
   6   1   4   16.74    1.13
   6   1   4   16.59    1.23
   6  -1   4   17.94    1.09
   6   1   5   13.75    1.02
  -6   1  -5   13.34    0.67
   6   1   5   12.75    1.20
   6  -1   5   13.28    1.07
   6   1   6   24.45    1.66
   6   1   6   22.01    1.37
  -6   1  -6   22.65    0.98
   6  -1   6   22.60    1.53
   6   1   7    0.59    0.58
   6   1   7    0.78    0.52
  -6   1  -7    0.37    0.19
   6  -1   7    0.87    0.48
   6  -1   7    1.30    0.69
   6   1   8    3.90    0.98
  -6   1  -8    5.00    0.41
   6   1   8    4.70    0.76
   6  -1   8    5.33    1.02
   6  -1   8    5.26    0.73
  -6   1  -9    1.43    0.29
   6   1   9    2.56    0.90
   6   1   9    1.75    0.67
   6  -1   9    1.06    0.73
   6  -1   9    1.59    0.61
   6   1  10    2.33    0.71
  -6   1 -10    2.07    0.32
   6   1  10    3.38    1.06
   6  -1  10    1.15    0.87
   6  -1  10    1.82    0.69
   6   1  11    6.01    1.46
  -6   1 -11    2.97    0.38
   6   1  11    3.53    0.78
   6  -1  11    2.59    0.77
   6  -1  11    2.23    1.01
   6   1  12    0.32    0.61
   6   1  12    0.61    0.98
   6  -1  12    1.19    1.00
   6  -1  12   -0.33    0.54
   6   1  13    5.05    1.54
   6  -1  13    4.42    1.48
   6   1  14    0.64    1.05
   6  -1  14    1.37    1.17
   6   1  15    0.21    0.98
   6  -1  15   -0.02    1.01
   6   1  16    0.27    1.28
   6  -1  16    2.21    1.44
   6   1  17    0.95    1.44
   6  -1  17    3.10    1.60
   6   1  18    0.26    1.50
   6  -1  18    0.51    1.38
  -6   2  19    0.37    1.55
   6  -2 -19   -4.81    3.94
  -6  -2  19   -1.28    1.64
  -6   2  18   -0.67    1.05
  -6  -2  18    0.06    1.60
   6  -2 -18   -0.88    3.98
  -6   2  17    0.55    1.15
   6  -2 -17   -1.87    3.51
  -6  -2  17    0.34    1.44
  -6   2  16    0.49    0.94
   6  -2 -16   -1.92    3.32
  -6  -2  16    0.91    1.45
  -6   2  15    0.01    1.06
   6  -2 -15    1.96    3.49
  -6  -2  15   -0.52    1.00
  -6   2  14    1.02    1.09
  -6  -2  14   -0.46    1.07
   6  -2 -14   -3.45    3.12
  -6   2  13    3.02    1.38
  -6  -2  13    0.88    1.19
   6  -2 -13    0.32    3.09
  -6   2  12    0.21    0.97
  -6   2  12    0.15    0.42
  -6  -2  12   -0.75    0.98
   6  -2 -12   -2.54    3.12
  -6   2  11    1.56    0.55
  -6   2  11    3.32    1.27
   6  -2 -11    1.13    3.09
  -6  -2  11    1.12    1.09
  -6   2  10    1.92    0.55
  -6   2  10    2.79    0.27
  -6   2  10    0.16    0.89
   6  -2 -10   -0.98    2.78
  -6  -2  10    2.53    1.26
  -6   2   9    6.74    1.42
  -6   2   9    7.52    0.82
  -6   2   9    7.64    0.45
  -6  -2   9    7.75    1.59
  -6  -2   9    7.17    0.39
   6  -2  -9    9.33    2.91
   6  -2  -9    7.16    1.06
  -6   2   8    5.34    0.69
  -6   2   8    6.10    0.40
  -6   2   8    5.34    1.21
   6   2  -8    6.04    0.32
   6  -2  -8    4.38    0.77
   6  -2  -8    5.11    2.38
  -6  -2   8    7.01    1.42
   6   2  -7    8.81    0.45
  -6   2   7    8.87    0.80
  -6   2   7    9.33    0.51
  -6   2   7    9.73    1.38
   6  -2  -7    7.67    2.10
  -6  -2   7    9.73    1.50
   6  -2  -7    8.76    0.89
  -6   2   6    1.30    0.36
  -6   2   6    1.39    0.21
   6   2  -6    1.41    0.20
  -6   2   6    0.64    0.63
  -6  -2   6    0.63    0.76
   6  -2  -6    1.47    0.43
   6  -2  -6    1.17    1.36
  -6   2   5    6.11    0.64
   6   2  -5    8.11    0.47
  -6   2   5    7.95    0.46
  -6   2   5    8.72    1.11
  -6  -2   5    5.11    1.16
   6  -2  -5    3.38    1.38
   6  -2  -5    7.31    0.71
   6   2  -4   16.62    0.81
  -6   2   4   16.43    0.99
  -6   2   4   18.20    1.33
  -6   2   4   16.85    0.76
   6  -2  -4   18.10    1.05
   6  -2  -4   19.24    1.89
  -6  -2   4   14.51    1.58
  -6   2   3   17.22    0.79
   6   2  -3   17.60    0.89
  -6   2   3   19.97    1.05
  -6  -2   3   17.69    1.67
   6  -2  -3   19.36    1.05
   6   2  -2    1.31    0.32
   6   2  -2    0.48    0.33
  -6   2   2    0.89    0.18
  -6   2   2    0.80    0.26
  -6   2   2    1.13    0.46
  -6  -2   2    0.15    0.60
   6  -2  -2    0.66    0.26
   6   2  -1    3.27    0.47
  -6   2   1    3.94    0.52
   6   2  -1    3.79    0.59
  -6   2   1    3.44    0.31
  -6  -2   1    5.11    1.12
   6  -2  -1    3.98    0.46
   6   2   0    2.08    0.49
   6   2   0    2.40    0.45
  -6   2   0    2.02    0.25
  -6   2   0    2.50    0.36
   6  -2   0    2.38    0.36
   6   2   1   18.46    1.09
  -6   2  -1   18.41    0.83
   6   2   1   16.37    1.13
   6   2   2    6.68    0.70
   6   2   2    6.93    0.81
  -6   2  -2    8.16    0.48
   6  -2   2    7.60    0.47
  -6   2  -3   47.67    1.79
   6   2   3   49.15    2.11
   6   2   3   49.92    2.34
   6  -2   3   49.54    1.85
   6   2   4   57.00    2.40
  -6   2  -4   58.57    2.06
   6   2   4   52.43    2.60
   6  -2   4   57.71    2.26
  -6  -2  -4   56.66    3.75
   6   2   5    0.79    0.46
   6   2   5    0.69    0.58
  -6   2  -5    1.03    0.22
   6  -2   5    1.78    0.53
  -6  -2  -5   -0.26    1.90
   6   2   6   16.09    1.52
  -6   2  -6   15.14    0.78
   6   2   6   16.29    1.17
   6  -2   6   14.05    1.19
  -6  -2  -6   15.08    2.78
  -6   2  -7    0.96    0.24
   6   2   7    2.89    0.92
   6   2   7    1.54    0.57
  -6  -2  -7   -2.16    2.03
   6  -2   7    1.25    0.65
   6   2   8   23.92    2.08
  -6   2  -8   25.78    1.12
   6   2   8   23.62    1.54
  -6  -2  -8   32.38    3.89
   6  -2   8   23.53    1.78
  -6   2  -9   -0.19    0.17
   6   2   9    0.20    0.53
   6   2   9   -0.55    0.66
  -6  -2  -9   -5.10    2.30
   6  -2   9   -0.14    0.66
   6   2  10    0.56    0.92
   6   2  10    1.42    0.64
  -6   2 -10    0.44    0.23
   6  -2  10    0.47    0.63
   6  -2  10    1.25    0.90
   6   2  11    1.48    0.64
   6   2  11    4.03    1.29
  -6   2 -11    1.09    0.28
   6  -2  11    0.77    0.92
   6  -2  11    0.63    0.66
   6   2  12    2.15    0.67
   6   2  12    1.95    1.11
   6  -2  12    1.10    0.97
   6   2  13   -0.13    0.83
   6  -2  13   -0.17    0.83
   6   2  14    1.32    1.24
   6  -2  14    1.19    1.11
   6   2  15    0.14    1.13
   6  -2  15   -0.49    1.02
   6   2  16    4.12    1.72
   6  -2  16    2.37    1.44
   6   2  17    1.08    1.59
   6  -2  17   -0.64    1.15
   6   2  18    0.24    1.72
  -6   3  18   -0.04    1.24
   6  -3 -18    4.00    4.92
  -6  -3  18   -1.36    1.37
  -6   3  17   -1.22    1.05
  -6  -3  17   -0.36    1.36
   6  -3 -17   -2.60    3.52
  -6   3  16    0.81    1.24
  -6  -3  16   -0.23    1.29
   6  -3 -16    0.28    3.50
  -6   3  15   -0.85    0.92
  -6  -3  15    0.51    1.41
   6  -3 -15    3.58    3.74
  -6   3  14   -1.25    0.84
   6  -3 -14   -1.00    3.09
  -6  -3  14   -0.66    1.09
  -6   3  13    0.79    1.21
   6  -3 -13   -0.23    3.04
  -6  -3  13    0.73    1.21
  -6   3  12    1.88    1.16
   6  -3 -12    1.17    3.12
  -6  -3  12    0.89    1.15
  -6   3  11    0.84    1.00
  -6  -3  11    0.10    1.09
   6  -3 -11    1.38    3.22
  -6   3  10    6.00    1.47
  -6   3  10    5.80    0.47
  -6   3  10    6.31    0.89
  -6  -3  10    5.48    1.52
   6  -3 -10    1.31    2.86
   6  -3 -10    7.00    1.26
   6   3  -9    4.03    0.32
  -6   3   9    3.47    1.18
  -6   3   9    2.80    0.65
  -6   3   9    3.58    0.38
   6  -3  -9    4.00    2.73
  -6  -3   9    3.23    1.23
   6  -3  -9    5.17    1.04
   6   3  -8   11.29    0.59
  -6   3   8   10.45    1.00
  -6   3   8   10.62    1.54
  -6   3   8    9.75    0.62
   6  -3  -8    9.96    1.14
   6  -3  -8   14.70    2.94
  -6  -3   8   10.44    1.71
  -6   3   7    1.41    0.82
  -6   3   7    2.24    0.50
   6   3  -7    1.88    0.26
  -6   3   7    2.06    0.30
  -6  -3   7    3.06    1.09
   6  -3  -7    1.02    0.49
   6  -3  -7    1.03    1.73
   6   3  -6    3.03    0.35
  -6   3   6    1.78    0.78
  -6   3   6    2.64    0.34
  -6   3   6    2.60    0.52
   6  -3  -6    0.31    1.57
  -6  -3   6    4.33    1.17
   6  -3  -6    3.78    0.68
  -6   3   5    3.76    0.39
  -6   3   5    5.56    0.98
  -6   3   5    4.35    0.62
   6   3  -5    3.66    0.39
   6  -3  -5    4.05    0.65
  -6  -3   5    3.92    1.17
   6  -3  -5    1.48    1.59
  -6   3   4   12.76    1.17
  -6   3   4   10.51    0.63
   6   3  -4   10.32    0.66
  -6   3   4   10.75    0.85
   6   3  -4   10.54    0.47
   6  -3  -4   10.58    0.88
   6  -3  -4    9.46    2.18
  -6  -3   4   12.65    1.62
  -6   3   3   38.71    1.91
   6   3  -3   37.14    1.84
   6   3  -3   38.12    1.56
  -6   3   3   35.82    1.74
   6   3  -3   37.10    1.40
  -6   3   3   34.90    1.47
  -6  -3   3   35.31    2.53
   6  -3  -3   37.32    3.36
   6  -3  -3   36.51    1.77
   6   3  -2    5.59    0.52
  -6   3   2    6.49    0.69
  -6   3   2    5.52    0.61
   6   3  -2    5.55    0.49
   6   3  -2    5.99    0.74
  -6   3   2    5.26    0.43
   6  -3  -2    5.68    0.63
  -6  -3   2    5.73    1.27
  -6   3   1    8.96    0.58
  -6   3   1    9.18    0.70
   6   3  -1   10.18    0.94
   6   3  -1   10.17    0.75
   6   3  -1    9.93    0.76
  -6  -3   1   10.51    1.57
   6  -3  -1    9.23    0.75
   6   3   0   -0.23    0.21
   6   3   0    0.01    0.35
  -6   3   0    0.07    0.12
   6   3   0   -0.01    0.38
   6  -3   0    0.16    0.19
  -6   3  -1    0.79    0.21
   6   3   1    0.85    0.50
   6   3   1    0.50    0.41
   6   3   1    1.07    0.36
   6  -3   1    0.30    0.21
  -6   3  -2    0.30    0.15
   6   3   2    0.76    0.48
   6   3   2    0.85    0.37
  -6   3  -3    5.28    0.44
   6   3   3    5.79    0.88
   6   3   3    6.47    0.72
  -6  -3  -3    6.64    2.15
   6   3   4   35.52    1.80
  -6   3  -4   37.46    1.52
  -6  -3  -4   38.70    3.76
   6  -3   4   38.21    1.62
  -6   3  -5   24.64    1.12
   6   3   5   25.44    1.80
   6   3   5   22.15    1.39
  -6  -3  -5   30.06    3.59
   6  -3   5   25.34    1.41
   6   3   6    1.37    0.72
   6   3   6    0.72    0.48
  -6   3  -6    0.77    0.24
   6  -3   6    0.62    0.51
  -6  -3  -6   -1.20    2.19
  -6   3  -7   19.91    1.00
   6   3   7   18.44    1.30
   6   3   7   20.08    1.86
   6  -3   7   22.36    1.56
  -6  -3  -7   26.32    3.96
  -6   3  -8    0.08    0.17
   6   3   8   -0.75    0.60
   6   3   8   -0.06    0.45
  -6  -3  -8    0.64    2.89
   6  -3   8    0.03    0.67
   6   3   9   -0.72    0.63
  -6   3  -9    0.15    0.20
   6   3   9    0.30    0.47
   6  -3   9    0.05    0.69
  -6  -3  -9   -1.85    3.11
  -6   3 -10    1.82    0.34
   6   3  10    0.51    0.89
   6   3  10    1.56    0.60
   6  -3  10    1.51    0.89
  -6   3 -11    1.85    0.34
   6   3  11    0.34    0.47
   6   3  11    0.63    0.97
   6  -3  11    0.40    0.90
   6   3  12    1.24    1.16
   6   3  12    0.98    0.51
   6  -3  12   -0.51    0.93
   6   3  13    0.99    1.14
   6  -3  13    0.78    1.05
   6   3  14   -0.26    0.97
   6  -3  14    0.82    1.11
   6   3  15    0.05    1.26
   6   3  16   -0.48    1.35
   6   3  17   -0.06    1.52
  -6   4  18    1.54    1.67
   6  -4 -18   -4.53    4.25
  -6  -4  18    1.00    1.84
  -6   4  17   -1.09    1.09
  -6  -4  17   -0.49    1.58
   6  -4 -17    2.21    4.15
  -6   4  16    2.42    1.41
   6  -4 -16   -4.15    3.22
  -6  -4  16   -0.64    1.45
  -6   4  15   -0.70    0.97
  -6  -4  15    1.30    1.50
   6  -4 -15   -0.28    3.71
  -6   4  14    1.93    1.36
   6  -4 -14    0.72    3.42
  -6  -4  14   -1.04    1.21
  -6   4  13    0.44    1.05
   6  -4 -13    2.24    3.34
  -6  -4  13    1.62    1.42
  -6   4  12    0.22    1.01
   6  -4 -12    1.32    3.15
  -6  -4  12    0.21    1.11
  -6   4  11    2.08    1.11
   6  -4 -11    1.65    2.99
  -6  -4  11    2.86    1.47
  -6   4  10    4.39    1.41
  -6   4  10    5.54    0.55
   6  -4 -10    6.86    3.41
  -6  -4  10    8.48    1.92
   6   4  -9    0.68    0.22
  -6   4   9    2.54    1.04
  -6   4   9    1.30    0.33
   6  -4  -9    5.97    3.02
  -6  -4   9    2.10    1.29
   6   4  -8   11.53    0.69
  -6   4   8   10.39    0.74
  -6   4   8   11.62    1.63
  -6   4   8   10.77    1.11
  -6  -4   8   10.76    1.96
   6  -4  -8   10.57    3.06
   6  -4  -8    7.67    1.16
   6   4  -7    3.16    0.39
  -6   4   7    2.38    0.95
  -6   4   7    2.79    0.41
  -6   4   7    2.90    0.64
   6  -4  -7    2.62    0.73
  -6  -4   7    2.55    1.21
   6  -4  -7    4.05    2.25
  -6   4   6    0.14    0.17
  -6   4   6    0.45    0.33
   6   4  -6    0.36    0.21
  -6   4   6    0.63    0.66
   6  -4  -6    1.01    1.70
   6  -4  -6    0.22    0.37
  -6  -4   6   -0.19    0.82
  -6   4   5   36.23    2.16
  -6   4   5   32.96    1.84
   6   4  -5   33.67    1.52
  -6   4   5   33.17    1.50
   6  -4  -5   38.03    3.93
  -6  -4   5   34.60    2.71
   6  -4  -5   35.18    1.95
  -6   4   4    1.52    0.67
   6   4  -4    1.32    0.59
   6   4  -4    1.48    0.27
  -6   4   4    1.33    0.45
   6   4  -4    1.29    0.35
  -6   4   4    1.27    0.30
   6  -4  -4    4.60    2.24
  -6  -4   4    2.05    1.11
   6  -4  -4    0.91    0.48
   6   4  -3   44.25    1.73
   6   4  -3   45.98    1.88
   6   4  -3   38.86    2.10
  -6   4   3   45.11    1.82
  -6   4   3   41.44    2.13
  -6   4   3   41.99    2.09
   6  -4  -3   44.19    2.16
  -6  -4   3   41.81    3.02
   6  -4  -3   51.04    4.63
   6   4  -2    6.21    0.86
   6   4  -2    6.59    0.63
  -6   4   2    5.60    0.70
  -6   4   2    5.89    0.72
  -6   4   2    5.36    0.52
   6   4  -2    5.89    0.56
   6  -4  -2    5.00    0.70
   6  -4  -2    4.86    2.24
  -6  -4   2    7.60    1.58
  -6   4   1   91.26    3.33
   6   4  -1   89.04    3.44
   6   4  -1   93.47    3.46
  -6   4   1   97.76    3.31
  -6   4   1   95.93    3.63
   6   4  -1   97.06    3.78
   6  -4  -1   79.44    5.91
   6  -4  -1   94.62    3.66
   6   4   0   60.78    2.57
   6   4   0   59.58    2.79
   6   4   0   60.31    2.51
  -6   4   0   63.33    2.15
  -6   4   0   62.01    2.37
   6  -4   0   63.73    2.65
   6   4   1    4.69    0.71
   6   4   1    6.31    0.92
  -6   4  -1    5.44    0.51
   6   4   1    5.45    0.64
  -6  -4  -1    8.50    2.45
   6  -4   1    6.49    0.71
   6   4   2   51.78    2.68
   6   4   2   59.73    2.42
   6   4   2   54.78    2.60
  -6   4  -2   53.69    2.15
  -6  -4  -2   55.21    4.30
   6  -4   2   55.40    2.39
   6   4   3    7.55    1.17
   6   4   3    7.06    0.98
  -6   4  -3    5.04    0.52
   6   4   3    6.05    0.72
  -6  -4  -3    5.95    2.85
   6  -4   3    5.85    0.67
   6   4   4    2.37    0.77
  -6   4  -4    1.77    0.34
   6   4   4    1.68    0.48
   6   4   4    1.93    0.66
   6  -4   4    2.52    0.43
   6  -4   4    2.21    0.46
  -6  -4  -4    1.75    2.63
   6   4   5    4.25    0.67
   6   4   5    7.10    1.07
  -6   4  -5    4.65    0.49
   6   4   5    3.90    1.01
  -6  -4  -5    9.04    3.06
   6  -4   5    5.19    0.72
   6   4   6   -0.18    0.56
   6   4   6   -0.22    0.34
  -6   4  -6   -0.02    0.16
   6   4   6    0.02    0.68
  -6  -4  -6   -0.61    2.93
   6  -4   6   -0.02    0.50
   6   4   7    3.57    0.67
  -6   4  -7    3.78    0.47
   6   4   7    3.47    1.08
   6  -4   7    3.44    0.85
  -6  -4  -7    0.46    3.20
   6   4   8   11.63    1.07
  -6   4  -8   11.73    0.79
   6   4   8   13.81    1.80
   6  -4   8   13.81    1.45
   6   4   9    0.38    0.42
  -6   4  -9    0.11    0.22
   6   4   9    0.64    0.93
   6   4  10    1.59    0.56
  -6   4 -10    1.75    0.36
   6   4  10    0.66    1.01
   6   4  11   -0.41    0.36
  -6   4 -11    0.45    0.24
   6   4  11    0.22    0.81
   6   4  12    4.01    0.73
   6   4  12    3.38    1.41
   6   4  13    1.16    1.27
   6   4  14    2.32    1.57
   6   4  15    1.36    1.43
   6   4  16   -0.35    1.41
   6   4  17   -0.13    1.66
  -6   5  17   -0.14    1.38
   6  -5 -17   -4.02    3.71
  -6  -5  17    0.88    2.02
  -6   5  16   -0.47    1.20
  -6  -5  16   -0.44    1.53
   6  -5 -16   -0.97    3.84
  -6   5  15    1.42    1.30
   6  -5 -15    5.64    4.17
  -6  -5  15    3.36    1.84
  -6   5  14   -0.40    1.23
  -6  -5  14    0.78    1.40
   6  -5 -14   -0.58    3.46
  -6   5  13    0.93    1.31
   6  -5 -13   -0.16    3.27
  -6  -5  13    0.66    1.37
  -6   5  12    0.51    1.11
  -6  -5  12    1.95    1.48
   6  -5 -12   -3.02    2.72
  -6   5  11    3.67    1.36
   6  -5 -11    5.99    3.47
  -6  -5  11    4.57    1.73
  -6   5  10   -0.62    0.83
  -6   5  10    0.39    0.28
   6  -5 -10   -0.72    2.69
  -6  -5  10   -0.31    1.10
  -6   5   9    0.80    0.32
   6   5  -9    0.82    0.27
  -6   5   9    1.18    0.99
   6  -5  -9    1.77    2.71
  -6  -5   9   -0.83    1.03
   6   5  -8    4.70    0.52
  -6   5   8    5.70    1.38
  -6   5   8    4.00    0.56
   6  -5  -8    4.69    2.99
  -6  -5   8    2.83    1.44
   6   5  -7    3.95    0.50
  -6   5   7    3.53    0.52
  -6   5   7    4.92    1.19
   6  -5  -7    4.58    2.62
  -6  -5   7    5.32    1.55
   6   5  -6    2.93    0.73
   6   5  -6    2.47    0.43
  -6   5   6    2.30    0.90
  -6   5   6    1.89    0.41
   6  -5  -6    0.98    2.12
  -6  -5   6    1.35    1.22
  -6   5   5    0.10    0.34
   6   5  -5    0.21    0.22
  -6   5   5    0.54    0.36
   6   5  -5    0.41    0.50
  -6   5   5    0.01    0.20
  -6  -5   5    0.17    1.02
   6  -5  -5   -0.05    0.39
   6  -5  -5   -2.31    1.62
  -6   5   4    3.99    0.85
  -6   5   4    3.43    0.49
   6   5  -4    2.88    0.73
   6   5  -4    3.81    0.42
   6   5  -4    3.69    0.53
  -6   5   4    3.30    0.66
  -6  -5   4    2.38    1.26
   6  -5  -4    3.36    0.71
   6  -5  -4    0.69    2.09
  -6   5   3    0.01    0.17
   6   5  -3   -0.26    0.46
   6   5  -3   -0.03    0.21
  -6   5   3   -0.05    0.27
   6   5  -3   -0.04    0.17
  -6   5   3    0.13    0.51
   6  -5  -3   -0.09    0.27
  -6  -5   3    1.30    1.10
   6  -5  -3   -0.52    1.81
   6   5  -2   67.54    2.55
  -6   5   2   65.59    2.84
   6   5  -2   59.16    2.85
  -6   5   2   57.35    2.45
  -6   5   2   59.44    2.59
   6   5  -2   58.48    2.53
   6  -5  -2   66.39    5.56
   6  -5  -2   62.46    2.85
  -6   5   1   17.46    1.05
   6   5  -1   18.08    1.14
   6   5  -1   17.09    1.38
  -6   5   1   17.45    1.23
   6   5  -1   20.20    1.20
  -6   5   1   17.85    1.10
  -6  -5   1   17.52    3.23
   6  -5  -1   19.36    1.33
   6  -5  -1   17.50    3.65
   6   5   0    0.21    0.26
  -6   5   0   -0.05    0.14
   6   5   0    0.26    0.53
  -6   5   0    0.34    0.30
   6   5   0    0.22    0.31
   6  -5   0    0.50    0.32
   6  -5   0   -0.81    1.90
  -6  -5   0   -0.25    2.18
  -6   5  -1    0.34    0.21
   6   5   1    0.86    0.57
   6   5   1    0.89    0.44
   6   5   1    0.02    0.23
   6  -5   1    0.44    0.34
   6  -5   1    1.73    2.10
  -6  -5  -1   -0.74    2.19
   6   5   2   37.95    2.09
   6   5   2   38.96    2.32
  -6   5  -2   38.55    1.73
   6   5   2   37.52    1.89
   6  -5   2   40.30    1.99
  -6  -5  -2   35.32    4.37
   6   5   3    9.20    1.28
  -6   5  -3    8.66    0.69
   6   5   3    8.12    1.02
   6   5   3    7.87    0.83
   6  -5   3    8.96    0.91
  -6  -5  -3    4.94    3.14
   6   5   4   10.19    1.39
   6   5   4   11.28    1.21
   6   5   4    9.08    0.90
  -6   5  -4    8.73    0.71
   6  -5   4   10.51    0.95
  -6  -5  -4   16.45    3.81
   6   5   5   -0.07    0.69
  -6   5  -5    0.34    0.23
   6   5   5    0.84    0.38
   6  -5   5    0.45    0.30
  -6  -5  -5    2.38    3.18
   6   5   6    0.67    0.40
  -6   5  -6    1.09    0.32
   6   5   6    1.17    0.82
   6  -5   6    0.42    0.33
  -6   5  -7   13.27    0.90
   6   5   7   14.62    1.91
   6   5   7   14.46    1.15
   6  -5   7   14.99    1.13
   6   5   8    6.62    0.86
   6   5   8    7.24    1.56
  -6   5  -8    7.43    0.67
  -6   5  -9    0.94    0.31
   6   5   9    0.77    0.44
   6   5   9    0.71    0.94
   6   5  10    0.10    0.37
   6   5  10    0.96    0.95
  -6   5 -10    0.10    0.24
   6   5  11   -0.12    0.36
  -6   5 -11    0.24    0.25
   6   5  11    0.44    0.94
   6   5  12    4.51    0.79
   6   5  12    7.63    1.87
   6   5  13    3.53    1.46
   6   5  14   -0.87    1.15
   6   5  15    0.68    1.39
   6   5  16    1.54    1.55
  -6   6  16    1.00    1.39
   6  -6 -16   -4.34    3.76
  -6   6  15   -0.57    1.21
   6  -6 -15    4.08    4.31
  -6   6  14   -0.09    1.08
  -6  -6  14    2.96    2.00
   6  -6 -14    2.21    3.79
  -6   6  13    1.15    1.34
  -6  -6  13    0.53    1.50
   6  -6 -13    2.38    3.61
  -6   6  12    1.01    1.28
   6  -6 -12    2.64    3.42
  -6  -6  12    1.78    1.68
  -6   6  11    0.62    1.12
  -6  -6  11    2.17    1.56
   6  -6 -11   -2.57    2.72
  -6   6  10    0.54    1.14
  -6   6  10    0.91    0.38
   6  -6 -10   -0.36    2.92
  -6  -6  10    0.00    1.25
  -6   6   9   -0.17    0.24
   6   6  -9   -0.05    0.21
  -6   6   9   -0.53    0.87
   6  -6  -9   -2.93    2.47
  -6  -6   9    0.36    1.27
  -6   6   8    2.11    1.13
  -6   6   8    4.91    0.67
   6   6  -8    5.79    1.03
   6   6  -8    5.25    0.62
   6  -6  -8    8.25    3.25
  -6  -6   8    5.80    1.76
  -6   6   7    2.51    0.52
   6   6  -7    1.98    0.45
  -6   6   7    2.91    1.10
   6   6  -7    1.88    0.72
   6  -6  -7    1.54    2.63
  -6  -6   7   -0.42    1.24
  -6   6   6    1.90    0.90
   6   6  -6    1.43    0.39
   6   6  -6    0.51    0.61
  -6   6   6    1.60    0.44
   6  -6  -6   -1.38    2.22
  -6  -6   6    1.16    1.26
  -6   6   5   -0.25    0.70
  -6   6   5    1.10    0.35
   6   6  -5    1.37    0.67
   6   6  -5    0.44    0.29
   6  -6  -5    0.05    2.25
  -6  -6   5   -0.70    1.05
   6   6  -4    5.27    0.94
  -6   6   4    3.80    0.99
   6   6  -4    5.17    0.66
  -6   6   4    4.35    0.60
   6  -6  -4    4.41    2.89
  -6  -6   4    3.03    1.55
   6   6  -3    0.45    0.31
   6   6  -3   -0.41    0.44
  -6   6   3    0.18    0.24
  -6   6   3   -0.03    0.60
   6   6  -3    0.24    0.29
   6  -6  -3   -2.75    1.99
   6   6  -2    1.69    0.72
   6   6  -2    2.43    0.52
   6   6  -2    1.79    0.45
  -6   6   2    3.34    0.56
   6  -6  -2    4.09    2.81
  -6   6   1   17.61    1.13
   6   6  -1   17.36    1.58
   6   6  -1   18.26    1.21
   6   6  -1   16.32    1.21
   6  -6  -1   14.82    4.17
  -6   6   0    0.27    0.25
   6   6   0    0.43    0.33
   6   6   0    0.11    0.60
   6   6   0    0.42    0.37
   6  -6   0    0.69    0.42
   6  -6   0   -1.65    2.37
   6   6   1    0.84    0.43
   6   6   1    0.76    0.35
  -6   6  -1    0.28    0.26
   6   6   1    0.22    0.55
   6  -6   1   -2.08    2.28
   6  -6   1   -0.08    0.28
   6   6   2   13.55    1.25
  -6   6  -2   11.55    0.89
   6   6   2   10.21    0.99
   6   6   2   10.81    1.45
   6  -6   2    5.98    3.35
   6  -6   2   15.13    1.26
   6   6   3    1.51    0.85
   6   6   3    1.51    0.48
  -6   6  -3    1.42    0.39
   6  -6   3    1.01    0.47
   6  -6   3   -0.58    2.88
  -6   6  -4   17.62    1.11
   6   6   4   15.18    1.21
   6   6   4   18.90    1.91
   6  -6   4   17.55    1.31
   6  -6   4   16.29    4.57
   6   6   5   -0.22    0.68
  -6   6  -5   -0.01    0.20
   6   6   5    0.00    0.29
   6  -6   5   -0.02    0.35
   6  -6   5   -2.87    2.82
  -6   6  -6   -0.08    0.23
   6   6   6    0.22    0.78
   6   6   6    0.07    0.33
   6  -6   6    0.88    0.47
  -6   6  -7    3.76    0.56
   6   6   7    2.56    1.13
   6   6   7    2.78    0.66
   6  -6   7    4.53    0.75
   6   6   8    1.00    1.01
  -6   6  -8    0.41    0.29
   6   6   8    0.04    0.35
   6   6   9    0.25    0.42
   6   6   9   -0.94    0.81
  -6   6  -9    0.46    0.29
  -6   6 -10    2.35    0.48
   6   6  10    1.85    0.61
   6   6  10    2.13    1.18
  -6   6 -11    1.23    0.39
   6   6  11    1.22    0.52
   6   6  11    1.43    1.11
   6   6  12   -0.07    0.38
   6   6  12    1.51    1.23
   6   6  13    0.81    1.21
   6   6  14    0.41    1.21
   6   6  15   -0.16    1.29
  -6   7  14    0.41    1.27
   6  -7 -14    3.29    4.47
  -6   7  13    0.52    1.22
   6  -7 -13    1.95    3.89
  -6   7  12   -0.63    1.04
   6  -7 -12    6.13    3.93
  -6   7  11   -0.04    1.00
   6  -7 -11    3.31    3.61
  -6   7  10    3.09    1.32
  -6   7  10    1.77    0.52
   6   7 -10    1.12    0.69
   6  -7 -10   -0.18    3.11
  -6  -7  10    2.10    1.55
   6   7  -9    0.54    0.65
  -6   7   9    0.15    0.92
  -6   7   9    0.62    0.37
   6  -7  -9    4.29    3.18
  -6  -7   9    2.01    1.67
   6   7  -8    0.31    0.32
  -6   7   8   -0.07    0.89
  -6   7   8    0.09    0.26
   6   7  -8   -0.12    0.53
   6  -7  -8    1.27    2.93
  -6  -7   8    1.35    1.41
   6   7  -7    2.65    0.80
   6   7  -7    1.26    0.41
  -6   7   7    0.25    0.83
  -6   7   7    2.75    0.59
   6  -7  -7   -0.61    2.67
  -6  -7   7    2.31    1.48
   6   7  -6    0.61    0.34
  -6   7   6    0.79    0.37
   6   7  -6    0.35    0.60
  -6  -7   6    1.01    1.43
   6  -7  -6    1.54    2.35
   6   7  -5    0.18    0.57
  -6   7   5    1.19    0.42
   6   7  -5    0.94    0.41
   6  -7  -5   -2.83    2.17
   6   7  -4    1.41    0.68
   6   7  -4    1.40    0.46
  -6   7   4    1.67    0.47
   6  -7  -4    1.25    2.61
   6   7  -3   -0.05    0.26
  -6   7   3    0.25    0.28
   6   7  -3    0.35    0.63
   6  -7  -3    0.30    2.28
  -6   7   2    5.08    0.72
   6   7  -2    3.49    0.66
   6   7  -2    4.25    0.98
   6  -7  -2    4.10    3.19
  -6   7   1    0.02    0.21
   6   7  -1    1.00    0.41
   6   7  -1    0.35    0.64
   6   7  -1    0.04    0.38
   6  -7  -1    4.24    3.17
  -6   7   0    0.94    0.40
   6   7   0    0.29    0.65
   6   7   0    0.48    0.47
   6   7   0    0.58    0.37
   6  -7   0    0.13    2.87
   6   7   1    0.20    0.65
   6   7   1    0.04    0.29
  -6   7  -1    0.89    0.37
   6  -7   1   -0.03    2.92
   6   7   2    0.63    0.39
  -6   7  -2    1.10    0.39
   6   7   2    1.95    0.82
   6  -7   2    0.15    2.72
  -6   7  -3    0.00    0.24
   6   7   3   -0.14    0.25
   6   7   3   -0.08    0.68
   6  -7   3   -0.22    2.95
   6   7   4    0.70    0.79
   6   7   4    0.42    0.36
  -6   7  -4    0.78    0.35
   6  -7   4    3.42    3.62
   6   7   5    1.21    1.00
   6   7   5    1.77    0.56
  -6   7  -5    2.36    0.52
   6  -7   5   -0.57    3.31
   6   7   6    0.15    0.33
   6   7   6   -0.32    0.74
  -6   7  -6    0.17    0.24
   6  -7   6    1.76    3.86
   6   7   7    2.22    1.11
  -6   7  -7    2.69    0.53
   6   7   7    2.13    0.62
   6  -7   7    4.83    4.16
   6   7   8    1.67    0.57
  -6   7  -8    2.09    0.50
   6   7   8    1.16    1.03
   6  -7   8    2.02    3.93
   6   7   9   -0.32    0.31
  -6   7  -9   -0.06    0.26
   6   7   9   -0.10    0.88
  -6   7 -10    1.61    0.46
   6   7  10   -0.71    0.88
   6   7  10    0.54    0.50
   6   7  11   -0.30    0.34
   6   7  11    0.83    1.05
   6   7  12   -1.23    1.03
   6   7  12   -0.18    0.44
   6   7  13    0.02    1.25
   6  -8 -13    1.51    3.86
   6  -8 -12    2.12    3.92
   6  -8 -11   -0.35    3.27
  -6   8  10    1.37    0.51
   6  -8 -10    1.94    3.64
   6  -8  -9    3.99    3.60
  -6   8   8    0.27    0.33
   6   8  -8    0.11    0.36
   6  -8  -8   -0.56    2.87
  -6   8   7    0.71    0.39
   6   8  -7    0.39    0.38
   6  -8  -7    3.43    3.17
   6   8  -6    1.00    0.45
  -6   8   6    0.45    0.35
   6  -8  -6    2.47    3.25
   6   8  -5    0.70    0.66
   6   8  -5    0.65    0.39
  -6   8   5    0.30    0.32
   6  -8  -5    4.22    3.36
   6   8  -4    1.78    0.77
  -6   8   4    0.70    0.37
   6   8  -4    1.11    0.48
   6  -8  -4   -3.32    2.34
  -6   8   3    0.69    0.35
   6   8  -3    0.26    0.38
   6   8  -3   -0.34    0.61
   6  -8  -3   -0.33    2.31
  -6   8   2    0.15    0.30
   6   8  -2   -0.14    0.30
   6   8  -2    1.41    0.78
   6  -8  -2   -0.92    2.66
  -6   8   1    0.48    0.33
   6   8  -1    0.40    0.38
   6   8  -1    0.33    0.72
   6  -8  -1    1.79    2.95
  -6   8   0    0.41    0.33
   6   8   0   -0.07    0.66
   6   8   0   -0.32    0.27
   6  -8   0    0.86    2.98
   6   8   1   -0.30    0.70
   6  -8   1    3.17    3.42
   6   8   2    0.10    0.39
  -6   8  -2    0.54    0.35
   6   8   2    1.39    0.86
   6  -8   2    0.03    2.62
   6   8   3   -0.12    0.26
   6   8   3    0.98    0.87
  -6   8  -3    0.17    0.33
   6  -8   3    0.32    3.49
   6   8   4    0.07    0.31
   6   8   4   -0.15    0.71
  -6   8  -4    0.10    0.30
   6  -8   4   -1.53    3.20
  -6   8  -5    0.62    0.38
   6   8   5    0.99    0.49
   6   8   5    0.25    0.84
   6  -8   5   -1.17    3.30
   6   8   6    0.69    0.48
  -6   8  -6    0.40    0.37
   6   8   6    0.43    0.97
   6  -8   6    1.93    4.17
  -6   8  -7    0.70    0.36
   6   8   7    0.92    1.04
   6   8   7   -0.12    0.30
   6   8   8   -0.28    0.91
   6   8   8    0.03    0.38
  -6   8  -8    0.30    0.33
   6   8   9    1.19    1.21
   6   8   9    0.99    0.57
  -6   8  -9    1.08    0.43
   6   8  10   -0.35    0.38
   6   8  10   -1.11    1.01
  -6   8 -10    0.37    0.34
   6   8  11    1.88    1.40
   6   8  11    0.28    0.49
   6   8  12   -0.25    0.44
   6   8  12   -1.02    1.23
   6  -9 -10    2.29    4.10
   6  -9  -9    4.61    4.20
   6  -9  -8    7.94    4.13
   6  -9  -7    4.09    3.61
   6   9  -6    1.32    0.52
  -6   9   6    1.07    0.49
   6  -9  -6   -1.44    3.29
   6   9  -5    1.38    0.51
  -6   9   5    2.18    0.59
   6  -9  -5    0.56    3.29
   6   9  -4    2.78    0.71
  -6   9   4    2.96    0.70
   6  -9  -4    5.45    3.35
  -6   9   3    0.09    0.32
   6   9  -3    0.87    0.46
   6  -9  -3    5.10    3.48
  -6   9   2    0.86    0.42
   6   9  -2    0.71    0.46
   6  -9  -2    0.20    3.27
  -6   9   1   -0.04    0.29
   6   9  -1   -0.02    0.37
   6  -9  -1    0.89    3.29
   6   9   0   -0.99    0.61
  -6   9   0    0.14    0.33
   6   9   0    0.52    0.44
   6  -9   0    3.91    3.96
  -6   9  -1   -0.15    0.31
   6   9   1   -1.01    0.69
   6   9   1    0.14    0.38
   6  -9   1    4.05    3.51
   6   9   2    0.43    0.42
  -6   9  -2    0.02    0.34
   6   9   2   -0.77    0.66
   6  -9   2    3.12    3.68
   6   9   3    0.70    0.94
   6   9   3   -0.37    0.29
  -6   9  -3   -0.04    0.33
   6  -9   3    0.52    3.80
   6   9   4    0.57    0.45
   6   9   4    0.56    0.90
  -6   9  -4    1.58    0.54
   6  -9   4    1.13    3.95
   6   9   5    1.42    0.61
   6   9   5    0.81    1.11
  -6   9  -5    2.36    0.61
  -6   9  -6    0.34    0.35
   6   9   6    0.30    0.44
   6   9   6    0.88    1.08
   6   9   7    0.77    1.14
   6   9   7    0.80    0.58
  -6   9  -7    2.42    0.60
  -6   9  -8    0.29    0.38
   6   9   8    0.58    0.53
   6   9   8    0.36    1.10
  -6   9  -9    1.44    0.55
   6   9   9   -0.05    1.17
   6   9   9   -0.11    0.47
   6 -10  -7    9.79    4.75
  -6  10   6    0.23    0.43
   6  10  -6    1.09    0.63
   6 -10  -6    5.18    3.94
   6  10  -5    1.03    0.61
  -6  10   5    2.38    0.67
   6 -10  -5   10.17    4.48
   6  10  -4   -0.08    0.43
  -6  10   4    0.38    0.46
   6 -10  -4    3.05    3.17
   6  10  -3    0.81    0.54
  -6  10   3    0.83    0.51
   6 -10  -3    4.07    3.76
   6  10  -2    0.68    0.52
  -6  10   2    0.28    0.40
   6 -10  -2    1.87    3.69
   6 -10  -1    5.72    3.71
  -6  10   0    0.48    0.45
   6  10   0    1.10    0.61
   6 -10   0    0.83    3.57
   6  10   1    0.95    0.60
  -6  10  -1    1.24    0.53
  -6  10  -2   -0.26    0.34
   6  10   2    0.40    0.49
   6  10   3    2.26    0.73
  -6  10  -3    1.07    0.54
   6  10   4   -0.07    0.39
  -6  10  -4    0.12    0.40
   6  10   5    0.18    0.45
  -6  10  -5    0.15    0.43
  -6  10  -6    0.25    0.39
  -7   0  19    0.21    1.63
  -7   0  18    1.86    1.71
  -7   0  17    0.12    1.34
  -7   0  16    0.50    1.13
   7   0 -16   -1.19    2.95
  -7   0  15   -0.88    1.00
   7   0 -15   -0.50    3.00
   7   0 -14   -0.27    2.89
  -7   0  14    2.26    1.32
   7   0 -13    2.71    3.00
  -7   0  13    0.52    1.05
  -7   0  12    5.49    1.62
   7   0 -12    8.13    3.77
   7   0 -11   -0.57    2.60
  -7   0  11    0.25    0.29
  -7   0  11    0.50    0.97
  -7   0  10    2.47    0.44
   7   0 -10    1.75    2.50
  -7   0  10    3.14    1.13
  -7   0   9    0.13    0.22
   7   0  -9    0.09    2.24
  -7   0   9    0.21    0.75
   7   0  -8    9.46    0.87
   7   0  -8    6.13    2.22
  -7   0   8    8.60    1.42
  -7   0   8    8.49    0.63
  -7   0   7    0.07    0.16
  -7   0   7   -0.29    0.55
   7   0  -7    0.14    0.28
   7   0  -7    0.61    1.64
  -7   0   6   11.91    0.45
   7   0  -6   11.72    0.75
   7   0  -6   15.98    1.83
   7   0  -6   11.32    0.60
  -7   0   6   10.99    1.41
   7   0  -6   12.06    0.48
  -7   0   6   11.68    0.69
  -7   0   5    0.26    0.53
   7   0  -5    0.02    0.22
  -7   0   5   -0.03    0.11
   7   0  -5   -0.10    0.14
  -7   0   5    0.11    0.08
  -7   0   4   69.10    2.20
   7   0  -4   69.41    2.38
  -7   0   4   68.77    3.20
   7   0  -4   65.99    2.39
  -7   0   3   -0.18    0.08
   7   0  -3   -0.15    0.25
   7   0  -3   -0.10    0.10
  -7   0   3    0.37    0.47
   7   0  -2    1.79    0.39
  -7   0   2    1.85    0.20
  -7   0   2    1.62    0.76
   7   0  -1   -0.47    0.33
  -7   0   1    0.27    0.71
  -7   0   1   -0.17    0.11
   7   0   0   69.32    2.59
   7   0   0   76.85    2.69
  -7   0   0   73.28    3.23
  -7   0   0   68.29    2.37
   7   0   1   -0.02    0.32
   7   0   1   -0.27    0.35
  -7   0  -1    0.14    0.13
   7   0   2   14.39    0.97
   7   0   2   16.04    0.96
  -7   0  -2   14.97    0.69
   7   0   3    0.13    0.37
  -7   0  -3    0.11    0.13
   7   0   3   -0.29    0.30
  -7   0  -4    3.56    0.33
   7   0   4    4.96    0.71
   7   0   4    2.82    0.53
  -7   0  -5    0.11    0.16
   7   0   5    0.24    0.45
   7   0   5    0.33    0.48
  -7   0  -6   87.87    2.97
   7   0   6   84.04    3.66
   7   0   6   88.91    3.38
  -7   0  -7   -0.03    0.17
   7   0   7    0.12    0.49
   7   0   7   -0.07    0.48
  -7   0  -8    1.25    0.28
   7   0   8    1.47    0.61
   7   0   8    2.70    0.85
   7   0   9    0.30    0.63
   7   0   9    0.56    0.62
   7   0  10    5.04    0.91
   7   0  10    4.08    1.22
   7   0  11   -0.44    0.59
   7   0  11    0.55    0.89
   7   0  12    0.53    0.66
   7   0  12    2.55    1.14
   7   0  13   -0.28    0.90
   7   0  14    0.59    1.09
   7   0  15    1.04    1.16
   7   0  16    1.02    1.30
   7   0  17   -1.48    1.13
   7   0  18    2.00    1.68
  -7   1  19   -0.66    1.41
   7  -1 -19   -1.51    3.82
  -7  -1  19    1.46    1.90
  -7   1  18    0.67    1.54
  -7  -1  18    0.10    1.65
   7  -1 -18   -4.00    3.27
  -7   1  17   -1.40    1.13
   7  -1 -17    1.02    3.70
  -7  -1  17   -0.29    1.30
  -7   1  16    1.82    1.58
   7  -1 -16   -4.67    2.92
  -7  -1  16    1.73    1.37
  -7   1  15   -1.59    0.89
   7  -1 -15    0.15    3.37
  -7  -1  15   -0.11    1.09
  -7   1  14    2.09    1.16
   7  -1 -14   -2.58    3.01
  -7  -1  14    0.79    1.25
  -7   1  13    0.35    1.13
   7   1 -13    2.17    2.78
   7  -1 -13    2.88    3.21
  -7  -1  13    3.45    1.46
  -7   1  12    2.37    1.28
   7   1 -12   -0.60    2.73
  -7   1  12    4.09    0.68
  -7  -1  12    4.03    1.48
   7  -1 -12    2.82    3.26
   7   1 -11    1.78    2.80
  -7   1  11    2.77    0.56
  -7   1  11    1.63    1.03
   7  -1 -11    1.97    3.09
  -7  -1  11    3.32    1.33
   7   1 -10   11.40    3.04
  -7   1  10   11.71    0.92
  -7   1  10   10.78    1.75
  -7  -1  10    8.23    1.62
  -7  -1  10   10.58    0.68
   7  -1 -10   11.84    3.22
  -7   1   9    5.66    0.25
  -7   1   9    6.09    0.66
   7   1  -9    4.73    2.32
  -7   1   9    6.71    1.34
   7  -1  -9    4.00    0.82
   7  -1  -9    8.75    2.69
  -7  -1   9    5.41    0.45
   7  -1  -9    5.40    0.40
  -7  -1   9    4.94    1.36
  -7   1   8    0.46    0.09
  -7   1   8   -0.18    0.60
  -7   1   8    0.02    0.22
   7   1  -8    0.54    1.91
   7  -1  -8   -0.37    0.37
  -7  -1   8    0.14    0.15
   7  -1  -8   -0.68    1.86
  -7  -1   8    1.74    0.92
  -7   1   7   14.30    0.56
  -7   1   7   14.72    0.92
   7   1  -7   14.38    0.50
   7   1  -7   13.66    2.47
  -7   1   7   14.42    1.60
   7  -1  -7   12.99    2.21
  -7  -1   7   13.98    0.65
   7  -1  -7   12.78    0.95
  -7  -1   7   11.96    1.64
  -7   1   6    0.13    0.61
   7   1  -6    1.66    1.58
   7   1  -6    0.32    0.15
  -7   1   6    0.04    0.08
  -7   1   6    0.27    0.20
   7   1  -6    0.06    0.21
  -7  -1   6    0.35    0.64
   7  -1  -6    0.74    0.30
   7  -1  -6    0.17    1.02
   7   1  -5   -0.96    1.08
  -7   1   5    0.09    0.09
   7   1  -5    0.01    0.21
  -7   1   5   -0.96    0.41
   7   1  -5    0.40    0.15
  -7   1   5   -0.01    0.17
   7  -1  -5    0.02    0.17
  -7  -1   5    0.28    0.62
  -7   1   4   54.19    2.04
   7   1  -4   53.22    1.78
   7   1  -4   50.45    1.90
  -7   1   4   51.23    1.76
  -7   1   4   48.88    2.53
  -7  -1   4   53.27    2.84
   7  -1  -4   52.46    2.04
   7   1  -3    0.44    0.32
  -7   1   3    0.06    0.08
  -7   1   3   -0.06    0.40
  -7  -1   3    0.01    0.53
   7  -1  -3    0.25    0.17
  -7   1   2   18.62    0.76
   7   1  -2   20.09    1.05
  -7   1   2   18.61    1.27
  -7  -1   2   17.22    1.56
   7  -1  -2   17.80    0.92
  -7   1   1   16.58    0.72
   7   1  -1   17.66    1.06
  -7   1   1   19.61    1.22
   7   1  -1   16.00    1.01
  -7  -1   1   14.88    1.47
  -7   1   0    4.21    0.32
   7   1   0    4.52    0.57
   7   1   0    4.10    0.56
  -7   1   0    4.87    0.68
   7  -1   0    4.82    0.41
  -7  -1   0    4.80    0.98
   7   1   1   73.58    2.85
  -7   1  -1   75.50    2.54
   7   1   1   75.43    2.87
   7  -1   1   76.97    2.60
   7   1   2   -0.26    0.32
  -7   1  -2    0.37    0.14
   7   1   2    0.31    0.41
   7  -1   2    0.25    0.26
   7   1   3  119.02    4.42
   7   1   3  123.04    4.30
  -7   1  -3  122.16    3.94
   7  -1   3  117.50    4.11
   7   1   4   10.32    1.01
   7   1   4    7.93    0.80
  -7   1  -4    9.18    0.53
   7  -1   4    9.26    0.81
   7   1   5    8.65    0.88
   7   1   5    8.54    1.06
  -7   1  -5    9.20    0.56
   7  -1   5    8.66    0.87
   7   1   6    5.62    0.95
  -7   1  -6    5.88    0.46
   7   1   6    5.02    0.77
   7  -1   6    6.28    0.88
   7   1   7    2.20    0.62
   7   1   7    2.43    0.82
  -7   1  -7    1.72    0.27
   7  -1   7    1.66    0.58
   7  -1   7    0.89    0.60
  -7   1  -8   10.99    0.66
   7   1   8   14.38    1.56
   7   1   8    9.73    1.03
   7  -1   8   12.20    1.36
   7  -1   8   11.41    1.04
  -7   1  -9    3.22    0.38
   7   1   9    4.69    0.83
   7   1   9    3.74    1.04
   7  -1   9    1.73    0.83
   7  -1   9    3.58    0.77
  -7   1 -10    5.83    0.50
   7   1  10    4.92    1.28
   7   1  10    5.91    0.91
   7  -1  10    6.72    1.31
   7  -1  10    5.49    0.88
  -7   1 -11    2.86    0.39
   7   1  11    2.22    0.74
   7   1  11    3.20    1.19
   7  -1  11    1.70    0.76
   7  -1  11    0.80    0.93
   7   1  12    2.96    0.80
   7   1  12    4.58    1.43
   7  -1  12    5.01    0.86
   7  -1  12    4.40    1.33
   7   1  13    5.56    1.56
   7  -1  13    4.21    1.37
   7   1  14   -0.27    0.92
   7  -1  14   -0.38    0.87
   7   1  15   -0.25    1.09
   7  -1  15   -0.45    1.02
   7   1  16   -1.67    1.02
   7  -1  16    0.55    1.24
   7   1  17    0.08    1.46
   7  -1  17   -0.29    1.30
   7   1  18    0.14    1.47
   7  -1  18    1.62    1.59
   7  -2 -19   -0.26    4.30
  -7   2  18    0.12    1.38
  -7  -2  18   -0.13    1.63
   7  -2 -18    0.61    4.00
  -7   2  17    1.15    1.35
  -7  -2  17   -0.50    1.46
   7  -2 -17    2.39    3.99
  -7   2  16    0.16    1.07
   7  -2 -16   -6.58    3.23
  -7  -2  16    0.55    1.25
  -7   2  15    0.36    1.02
   7  -2 -15   -2.69    2.91
  -7  -2  15   -0.90    1.20
  -7   2  14   -0.04    1.12
  -7  -2  14    1.81    1.46
   7  -2 -14   -0.30    3.08
  -7   2  13   -0.14    0.92
   7  -2 -13   -0.72    2.91
  -7  -2  13    1.37    1.21
  -7   2  12    9.63    1.05
  -7   2  12    9.40    1.87
   7  -2 -12    8.19    3.83
  -7  -2  12    8.62    1.89
  -7   2  11    5.09    0.78
  -7   2  11    6.41    1.54
  -7  -2  11    5.98    1.71
   7  -2 -11   -0.94    3.15
  -7   2  10    1.23    0.42
  -7   2  10    1.22    0.93
  -7  -2  10    0.69    1.00
   7  -2 -10    4.05    2.91
   7  -2 -10    0.69    0.74
  -7   2   9    1.72    0.94
  -7   2   9    2.11    0.24
  -7   2   9    2.06    0.48
   7  -2  -9    2.43    0.75
  -7  -2   9    4.26    1.28
   7  -2  -9   -0.57    2.30
  -7   2   8    1.65    0.22
  -7   2   8    1.81    0.44
   7   2  -8    1.92    0.18
  -7   2   8    1.90    0.86
  -7  -2   8    1.12    0.91
   7  -2  -8    1.34    0.55
   7  -2  -8   -0.22    1.77
  -7   2   7    1.66    0.22
  -7   2   7    2.29    0.83
   7   2  -7    1.52    0.20
  -7   2   7    1.41    0.42
   7  -2  -7    1.31    0.47
   7  -2  -7    0.19    1.57
  -7  -2   7    1.83    0.97
  -7   2   6    0.25    0.14
  -7   2   6    0.20    0.25
   7   2  -6    0.28    0.16
  -7   2   6    0.44    0.64
  -7  -2   6    1.18    0.93
   7  -2  -6   -0.42    0.23
   7  -2  -6    1.46    1.28
   7   2  -5    2.73    0.31
  -7   2   5    3.11    0.78
  -7   2   5    3.02    0.48
  -7   2   5    3.49    0.30
   7  -2  -5    2.10    0.44
   7  -2  -5    4.54    1.46
  -7  -2   5    4.58    1.14
  -7   2   4    0.22    0.13
  -7   2   4    0.94    0.57
  -7   2   4    0.47    0.27
   7   2  -4    0.54    0.24
  -7  -2   4    0.52    0.72
   7  -2  -4    0.32    0.25
  -7   2   3   -0.05    0.15
  -7   2   3    0.88    0.18
   7   2  -3    1.35    0.34
  -7   2   3    1.07    0.30
   7  -2  -3    0.61    0.26
  -7  -2   3    1.36    0.82
   7   2  -2   17.00    1.11
  -7   2   2   16.19    1.15
  -7   2   2   17.95    0.80
   7   2  -2   17.24    0.98
   7  -2  -2   17.52    1.00
  -7  -2   2   17.51    1.72
  -7   2   1   17.30    1.07
   7   2  -1   13.89    1.03
   7   2  -1   17.06    1.01
  -7   2   1   16.56    0.75
   7  -2  -1   14.34    0.90
  -7  -2   1   13.99    1.64
  -7   2   0   42.35    1.74
   7   2   0   45.62    2.02
   7   2   0   41.17    1.85
  -7   2   0   41.06    1.59
   7  -2   0   43.59    1.47
   7   2   1   61.70    2.46
  -7   2  -1   60.84    2.15
   7   2   1   61.36    2.60
   7  -2   1   59.70    1.99
  -7   2  -2   26.82    1.10
   7   2   2   24.03    1.48
   7   2   2   25.61    1.41
   7  -2   2   25.46    1.03
   7   2   3   -0.23    0.40
  -7   2  -3    0.22    0.14
   7   2   3    0.51    0.46
   7  -2   3    0.33    0.30
  -7   2  -4    2.50    0.31
   7   2   4    1.83    0.57
   7   2   4    1.28    0.63
   7  -2   4    2.44    0.49
   7   2   5    0.69    0.60
   7   2   5    0.27    0.46
  -7   2  -5   -0.08    0.13
  -7  -2  -5   -2.07    1.69
   7  -2   5    0.35    0.44
   7   2   6    0.80    0.54
   7   2   6    1.37    0.67
  -7   2  -6    0.52    0.21
  -7  -2  -6    0.60    1.88
   7  -2   6   -0.05    0.48
  -7   2  -7   21.09    1.01
   7   2   7   20.96    1.86
   7   2   7   22.64    1.50
  -7  -2  -7   34.58    3.67
   7  -2   7   19.05    1.51
  -7   2  -8   17.63    0.89
   7   2   8   15.98    1.31
   7   2   8   19.02    1.92
   7  -2   8   17.74    1.55
  -7  -2  -8   14.14    3.13
   7   2   9   -0.40    0.55
   7   2   9   -0.18    0.67
  -7   2  -9   -0.21    0.19
   7  -2   9    0.25    0.65
   7   2  10   -0.33    0.75
   7   2  10    0.08    0.61
  -7   2 -10   -0.07    0.21
   7  -2  10   -0.12    0.73
   7  -2  10    0.20    0.63
   7   2  11    2.60    0.74
   7   2  11    3.09    1.28
  -7   2 -11    4.07    0.43
   7  -2  11    3.29    1.05
   7  -2  11    2.84    0.76
   7   2  12    3.88    1.40
   7   2  12    6.52    0.95
  -7   2 -12    7.21    0.58
   7  -2  12    6.04    1.40
   7  -2  12    7.19    0.98
   7   2  13    0.39    1.06
   7  -2  13   -0.49    0.87
   7   2  14    0.46    1.10
   7  -2  14   -0.19    1.00
   7   2  15   -0.35    1.12
   7  -2  15    0.63    1.07
   7   2  16    0.89    1.24
   7  -2  16    0.39    1.24
   7   2  17    0.35    1.42
  -7   3  18   -2.14    1.09
   7  -3 -18    3.79    4.87
  -7  -3  18    1.35    1.85
  -7  -3  17   -0.66    1.32
   7  -3 -17    6.53    4.28
  -7   3  16    0.07    1.12
  -7  -3  16    0.66    1.56
   7  -3 -16    0.79    3.58
  -7   3  15    0.91    1.05
  -7  -3  15    0.49    1.21
   7  -3 -15   -0.98    3.19
  -7   3  14   -0.69    0.93
   7  -3 -14    1.84    3.33
  -7  -3  14   -0.41    1.09
  -7   3  13    0.25    1.04
   7  -3 -13    4.91    3.65
  -7  -3  13    1.42    1.32
  -7   3  12   -0.27    0.85
  -7  -3  12   -0.99    0.98
   7  -3 -12    2.75    3.17
  -7   3  11    2.95    1.26
   7  -3 -11   -1.34    2.90
  -7  -3  11    5.13    1.66
  -7   3  10    0.97    0.24
  -7   3  10    1.24    0.95
  -7   3  10    1.42    0.50
   7  -3 -10   -0.36    0.67
   7  -3 -10    3.05    2.69
  -7  -3  10    1.28    1.10
  -7   3   9    6.49    0.86
  -7   3   9    7.85    1.55
   7   3  -9    5.72    0.40
  -7   3   9    6.17    0.48
   7  -3  -9    6.98    2.79
  -7  -3   9    5.78    1.48
   7  -3  -9    6.16    1.06
  -7   3   8    0.50    0.19
  -7   3   8    0.64    0.36
   7   3  -8    0.63    0.19
  -7   3   8    1.00    0.85
   7  -3  -8   -1.63    2.03
  -7  -3   8    0.75    0.97
   7  -3  -8    0.56    0.50
   7   3  -7    7.75    0.51
  -7   3   7    8.30    1.32
  -7   3   7    7.02    0.83
  -7   3   7    8.68    0.57
   7  -3  -7    8.34    0.95
  -7  -3   7    6.72    1.48
   7  -3  -7    9.27    2.23
  -7   3   6    9.05    0.88
   7   3  -6   10.39    0.63
  -7   3   6   10.16    1.34
  -7   3   6    9.09    0.60
  -7  -3   6   12.32    1.77
   7  -3  -6   10.42    0.99
   7  -3  -6   10.33    2.18
   7   3  -5   48.63    1.95
  -7   3   5   52.85    1.95
  -7   3   5   54.71    2.37
  -7   3   5   46.49    2.60
   7  -3  -5   55.33    2.41
   7  -3  -5   46.09    3.67
  -7  -3   5   51.67    3.23
  -7   3   4    2.16    0.47
  -7   3   4    0.20    0.27
   7   3  -4    1.86    0.21
  -7   3   4    2.48    0.32
   7   3  -4    1.28    0.29
   7  -3  -4    2.97    1.68
  -7  -3   4    1.45    0.96
   7  -3  -4    1.94    0.47
  -7   3   3    0.02    0.21
   7   3  -3    0.81    0.23
  -7   3   3    0.11    0.44
   7   3  -3   -0.05    0.33
   7   3  -3    0.36    0.24
  -7   3   3    0.40    0.16
  -7  -3   3   -0.23    0.67
   7  -3  -3    0.36    0.28
  -7   3   2   29.40    1.50
  -7   3   2   30.27    1.27
   7   3  -2   29.40    1.38
   7   3  -2   30.24    1.65
  -7   3   2   31.58    1.56
   7   3  -2   28.43    1.38
  -7  -3   2   29.59    2.37
   7  -3  -2   27.48    1.50
   7   3  -1  138.64    4.99
   7   3  -1  140.67    4.83
  -7   3   1  143.18    4.59
  -7   3   1  132.86    4.54
   7   3  -1  137.45    4.74
   7  -3  -1  132.00    4.84
  -7  -3   1  132.66    6.02
   7   3   0  107.10    4.15
   7   3   0  107.65    3.92
  -7   3   0  109.45    3.71
   7  -3   0  110.43    3.99
  -7   3  -1    9.55    0.60
   7   3   1    8.98    0.81
   7   3   1    8.86    0.98
   7   3   2   33.25    1.69
  -7   3  -2   33.16    1.40
   7   3   2   34.27    1.91
  -7   3  -3   27.80    1.23
   7   3   3   27.71    1.81
   7   3   3   26.71    1.52
   7   3   4    2.19    0.60
   7   3   4    2.58    0.78
  -7   3  -4    2.56    0.35
  -7  -3  -4    2.69    2.21
   7  -3   4    2.70    0.48
  -7   3  -5   15.83    0.85
   7   3   5   13.52    1.45
   7   3   5   15.18    1.19
  -7  -3  -5   16.63    2.94
   7  -3   5   17.07    1.11
  -7   3  -6    8.61    0.63
   7   3   6   11.42    1.04
   7  -3   6    8.61    0.95
  -7  -3  -6   23.79    3.43
  -7   3  -7    0.11    0.18
   7   3   7    0.11    0.47
   7   3   7    0.36    0.71
   7  -3   7    0.48    0.58
  -7  -3  -7   -1.30    2.63
   7   3   8    0.49    0.84
  -7   3  -8    0.20    0.21
   7   3   8    0.29    0.54
   7  -3   8    0.34    0.67
   7   3   9    0.68    0.87
  -7   3  -9    0.42    0.24
   7   3   9    0.53    0.57
   7  -3   9    1.34    0.79
   7   3  10    0.73    0.92
   7   3  10    1.33    0.62
  -7   3 -10    1.21    0.31
   7  -3  10    0.22    0.77
  -7   3 -11    0.05    0.19
   7   3  11   -0.82    0.73
   7   3  11   -0.33    0.47
   7  -3  11   -0.15    0.77
   7   3  12   -0.59    0.47
   7   3  12   -0.03    0.94
   7  -3  12   -0.45    0.87
   7   3  13    2.33    1.34
   7   3  14   -0.69    1.17
   7   3  15    0.57    1.35
   7   3  16   -0.43    1.35
   7   3  17   -1.02    1.25
   7  -4 -18   -0.24    4.38
  -7   4  17   -0.44    1.19
   7  -4 -17   -0.69    4.06
  -7  -4  17   -2.74    1.27
  -7   4  16    0.87    1.22
  -7  -4  16    1.19    1.69
   7  -4 -16   -1.68    3.52
  -7   4  15    0.76    1.28
   7  -4 -15    2.58    3.85
  -7  -4  15    1.88    1.63
  -7   4  14   -0.22    1.17
  -7  -4  14   -1.02    1.22
   7  -4 -14    2.56    3.33
  -7   4  13   -0.32    1.04
  -7  -4  13   -0.15    1.28
   7  -4 -13   -0.44    3.09
  -7   4  12    1.30    1.10
   7  -4 -12   -0.74    2.88
  -7  -4  12    0.36    1.25
  -7   4  11    2.56    1.21
   7  -4 -11    0.08    2.72
  -7  -4  11    2.68    1.53
  -7   4  10    0.99    0.30
  -7   4  10    1.17    1.05
   7  -4 -10   -0.57    2.93
  -7  -4  10   -1.83    0.81
   7   4  -9    8.25    0.57
  -7   4   9    8.69    1.67
  -7   4   9    6.84    0.61
  -7  -4   9    4.75    1.55
   7  -4  -9    8.81    3.19
  -7   4   8    2.44    0.39
   7   4  -8    2.56    0.36
  -7   4   8    1.40    0.95
  -7  -4   8    2.97    1.33
   7  -4  -8    0.18    2.32
  -7   4   7    0.42    0.22
  -7   4   7   -0.06    0.67
  -7   4   7    0.16    0.29
   7   4  -7    0.66    0.25
  -7  -4   7    1.63    1.16
   7  -4  -7   -0.91    1.78
   7  -4  -7    0.13    0.45
  -7   4   6    1.53    0.32
  -7   4   6    1.24    0.46
   7   4  -6    1.38    0.32
  -7   4   6    1.95    0.84
   7  -4  -6    1.55    0.57
   7  -4  -6    2.68    1.91
  -7  -4   6    2.72    1.15
  -7   4   5   11.77    1.30
  -7   4   5   11.36    0.74
  -7   4   5   11.42    1.04
   7   4  -5   11.21    0.77
   7  -4  -5   11.92    2.68
  -7  -4   5    9.86    1.79
   7  -4  -5   12.91    1.15
  -7   4   4    9.14    0.92
   7   4  -4   10.37    0.75
   7   4  -4   10.70    0.59
  -7   4   4   10.04    0.69
  -7   4   4   10.97    1.17
   7   4  -4   11.26    1.10
   7  -4  -4   10.95    2.67
   7  -4  -4   10.09    1.00
  -7  -4   4    8.85    1.71
   7   4  -3    1.29    0.33
   7   4  -3    1.69    0.38
   7   4  -3    0.82    0.53
  -7   4   3    1.43    0.43
  -7   4   3    1.89    0.68
  -7   4   3    1.20    0.30
  -7  -4   3    0.52    1.00
   7  -4  -3    1.19    2.14
   7  -4  -3    1.00    0.42
   7   4  -2    6.64    0.59
   7   4  -2    5.05    0.82
   7   4  -2    4.51    0.55
  -7   4   2    5.17    0.51
  -7   4   2    5.01    0.73
  -7   4   2    4.49    0.66
   7  -4  -2    3.81    0.63
  -7  -4   2    6.85    1.57
   7  -4  -2    4.79    2.29
  -7   4   1   69.60    2.57
   7   4  -1   67.12    2.73
  -7   4   1   67.99    2.59
   7   4  -1   73.97    2.80
   7   4  -1   69.21    3.07
   7  -4  -1   67.59    2.92
   7   4   0   33.91    1.97
  -7   4   0   33.42    1.48
   7   4   0   32.55    1.63
   7   4   0   33.49    1.75
   7  -4   0   32.63    1.72
  -7   4  -1   13.30    0.82
   7   4   1   14.49    1.32
   7   4   1   13.52    1.01
   7   4   1   15.51    1.22
   7  -4   1   13.45    1.01
   7   4   2   11.06    1.28
   7   4   2   11.62    1.16
   7   4   2   14.41    1.07
  -7   4  -2   11.65    0.78
   7  -4   2   12.93    0.98
  -7  -4  -2   15.73    2.99
   7   4   3    0.57    0.60
   7   4   3    0.82    0.40
   7   4   3    0.16    0.53
  -7   4  -3    0.19    0.18
  -7  -4  -3    0.86    2.35
   7  -4   3    0.22    0.25
   7   4   4   44.67    2.67
  -7   4  -4   50.45    2.03
   7   4   4   49.90    2.33
   7   4   4   54.56    2.75
  -7  -4  -4   57.55    4.97
  -7   4  -5    3.07    0.43
   7   4   5    4.81    0.72
   7   4   5    3.29    0.98
   7   4   5    4.14    0.96
   7  -4   5    3.99    0.59
  -7  -4  -5    4.13    2.89
  -7   4  -6    2.50    0.39
   7   4   6    2.82    0.66
   7   4   6    1.08    0.78
   7   4   6    2.30    0.90
   7   4   7    5.62    1.24
  -7   4  -7    4.56    0.51
   7   4   7    5.11    0.78
  -7   4  -8    0.32    0.27
   7   4   8    1.16    0.57
   7   4   8    1.15    0.92
  -7   4  -9    1.30    0.35
   7   4   9    1.30    0.53
   7   4   9   -0.35    0.89
   7   4  10    0.35    0.45
  -7   4 -10    1.43    0.36
   7   4  10    0.87    0.95
   7   4  11   -0.55    0.87
  -7   4 -11   -0.01    0.23
   7   4  11   -0.60    0.38
   7   4  12    0.02    0.38
   7   4  12    0.78    0.99
   7   4  13   -0.66    0.96
   7   4  14    0.43    1.23
   7   4  15   -0.02    1.43
   7   4  16    1.44    1.59
  -7   5  17    0.89    1.36
   7  -5 -17   -0.91    4.04
  -7  -5  17    1.45    1.97
  -7   5  16    1.50    1.50
   7  -5 -16   -1.83    4.06
  -7  -5  16    0.29    1.69
  -7   5  15    0.81    1.18
  -7  -5  15    1.00    1.55
   7  -5 -15    3.50    3.98
  -7   5  14    0.66    1.25
   7  -5 -14    1.98    3.59
  -7  -5  14    1.40    1.60
  -7   5  13    3.26    1.50
  -7  -5  13   -0.42    1.27
   7  -5 -13   -0.06    2.92
  -7   5  12   -0.40    0.95
   7  -5 -12    0.44    3.08
  -7  -5  12   -0.84    1.28
  -7   5  11   -0.83    0.98
   7  -5 -11    1.90    3.01
  -7  -5  11   -0.33    1.21
  -7   5  10    0.02    0.90
  -7   5  10    1.58    0.40
   7  -5 -10    2.36    2.86
  -7  -5  10    2.27    1.39
  -7   5   9    0.55    0.90
  -7   5   9    0.52    0.27
   7   5  -9    0.36    0.23
   7  -5  -9   -0.01    2.46
  -7  -5   9    0.91    1.21
  -7   5   8   28.73    2.44
   7   5  -8   24.40    1.27
  -7   5   8   26.43    1.35
  -7  -5   8   21.89    2.72
   7  -5  -8   27.02    4.46
  -7   5   7    2.82    1.10
  -7   5   7    4.74    0.57
   7   5  -7    4.37    0.53
  -7  -5   7    5.86    1.61
   7  -5  -7    3.23    2.42
  -7   5   6    0.06    0.18
  -7   5   6   -0.24    0.65
   7   5  -6   -0.65    0.41
   7   5  -6    0.27    0.22
   7  -5  -6   -1.28    1.76
  -7  -5   6   -0.73    0.91
   7   5  -5   -0.23    0.13
  -7   5   5    0.14    0.22
  -7   5   5   -0.28    0.54
   7   5  -5   -0.15    0.49
   7   5  -5    0.11    0.21
   7  -5  -5    1.45    2.20
  -7  -5   5    2.03    1.29
  -7   5   4    0.80    0.39
  -7   5   4    0.71    0.27
  -7   5   4    0.28    0.61
   7   5  -4    0.73    0.31
   7   5  -4    2.58    0.74
   7   5  -4    0.97    0.27
   7  -5  -4    0.87    0.46
   7  -5  -4    3.45    2.43
  -7  -5   4   -0.96    0.91
  -7   5   3    0.32    0.23
  -7   5   3    0.68    0.54
   7   5  -3    0.26    0.50
   7   5  -3    0.32    0.25
   7   5  -3    0.31    0.26
  -7   5   3    0.16    0.32
  -7  -5   3    0.48    1.04
   7  -5  -3    0.08    0.29
   7  -5  -3   -2.85    1.77
  -7   5   2    1.14    0.43
   7   5  -2   -0.53    0.37
   7   5  -2    1.01    0.36
  -7   5   2    1.18    0.32
  -7   5   2    1.67    0.55
   7   5  -2    0.81    0.33
   7  -5  -2   -1.68    1.76
   7  -5  -2    1.30    0.46
   7   5  -1    2.98    0.55
   7   5  -1    3.76    0.59
  -7   5   1    3.07    0.55
   7   5  -1    3.85    0.83
  -7   5   1    3.75    0.50
   7  -5  -1    2.83    0.60
   7  -5  -1    2.64    2.48
   7   5   0    5.19    0.96
  -7   5   0    3.24    0.48
   7   5   0    3.25    0.63
   7   5   0    2.94    0.54
   7  -5   0    2.25    0.55
   7  -5   0   -2.22    1.72
   7   5   1    9.29    0.87
   7   5   1    8.79    0.95
   7   5   1   10.08    1.24
  -7   5  -1    8.58    0.69
   7  -5   1    8.10    0.89
  -7   5  -2    1.50    0.36
   7   5   2    1.02    0.38
   7   5   2    1.30    0.67
   7   5   2    0.88    0.48
   7  -5   2    1.30    0.43
   7   5   3    3.20    0.77
  -7   5  -3    2.26    0.42
   7   5   3    2.55    0.56
   7   5   3    3.49    0.96
   7  -5   3    2.64    0.55
   7   5   4    0.69    0.60
   7   5   4    0.93    0.40
  -7   5  -4    1.88    0.39
   7   5   4    1.41    0.80
   7  -5   4    1.41    0.43
   7   5   5   11.29    1.57
  -7   5  -5   11.20    0.80
   7   5   5   10.86    1.03
   7  -5   5    9.45    0.94
   7   5   6    3.78    0.73
   7   5   6    3.08    1.04
  -7   5  -6    3.08    0.49
   7  -5   6    3.91    0.68
   7   5   7    5.24    0.80
  -7   5  -7    2.92    0.48
   7   5   7    3.72    1.19
   7  -5   7    2.73    0.62
  -7   5  -8    3.40    0.51
   7   5   8    4.06    1.28
   7   5   8    3.35    0.70
  -7   5  -9    0.20    0.23
   7   5   9   -0.44    0.70
   7   5   9    0.02    0.37
   7   5  10    2.27    1.17
   7   5  10    0.12    0.41
  -7   5 -10    0.51    0.28
  -7   5 -11    0.99    0.35
   7   5  11    0.15    0.93
   7   5  11    0.36    0.43
   7   5  12    1.46    1.23
   7   5  12    1.54    0.59
   7   5  13    0.44    1.14
   7   5  14    1.85    1.45
   7   5  15   -0.03    1.21
  -7   6  16   -1.22    1.17
   7  -6 -16    1.72    4.39
  -7   6  15   -0.21    1.33
   7  -6 -15   -6.43    3.30
  -7  -6  15   -1.23    1.74
  -7   6  14   -1.01    1.07
  -7  -6  14    2.67    1.90
   7  -6 -14    0.13    3.47
  -7   6  13    2.55    1.48
   7  -6 -13    5.58    3.61
  -7  -6  13    1.07    1.58
  -7   6  12    0.72    1.28
   7  -6 -12   -1.36    2.96
  -7  -6  12    0.10    1.49
  -7   6  11   -0.05    1.06
  -7  -6  11    0.28    1.34
   7  -6 -11   -0.61    2.69
  -7   6  10   -0.13    0.23
  -7   6  10   -1.29    0.81
   7  -6 -10   -3.87    2.16
  -7  -6  10    0.52    1.36
  -7   6   9   -0.01    0.25
  -7   6   9    0.76    1.01
  -7  -6   9   -0.73    1.09
   7  -6  -9   -4.15    2.14
  -7   6   8    5.93    1.38
   7   6  -8    5.87    0.66
   7   6  -8    5.72    1.06
  -7   6   8    6.16    0.71
   7  -6  -8    6.02    3.10
  -7  -6   8    7.13    2.06
   7   6  -7    2.96    0.87
  -7   6   7    2.10    0.98
  -7   6   7    2.12    0.48
   7   6  -7    2.86    0.51
   7  -6  -7    1.44    2.39
  -7  -6   7    0.17    1.23
  -7   6   6    6.27    0.70
   7   6  -6    4.51    0.62
  -7   6   6    2.03    0.87
   7   6  -6    5.57    1.00
   7  -6  -6    4.40    2.77
  -7  -6   6    5.04    1.68
  -7   6   5    9.84    0.87
  -7   6   5   10.87    1.41
   7   6  -5    9.63    0.86
   7   6  -5    9.62    1.23
  -7  -6   5   10.01    2.09
   7  -6  -5   14.88    3.78
  -7   6   4    0.02    0.68
   7   6  -4   -0.01    0.22
   7   6  -4    0.31    0.59
  -7   6   4    0.00    0.20
  -7  -6   4    0.26    1.17
   7  -6  -4    0.01    2.29
   7   6  -3    5.28    0.64
  -7   6   3    3.95    0.59
   7   6  -3    6.65    1.06
   7   6  -3    4.97    0.68
   7  -6  -3    0.09    2.40
  -7   6   2    1.76    0.42
   7   6  -2    1.32    0.43
   7   6  -2    2.68    0.56
   7   6  -2    1.94    0.73
   7  -6  -2    0.28    2.36
   7   6  -1    1.55    0.75
   7   6  -1    0.77    0.42
   7   6  -1    1.46    0.45
  -7   6   1    1.76    0.44
   7  -6  -1   -0.27    2.08
   7   6   0    5.79    0.81
   7   6   0    5.16    0.74
  -7   6   0    3.87    0.59
   7   6   0    3.21    0.91
   7  -6   0    2.48    2.92
   7   6   1    1.94    0.60
   7   6   1    1.56    0.85
   7   6   1    2.70    0.56
  -7   6  -1    2.53    0.47
   7  -6   1    2.21    2.65
  -7   6  -2    1.81    0.43
   7   6   2    1.24    0.43
   7   6   2   -0.47    0.64
   7   6   2   -0.03    0.42
   7  -6   2   -4.17    2.17
  -7   6  -3    0.39    0.27
   7   6   3   -0.02    0.28
   7   6   3    0.11    0.64
   7  -6   3   -1.30    2.45
   7  -6   3   -0.04    0.33
   7   6   4    7.31    1.38
   7   6   4    9.22    0.99
  -7   6  -4    8.12    0.79
   7  -6   4   11.05    1.09
   7   6   5    0.19    0.33
  -7   6  -5    0.21    0.25
   7   6   5    0.12    0.75
  -7   6  -6    0.22    0.25
   7   6   6   -0.35    0.77
   7   6   6    0.59    0.41
   7   6   7    1.24    0.96
  -7   6  -7    1.42    0.38
   7   6   7    1.26    0.49
   7   6   8    0.33    0.38
  -7   6  -8    0.68    0.29
   7   6   8   -0.07    0.75
   7   6   9   -0.62    0.88
   7   6   9    0.60    0.42
  -7   6  -9    0.30    0.26
  -7   6 -10    3.63    0.58
   7   6  10    3.33    1.40
   7   6  10    4.54    0.82
   7   6  11    4.64    1.54
   7   6  11    2.59    0.70
  -7   6 -11    3.98    0.60
   7   6  12   -0.09    0.37
   7   6  12   -0.65    0.90
   7   6  13   -1.27    0.81
   7   6  14    1.57    1.47
  -7   7  14    0.60    1.26
   7  -7 -14   -1.75    3.77
  -7   7  13    0.62    1.30
   7  -7 -13    6.16    4.15
  -7   7  12    0.85    1.23
   7  -7 -12    0.23    3.13
  -7   7  11    0.64    1.15
   7   7 -11   -0.23    0.58
  -7  -7  11   -0.95    1.53
   7  -7 -11   -2.49    3.02
   7   7 -10    0.09    0.58
  -7   7  10    1.09    1.06
  -7   7  10    0.12    0.31
   7  -7 -10   -1.52    2.85
  -7  -7  10   -0.29    1.45
   7   7  -9    1.02    0.70
  -7   7   9    1.04    1.14
  -7   7   9    0.27    0.32
  -7  -7   9    1.67    1.64
   7  -7  -9    4.23    3.14
  -7   7   8    0.36    0.30
   7   7  -8   -0.05    0.59
   7   7  -8    0.10    0.31
  -7   7   8   -0.13    0.81
  -7  -7   8    0.95    1.54
   7  -7  -8   -1.33    2.74
   7   7  -7    0.54    0.66
   7   7  -7    0.44    0.33
  -7   7   7    0.49    0.35
  -7  -7   7    0.55    1.44
   7  -7  -7   -3.88    1.91
  -7   7   6   -0.01    0.24
   7   7  -6    0.20    0.31
   7   7  -6   -0.07    0.59
  -7  -7   6    0.63    1.37
   7  -7  -6    0.17    2.51
   7   7  -5    2.98    0.90
   7   7  -5    4.56    0.70
  -7   7   5    5.52    0.76
   7  -7  -5    4.96    3.04
   7   7  -4    2.19    0.55
   7   7  -4    2.36    0.79
  -7   7   4    1.66    0.45
   7  -7  -4    1.97    2.74
  -7   7   3   -0.08    0.24
   7   7  -3    0.00    0.55
   7   7  -3   -0.01    0.28
   7  -7  -3   -1.26    2.38
  -7   7   2    0.74    0.33
   7   7  -2    0.31    0.62
   7   7  -2    0.58    0.36
   7  -7  -2   -2.29    2.31
   7   7  -1    6.27    1.17
   7   7  -1    5.21    0.79
  -7   7   1    6.88    0.80
   7   7  -1    6.27    0.87
   7  -7  -1    7.84    3.66
   7   7   0    0.36    0.47
  -7   7   0    0.10    0.26
   7   7   0   -0.07    0.25
   7   7   0   -0.68    0.54
   7  -7   0    4.57    3.22
   7   7   1    2.13    0.56
   7   7   1    2.33    0.91
  -7   7  -1    2.70    0.55
   7  -7   1   -1.03    2.88
   7   7   2    0.05    0.32
   7   7   2    0.15    0.71
  -7   7  -2    0.33    0.29
   7  -7   2    4.26    3.55
   7   7   3    0.04    0.30
  -7   7  -3    0.18    0.27
   7   7   3   -1.24    0.44
   7  -7   3    0.54    3.19
  -7   7  -4    5.57    0.73
   7   7   4    6.56    0.92
   7   7   4    5.76    1.32
   7  -7   4   -0.13    3.10
  -7   7  -5    2.11    0.49
   7   7   5    3.00    0.70
   7   7   5    2.80    1.09
   7  -7   5    1.96    3.40
   7   7   6    0.02    0.32
  -7   7  -6    0.18    0.26
   7   7   6   -0.06    0.84
   7  -7   6    2.94    3.80
   7   7   7    0.56    0.41
   7   7   7   -0.55    0.80
  -7   7  -7   -0.05    0.26
   7  -7   7   -0.23    3.79
  -7   7  -8    0.01    0.25
   7   7   8    0.76    0.51
   7   7   8    0.24    1.02
   7  -7   8    3.62    4.14
   7   7   9    0.16    0.36
  -7   7  -9   -0.01    0.26
   7   7   9   -0.38    0.81
   7  -7   9   -1.50    3.99
  -7   7 -10    2.01    0.50
   7   7  10    0.68    0.48
   7   7  10    2.65    1.23
   7   7  11   -0.15    0.40
   7   7  11    1.98    1.25
   7   7  12    0.18    0.43
   7   7  12    0.98    1.18
   7   7  13   -0.42    1.07
   7  -8 -13    0.53    3.90
   7  -8 -12    4.26    4.28
   7  -8 -11    0.93    3.56
   7  -8 -10    3.57    3.62
  -7   8   9    0.13    0.33
   7  -8  -9   -1.64    2.81
   7   8  -8    0.32    0.37
  -7   8   8    0.09    0.33
   7  -8  -8   -0.34    2.87
   7  -8  -7    3.70    3.09
  -7   8   6    0.25    0.38
   7   8  -6   -0.24    0.55
   7   8  -6    0.01    0.35
   7  -8  -6    2.61    2.91
  -7   8   5    2.51    0.59
   7   8  -5    1.39    0.76
   7   8  -5    0.34    0.36
   7  -8  -5    7.07    3.46
  -7   8   4    0.07    0.27
   7   8  -4   -0.19    0.63
   7   8  -4    0.43    0.41
   7  -8  -4    0.37    2.97
  -7   8   3    0.09    0.29
   7   8  -3    1.28    0.51
   7   8  -3    1.05    0.75
   7  -8  -3    2.94    2.84
   7   8  -2    1.84    0.82
   7   8  -2    1.46    0.51
  -7   8   2    1.01    0.41
   7  -8  -2    5.23    3.36
   7   8  -1    0.01    0.61
   7   8  -1    0.16    0.37
  -7   8   1    0.17    0.30
   7  -8  -1    2.75    2.97
  -7   8   0    0.35    0.33
   7   8   0    1.68    0.88
   7   8   0    0.79    0.43
   7  -8   0    5.08    3.60
   7   8   1    1.73    0.95
  -7   8  -1    2.12    0.57
   7   8   1    0.68    0.42
   7  -8   1    2.83    3.62
  -7   8  -2    0.20    0.29
   7   8   2    0.12    0.35
   7   8   2   -0.82    0.67
   7  -8   2    3.40    3.95
  -7   8  -3    1.25    0.46
   7   8   3    0.76    0.46
   7   8   3    0.47    0.80
   7  -8   3   -0.50    3.38
  -7   8  -4    0.41    0.33
   7   8   4    0.65    0.39
   7   8   4   -0.35    0.73
   7  -8   4   -1.87    3.44
   7   8   5    0.26    0.36
  -7   8  -5    1.63    0.50
   7   8   5   -0.30    0.86
   7  -8   5    4.13    3.91
   7   8   6    0.82    0.93
   7   8   6    0.34    0.42
  -7   8  -6    0.22    0.29
   7  -8   6   -1.88    3.19
   7   8   7    4.75    0.91
   7   8   7    2.92    1.31
  -7   8  -7    3.93    0.69
   7  -8   7    1.52    4.53
  -7   8  -8    0.01    0.27
   7   8   8   -0.77    0.31
   7   8   8    0.16    0.89
   7   8   9    1.68    0.62
  -7   8  -9    2.51    0.57
   7   8   9    3.33    1.31
   7   8  10    0.48    0.49
   7   8  10    0.29    1.08
  -7   8 -10    0.88    0.44
   7   8  11    0.11    0.43
   7   8  11    2.37    1.43
   7  -9 -10    6.97    4.76
   7  -9  -9    5.53    3.95
   7  -9  -8    3.56    3.67
  -7   9   7    0.22    0.39
   7   9  -7    0.27    0.45
   7  -9  -7    1.68    3.34
   7   9  -6   -0.11    0.35
  -7   9   6   -0.09    0.33
   7  -9  -6    1.04    3.18
   7   9  -5    1.97    0.62
  -7   9   5    2.61    0.65
   7  -9  -5   -0.01    2.70
   7  -9  -4    3.26    3.11
   7   9  -3   -0.26    0.30
  -7   9   3   -0.10    0.30
   7  -9  -3   -0.73    2.67
   7   9  -2   -0.35    0.32
  -7   9   2    0.57    0.41
   7  -9  -2    1.63    3.50
  -7   9   1    0.21    0.33
   7   9  -1   -0.34    0.63
   7   9  -1    0.82    0.52
   7  -9  -1   -1.29    2.52
   7   9   0    0.45    0.45
   7   9   0    1.76    0.92
  -7   9   0    0.52    0.42
   7  -9   0    1.29    3.50
   7   9   1    1.22    0.95
  -7   9  -1    0.17    0.34
   7   9   1    0.15    0.41
   7  -9   1    1.19    3.60
   7   9   2    0.26    0.43
   7   9   2    0.97    0.92
  -7   9  -2    0.12    0.33
   7  -9   2   -0.45    3.78
   7   9   3   -0.21    0.34
   7   9   3    1.00    0.93
  -7   9  -3    0.16    0.36
   7  -9   3    0.69    3.60
   7   9   4    0.68    0.97
   7   9   4    0.48    0.40
  -7   9  -4    0.18    0.35
   7  -9   4   -0.24    3.78
   7   9   5   -0.17    0.80
   7   9   5    0.03    0.41
  -7   9  -5   -0.11    0.35
   7  -9   5    3.82    4.47
   7   9   6   -0.03    1.02
  -7   9  -6    0.74    0.43
   7   9   6    0.10    0.40
   7   9   7   -0.57    0.93
  -7   9  -7   -0.11    0.32
   7   9   7   -0.09    0.38
   7   9   8   -0.62    0.98
  -7   9  -8    0.58    0.44
   7   9   8   -0.08    0.46
   7   9   9    1.01    0.59
  -7   9  -9    1.03    0.45
   7   9   9    0.30    1.16
   7  10  -7    0.14    0.47
  -7  10   7    0.17    0.46
   7 -10  -7   -0.16    3.63
   7  10  -6    0.05    0.45
  -7  10   6   -0.34    0.39
   7 -10  -6    1.85    3.62
   7 -10  -5    4.35    3.76
   7 -10  -4    6.89    3.84
   7  10  -3    2.26    0.71
  -7  10   3    1.18    0.58
   7 -10  -3    8.45    4.34
  -7  10   2    0.76    0.47
   7  10  -2    0.46    0.50
   7 -10  -2    2.09    3.44
  -7  10   1    0.02    0.41
   7  10  -1    0.33    0.52
   7 -10  -1    0.41    3.34
  -7  10   0    0.30    0.42
   7  10   0    0.29    0.47
   7 -10   0    1.22    3.28
   7 -10   1    6.68    4.33
   7  10   2   -0.24    0.43
  -7  10  -2   -0.40    0.33
   7  10   3    0.25    0.49
  -7  10  -3    0.22    0.42
   7  10   4   -0.67    0.35
  -7  10  -4    0.24    0.44
   7  10   5   -0.39    0.95
  -7  10  -5    0.91    0.50
   7  10   6    0.37    1.19
  -7  10  -6    0.38    0.41
  -8   0  19   -2.46    1.47
  -8   0  18    0.06    1.39
   8   0 -17   -0.21    3.38
  -8   0  17    1.39    1.56
   8   0 -16    2.32    3.19
  -8   0  16    0.29    1.27
   8   0 -15    0.33    3.09
  -8   0  15   -0.76    1.00
  -8   0  14   -0.05    0.99
   8   0 -14   -1.56    2.67
   8   0 -13   -0.14    2.80
  -8   0  13    0.62    1.15
   8   0 -12    4.36    3.47
  -8   0  12    1.62    1.20
  -8   0  11   -0.13    0.25
  -8   0  11    1.13    0.99
   8   0 -11   -1.22    2.72
  -8   0  10    5.61    1.34
   8   0 -10   -1.62    2.43
  -8   0  10    3.24    0.48
  -8   0   9    0.27    0.74
  -8   0   9    0.06    0.19
   8   0  -9    1.73    2.22
  -8   0   8    1.64    0.90
   8   0  -8    0.34    1.84
  -8   0   8    1.94    0.34
   8   0  -8    1.92    0.48
   8   0  -7   -0.31    0.22
   8   0  -7   -0.32    0.22
  -8   0   7   -0.94    0.65
   8   0  -7   -1.05    1.45
  -8   0   7    0.02    0.15
   8   0  -7    0.12    0.09
   8   0  -6    6.40    0.53
   8   0  -6    7.71    1.37
   8   0  -6    4.99    0.50
   8   0  -6    6.69    1.18
  -8   0   6    6.30    0.31
  -8   0   6    6.22    1.23
  -8   0   6    6.03    0.48
   8   0  -5    0.06    0.17
  -8   0   5    0.08    0.10
  -8   0   5   -0.11    0.54
   8   0  -5    0.01    0.25
  -8   0   4  400.21   13.37
   8   0  -4  404.23   12.53
   8   0  -4  405.42   12.51
  -8   0   4  398.37   12.31
   8   0  -3    0.19    0.29
  -8   0   3    0.01    0.53
  -8   0   3   -0.04    0.10
  -8   0   2   41.14    1.44
  -8   0   2   40.60    2.27
   8   0  -2   40.68    1.67
   8   0  -1    0.00    0.24
   8   0  -1    0.10    0.32
  -8   0   1   -0.12    0.10
  -8   0   1   -0.20    0.49
   8   0   0  479.24   15.22
   8   0   0  485.75   14.92
  -8   0   0  496.53   15.71
   8   0   1    0.13    0.33
  -8   0  -1   -0.07    0.11
   8   0   1    0.13    0.27
   8   0   2    1.70    0.44
  -8   0  -2    1.27    0.22
   8   0   2    1.36    0.45
   8   0   3   -0.11    0.39
  -8   0  -3   -0.01    0.14
   8   0   3   -0.23    0.30
   8   0   4   39.37    1.98
   8   0   4   38.51    1.88
  -8   0  -4   40.04    1.52
   8   0   5   -0.62    0.38
   8   0   5    0.03    0.47
  -8   0  -5    0.20    0.18
   8   0   6   16.54    1.42
  -8   0  -6   19.12    0.89
   8   0   6   18.59    1.33
   8   0   7    0.65    0.53
  -8   0  -7   -0.37    0.14
   8   0   7    0.01    0.54
  -8   0  -8    1.60    0.31
   8   0   8    1.06    0.67
   8   0   8    1.80    0.78
   8   0   9    0.69    0.64
   8   0   9   -0.59    0.62
   8   0  10    5.55    1.29
   8   0  10    6.53    1.00
   8   0  11   -1.26    0.72
   8   0  11   -0.47    0.66
   8   0  12    1.77    0.99
   8   0  12    0.48    0.65
   8   0  13   -0.53    0.80
   8   0  14    3.94    1.47
   8   0  15   -2.30    0.80
   8   0  16    1.26    1.28
   8   0  17    1.10    1.50
  -8   1  19    2.15    1.80
   8  -1 -19   -5.04    3.56
  -8  -1  19    0.29    1.71
  -8   1  18   -1.72    1.29
  -8  -1  18   -0.82    1.47
   8  -1 -18   -3.84    3.14
  -8   1  17   -0.42    1.13
  -8  -1  17    0.44    1.69
   8  -1 -17   -2.15    3.12
  -8   1  16   -0.41    0.83
   8  -1 -16   -2.28    3.06
  -8  -1  16   -0.11    1.38
  -8   1  15    0.17    1.08
  -8  -1  15    1.04    1.27
   8  -1 -15   -1.92    3.20
  -8   1  14   -1.06    0.93
  -8  -1  14   -0.42    1.07
   8  -1 -14    0.22    3.03
   8   1 -13    2.95    2.83
  -8   1  13    3.25    1.51
   8  -1 -13    2.27    3.37
  -8  -1  13    2.73    1.48
   8   1 -12    0.19    2.66
  -8   1  12   -0.54    0.94
  -8   1  12    0.13    0.34
   8  -1 -12   -0.87    3.02
  -8  -1  12   -0.46    0.92
  -8   1  11    0.09    0.28
   8   1 -11    0.93    2.51
  -8   1  11   -0.61    0.76
   8  -1 -11    0.80    2.84
  -8  -1  11    0.55    1.05
   8   1 -10   21.21    3.40
  -8   1  10   15.02    1.04
  -8   1  10   11.42    1.87
  -8  -1  10   14.02    0.78
  -8  -1  10   14.07    2.06
   8  -1 -10   14.36    3.38
  -8   1   9    3.78    0.21
   8   1  -9    5.09    2.51
  -8   1   9    2.42    1.04
  -8   1   9    3.54    0.56
   8  -1  -9    0.42    2.12
  -8  -1   9    3.08    1.15
  -8  -1   9    3.93    0.37
   8  -1  -9    3.12    0.70
  -8   1   8   14.68    0.57
   8   1  -8   19.21    2.77
  -8   1   8   14.13    1.76
  -8   1   8   13.74    0.94
   8  -1  -8   17.18    2.59
  -8  -1   8   14.54    0.70
  -8  -1   8   12.76    1.78
   8  -1  -8   13.24    1.05
  -8   1   7   20.25    1.12
   8   1  -7   19.15    0.74
  -8   1   7   19.24    0.73
   8   1  -7   19.78    0.96
   8   1  -7   17.40    2.40
  -8   1   7   17.93    1.78
   8  -1  -7   17.34    1.13
  -8  -1   7   19.18    1.97
   8  -1  -7   19.98    2.25
   8   1  -6    7.45    0.51
   8   1  -6    9.58    1.77
   8   1  -6    6.74    0.46
  -8   1   6    7.94    0.63
  -8   1   6    6.55    0.36
  -8   1   6    7.40    1.23
  -8  -1   6    4.27    1.11
   8  -1  -6    8.29    1.17
   8  -1  -6    6.16    0.62
   8   1  -5    0.10    0.13
  -8   1   5    0.83    0.60
  -8   1   5   -0.10    0.16
   8   1  -5    0.15    0.26
   8   1  -5    0.84    1.00
  -8   1   5   -0.09    0.08
   8   1  -5   -0.51    0.86
   8  -1  -5   -0.17    0.17
  -8  -1   5    0.23    0.64
   8   1  -4   16.10    0.71
  -8   1   4   16.14    1.45
  -8   1   4   15.35    0.68
   8   1  -4   16.04    0.91
  -8  -1   4   15.79    1.63
   8  -1  -4   17.45    0.94
   8   1  -3   12.87    0.84
  -8   1   3   12.70    1.20
  -8   1   3   11.30    0.55
  -8  -1   3   11.98    1.42
   8  -1  -3   11.37    0.74
  -8   1   2   12.06    0.58
  -8   1   2   13.59    1.17
   8   1  -2   13.27    0.91
   8  -1  -2   11.12    0.72
  -8  -1   2   10.59    1.36
   8   1  -1    2.09    0.46
   8   1  -1    1.08    0.38
  -8   1   1    1.51    0.22
  -8   1   1    1.14    0.50
  -8  -1   1    1.47    0.73
   8   1   0  128.76    4.49
  -8   1   0  131.40    4.75
  -8   1   0  127.62    4.17
   8   1   0  128.91    4.51
   8  -1   0  131.03    4.22
  -8  -1   0  128.00    5.36
  -8   1  -1  100.26    3.33
   8   1   1   99.09    3.69
   8   1   1  101.10    3.68
   8  -1   1  102.81    3.41
  -8   1  -2   62.70    2.22
   8   1   2   60.56    2.62
   8  -1   2   67.31    2.39
   8   1   3    0.56    0.46
  -8   1  -3    1.05    0.21
   8   1   3    0.88    0.51
   8  -1   3    1.04    0.39
  -8   1  -4    5.29    0.43
   8   1   4    5.59    0.82
   8   1   4    4.78    0.72
   8  -1   4    5.89    0.69
  -8   1  -5   -0.09    0.14
   8   1   5   -0.22    0.47
   8   1   5   -0.08    0.43
   8  -1   5   -0.84    0.35
  -8   1  -6    4.93    0.43
   8   1   6    3.48    0.86
   8   1   6    2.27    0.65
   8  -1   6    3.19    0.77
   8  -1   6    4.46    0.72
   8   1   7    0.45    0.59
   8   1   7   -0.57    0.46
  -8   1  -7    0.15    0.19
   8  -1   7   -0.30    0.50
   8  -1   7    0.09    0.48
   8   1   8    9.57    1.06
   8   1   8    9.88    1.42
  -8   1  -8   10.51    0.65
   8  -1   8    7.97    1.01
   8  -1   8   11.81    1.33
   8   1   9    4.41    1.12
  -8   1  -9    3.89    0.43
   8   1   9    3.49    0.85
   8  -1   9    5.41    0.86
   8  -1   9    3.01    0.92
   8   1  10   -0.37    0.81
  -8   1 -10    0.44    0.26
   8   1  10   -0.30    0.67
   8  -1  10    0.85    0.84
   8  -1  10    0.26    0.66
   8   1  11    0.38    0.67
   8   1  11    3.17    1.15
  -8   1 -11    0.83    0.30
   8  -1  11    1.59    0.74
   8  -1  11    0.36    0.83
   8   1  12    2.78    1.20
   8   1  12    2.04    0.79
   8  -1  12    2.51    0.81
   8  -1  12    2.40    1.06
   8   1  13    0.09    1.01
   8  -1  13    1.28    1.01
   8   1  14   -0.27    0.96
   8  -1  14   -0.03    0.98
   8   1  15    3.22    1.44
   8  -1  15    0.00    1.09
   8   1  16    0.62    1.27
   8  -1  16    1.49    1.35
   8   1  17   -0.15    1.42
   8  -1  17    1.25    1.40
  -8   2  18    2.31    1.46
   8  -2 -18    1.02    3.94
  -8  -2  18   -0.52    1.65
  -8   2  17    0.62    1.27
  -8  -2  17   -0.44    1.34
   8  -2 -17    7.92    4.40
  -8   2  16    4.59    1.69
   8  -2 -16    5.56    3.83
  -8  -2  16    2.30    1.70
  -8   2  15    2.66    1.31
   8  -2 -15    3.31    3.53
  -8  -2  15    2.34    1.45
  -8   2  14    0.28    1.00
  -8  -2  14    1.95    1.48
   8  -2 -14   -0.30    2.99
  -8   2  13    0.16    1.05
   8  -2 -13   -1.80    2.77
  -8  -2  13    0.16    1.07
  -8   2  12   10.21    1.93
  -8   2  12    7.67    0.94
  -8  -2  12    4.92    1.64
   8  -2 -12    5.59    3.36
  -8   2  11   -0.51    0.92
  -8   2  11    0.45    0.36
  -8  -2  11    0.01    0.98
   8  -2 -11   -2.88    2.78
  -8   2  10    0.35    0.36
  -8   2  10    1.35    0.92
   8  -2 -10   -0.07    0.62
   8  -2 -10   -2.47    2.20
  -8  -2  10    0.32    1.03
  -8   2   9    1.33    0.45
  -8   2   9    1.96    0.93
  -8   2   9    1.62    0.21
  -8  -2   9    0.08    0.85
   8  -2  -9   -1.01    2.11
   8  -2  -9    1.81    0.64
  -8   2   8    4.12    1.10
   8   2  -8    3.77    0.28
  -8   2   8    3.79    0.31
  -8   2   8    4.07    0.62
   8  -2  -8    2.21    1.97
  -8  -2   8    3.04    1.15
   8  -2  -8    4.29    0.72
  -8   2   7    4.91    0.64
  -8   2   7    4.82    0.35
  -8   2   7    3.88    1.05
   8   2  -7    4.79    0.36
  -8  -2   7    5.28    1.35
   8  -2  -7    3.37    0.62
   8  -2  -7    7.23    1.74
   8   2  -6    0.02    0.15
  -8   2   6    0.08    0.10
  -8   2   6   -0.14    0.20
  -8   2   6   -1.07    0.47
   8  -2  -6    0.16    0.27
   8  -2  -6    0.86    1.23
  -8  -2   6    2.40    1.00
   8   2  -5    1.96    0.31
  -8   2   5    1.94    0.24
  -8   2   5    1.57    0.72
  -8   2   5    1.79    0.41
   8  -2  -5    1.21    0.38
  -8  -2   5    2.22    0.95
   8  -2  -5    1.28    0.97
  -8   2   4    1.24    0.21
  -8   2   4    0.74    0.55
  -8   2   4    0.45    0.26
   8   2  -4    1.18    0.33
   8  -2  -4    0.71    0.31
  -8  -2   4    0.22    0.72
   8   2  -3   10.19    0.75
  -8   2   3    9.95    0.56
  -8  -2   3   10.25    1.51
   8  -2  -3   11.02    0.79
  -8   2   2    2.12    0.27
  -8   2   2    2.68    0.60
   8   2  -2    1.60    0.42
   8   2  -2    2.01    0.50
  -8  -2   2    1.77    0.85
   8  -2  -2    1.73    0.37
   8   2  -1   -0.01    0.36
   8   2  -1   -0.28    0.34
  -8   2   1    0.25    0.40
  -8   2   1    0.08    0.12
   8  -2  -1    0.26    0.20
  -8  -2   1    0.45    0.73
   8   2   0   16.21    1.15
   8   2   0   15.12    1.06
  -8   2   0   16.08    0.77
  -8   2   0   15.58    1.02
   8  -2   0   16.24    0.73
   8   2   1    0.42    0.42
  -8   2  -1   -0.07    0.10
   8   2   1   -0.56    0.33
   8  -2   1   -0.08    0.18
   8   2   2    2.05    0.60
   8   2   2    2.37    0.56
  -8   2  -2    1.84    0.28
   8  -2   2    2.16    0.34
   8   2   3    3.39    0.77
  -8   2  -3    4.28    0.40
   8   2   3    4.36    0.69
   8  -2   3    3.73    0.49
  -8   2  -4    7.20    0.52
   8   2   4    8.11    0.90
   8   2   4    6.13    0.97
   8  -2   4    7.39    0.71
   8   2   5    0.05    0.47
  -8   2  -5    0.05    0.14
   8   2   5   -0.10    0.52
   8  -2   5    1.04    0.48
   8   2   6   15.27    1.25
  -8   2  -6   14.00    0.79
   8   2   6   16.90    1.62
   8  -2   6   15.21    1.23
   8   2   7    2.19    0.71
   8   2   7    1.73    0.78
  -8   2  -7    1.50    0.30
   8  -2   7    2.25    0.72
  -8   2  -8    4.46    0.45
   8   2   8    5.04    1.16
   8   2   8    4.98    0.90
   8  -2   8    5.19    0.99
   8   2   9    4.16    1.22
   8   2   9    4.15    0.86
  -8   2  -9    3.59    0.43
   8  -2   9    3.87    0.98
   8   2  10    8.50    1.64
  -8   2 -10   10.58    0.71
   8   2  10   10.29    1.15
   8  -2  10    9.22    1.41
   8  -2  10    9.98    1.12
   8   2  11    1.67    1.16
   8   2  11    1.54    0.70
  -8   2 -11    0.13    0.24
   8  -2  11    0.66    0.86
   8  -2  11    0.78    0.66
   8   2  12   -0.59    0.76
  -8   2 -12   -0.23    0.21
   8   2  12   -0.45    0.56
   8  -2  12    0.56    0.64
   8  -2  12    0.13    0.91
   8   2  13    0.75    1.10
   8  -2  13   -0.70    0.81
   8   2  14    0.74    1.10
   8  -2  14   -0.30    0.93
   8   2  15   -0.14    1.24
   8  -2  15   -0.59    1.00
   8   2  16    0.17    1.32
   8   2  17   -0.30    1.36
  -8   3  18   -1.66    0.98
   8  -3 -18   -6.25    3.80
  -8  -3  18   -1.58    1.50
  -8   3  17    1.31    1.47
  -8  -3  17   -0.51    1.44
   8  -3 -17   -0.94    3.59
  -8   3  16    1.05    1.31
  -8  -3  16   -1.65    1.27
   8  -3 -16    1.77    3.53
  -8   3  15    1.90    1.21
   8  -3 -15   -2.95    3.16
  -8  -3  15   -0.94    0.98
  -8   3  14    1.57    1.13
   8  -3 -14   -1.13    3.06
  -8  -3  14    0.11    1.23
  -8   3  13    3.62    1.39
  -8  -3  13    5.21    1.80
   8  -3 -13    0.04    2.92
  -8   3  12    0.64    1.14
   8  -3 -12    4.36    3.06
  -8  -3  12    1.95    1.31
  -8   3  11    4.71    1.39
  -8  -3  11    4.30    1.62
   8  -3 -11   -0.88    3.00
  -8   3  10    1.13    0.96
  -8   3  10    0.50    0.20
  -8   3  10    1.16    0.46
   8  -3 -10   -2.09    2.31
   8  -3 -10    1.13    0.74
  -8  -3  10   -0.96    0.88
  -8   3   9   -1.22    0.64
   8   3  -9    0.31    0.15
  -8   3   9   -0.24    0.26
  -8   3   9    0.27    0.17
   8  -3  -9   -0.09    0.48
   8  -3  -9   -0.44    2.17
  -8  -3   9    0.66    1.00
  -8   3   8    0.30    0.72
  -8   3   8    0.29    0.16
   8   3  -8    0.27    0.17
  -8   3   8    0.30    0.28
   8  -3  -8   -0.18    0.38
  -8  -3   8   -0.20    0.90
   8  -3  -8    0.85    1.91
  -8   3   7   -0.26    0.22
   8   3  -7    0.03    0.13
  -8   3   7   -0.25    0.63
  -8   3   7   -0.14    0.12
   8  -3  -7    0.24    0.38
   8  -3  -7   -0.94    1.47
  -8  -3   7   -0.63    0.70
  -8   3   6    4.05    0.64
  -8   3   6    5.16    1.06
  -8   3   6    3.87    0.39
   8   3  -6    4.18    0.42
   8  -3  -6    4.63    1.90
   8  -3  -6    3.91    0.68
  -8  -3   6    3.57    1.20
  -8   3   5    1.19    0.39
   8   3  -5    1.77    0.33
  -8   3   5    2.18    0.31
  -8   3   5    2.27    0.75
  -8  -3   5    1.69    1.05
   8  -3  -5    2.12    1.56
   8  -3  -5    1.71    0.47
   8   3  -4   39.83    1.72
   8   3  -4   42.71    1.51
  -8   3   4   40.16    1.62
  -8   3   4   39.65    1.95
   8  -3  -4   47.89    3.47
   8  -3  -4   44.41    2.05
  -8  -3   4   35.88    2.78
  -8   3   3    0.34    0.50
  -8   3   3    0.42    0.27
   8   3  -3    0.89    0.31
  -8   3   3    0.76    0.22
   8   3  -3    0.19    0.42
   8   3  -3    0.66    0.31
   8  -3  -3    0.56    0.31
  -8  -3   3   -0.25    0.83
   8   3  -2   29.10    1.72
  -8   3   2   32.18    1.33
   8   3  -2   30.26    1.49
  -8   3   2   31.58    1.62
   8  -3  -2   30.93    1.59
  -8  -3   2   29.23    2.57
  -8   3   1   26.94    1.22
   8   3  -1   27.95    1.44
   8   3  -1   27.54    1.64
  -8   3   1   30.70    1.43
   8  -3  -1   27.60    1.47
  -8  -3   1   26.24    2.49
   8   3   0   41.86    1.95
  -8   3   0   43.68    1.69
   8   3   0   45.03    2.21
   8  -3   0   39.75    1.91
  -8   3  -1    3.64    0.39
   8   3   1    4.82    0.83
   8   3   1    3.57    0.62
   8  -3   1    3.60    0.52
  -8   3  -2   11.63    0.70
   8   3   2   11.07    0.97
   8   3   2   10.37    1.12
  -8   3  -3   45.64    1.80
   8   3   3   44.57    2.40
   8   3   3   45.56    2.19
   8   3   4   37.31    1.99
   8   3   4   38.57    2.32
  -8   3  -4   39.62    1.63
   8  -3   4   42.10    1.67
  -8   3  -5   -0.07    0.13
   8   3   5   -0.10    0.48
   8   3   5    0.22    0.52
  -8  -3  -5   -2.65    1.95
   8  -3   5   -0.34    0.40
   8   3   6    2.22    0.67
   8   3   6    3.73    0.98
  -8   3  -6    2.26    0.36
   8  -3   6    1.99    0.61
   8   3   7    4.69    0.82
  -8   3  -7    4.36    0.48
   8   3   7    5.06    1.22
   8  -3   7    5.68    0.91
  -8   3  -8    6.30    0.57
   8   3   8    5.79    1.31
   8   3   8    4.96    0.91
   8  -3   8    6.15    1.03
  -8   3  -9   12.61    0.81
   8   3   9   13.15    1.24
   8   3   9   11.24    1.79
   8  -3   9   11.67    1.44
  -8   3 -10    0.45    0.23
   8   3  10   -0.64    0.51
   8   3  10   -0.26    0.78
   8  -3  10    0.47    0.75
   8   3  11    0.91    0.96
  -8   3 -11    1.52    0.36
   8   3  11    0.60    0.60
   8  -3  11    0.70    0.91
   8   3  12   -0.04    0.52
  -8   3 -12    0.07    0.22
   8   3  12   -0.13    0.94
   8   3  13    2.00    1.34
   8   3  14   -0.23    1.18
   8   3  15   -0.39    1.15
   8   3  16    0.60    1.54
   8   3  17    0.50    1.47
  -8   4  17    0.36    1.33
   8  -4 -17   -4.91    3.98
  -8  -4  17   -1.65    1.42
  -8   4  16   -0.26    1.19
  -8  -4  16   -0.72    1.48
   8  -4 -16    3.54    3.88
  -8   4  15    1.11    1.28
  -8  -4  15   -0.14    1.25
   8  -4 -15   -0.17    3.50
  -8   4  14   -1.22    0.87
   8  -4 -14   -3.33    3.03
  -8  -4  14    0.91    1.58
  -8   4  13    0.04    1.01
  -8  -4  13    0.04    1.22
   8  -4 -13    0.15    2.99
  -8   4  12   -0.92    0.80
  -8  -4  12   -1.31    1.01
   8  -4 -12    0.19    2.51
  -8   4  11   -0.44    0.87
   8  -4 -11   -0.76    2.45
  -8  -4  11    0.49    1.18
  -8   4  10    2.01    0.38
  -8   4  10    1.64    1.09
   8  -4 -10    1.16    2.77
  -8  -4  10    4.15    1.65
  -8   4   9    1.47    0.34
  -8   4   9    0.53    0.92
   8   4  -9    0.89    0.25
  -8  -4   9    1.43    1.17
   8  -4  -9    2.86    2.78
  -8   4   8    9.81    1.59
  -8   4   8   12.77    0.79
   8   4  -8   10.68    0.70
   8  -4  -8   12.14    3.06
  -8  -4   8   11.03    2.03
  -8   4   7    0.47    0.75
  -8   4   7   -0.23    0.23
   8   4  -7    0.17    0.21
  -8   4   7    0.14    0.18
   8  -4  -7   -0.20    0.40
   8  -4  -7   -2.05    1.64
  -8  -4   7    0.64    1.04
   8   4  -6   33.38    1.48
  -8   4   6   29.85    2.16
  -8   4   6   31.51    1.85
  -8   4   6   33.52    1.47
  -8  -4   6   35.22    2.99
   8  -4  -6   27.32    3.62
   8  -4  -6   31.64    1.93
  -8   4   5    0.36    0.21
   8   4  -5   -0.36    0.36
  -8   4   5    0.68    0.36
   8   4  -5    0.25    0.13
  -8   4   5    0.25    0.32
   8   4  -5    0.26    0.22
   8  -4  -5   -0.05    0.34
  -8  -4   5    1.24    1.09
   8  -4  -5   -0.30    1.61
   8   4  -4    4.70    0.40
  -8   4   4    4.31    0.86
   8   4  -4    4.77    0.85
  -8   4   4    3.64    0.44
   8   4  -4    3.67    0.49
  -8   4   4    2.77    0.59
   8  -4  -4    4.71    0.74
   8  -4  -4    1.39    1.83
  -8  -4   4    3.82    1.36
   8   4  -3   11.98    0.76
   8   4  -3   12.22    1.19
  -8   4   3   10.57    0.97
   8   4  -3   12.42    0.85
  -8   4   3   10.42    0.72
  -8   4   3   11.29    1.10
  -8  -4   3   12.91    2.03
   8  -4  -3   11.45    1.05
   8  -4  -3   15.33    3.05
   8   4  -2    8.30    0.73
  -8   4   2    7.69    0.61
  -8   4   2    9.76    0.94
   8   4  -2    9.15    1.12
   8   4  -2    7.18    0.72
   8  -4  -2    8.96    0.91
  -8  -4   2    7.85    1.88
  -8   4   1    3.26    0.42
  -8   4   1    4.34    0.61
   8   4  -1    3.38    0.62
   8   4  -1    2.07    0.48
   8   4  -1    3.31    0.83
   8  -4  -1    2.83    0.58
   8   4   0    6.70    0.77
   8   4   0   10.15    1.16
   8   4   0    9.21    0.95
  -8   4   0    8.58    0.66
   8  -4   0    9.43    0.90
   8   4   1    0.19    0.56
   8   4   1    1.20    0.68
   8   4   1    0.38    0.39
  -8   4  -1    0.09    0.18
   8  -4   1    0.55    0.35
   8   4   2    1.66    0.49
  -8   4  -2    1.87    0.34
   8   4   2    1.72    0.68
   8   4   2    0.70    0.68
   8  -4   2    2.08    0.47
   8   4   3   40.76    2.33
   8   4   3   34.43    2.24
   8   4   3   40.58    1.99
  -8   4  -3   36.69    1.64
   8  -4   3   39.77    1.92
   8   4   4    0.90    0.71
   8   4   4    0.74    0.48
   8   4   4    0.91    0.66
  -8   4  -4    0.45    0.22
   8   4   5    2.63    0.89
   8   4   5    0.65    0.46
   8   4   5    0.92    0.88
  -8   4  -5    0.18    0.18
   8   4   6    3.73    1.05
   8   4   6    3.01    0.70
  -8   4  -6    2.46    0.41
   8   4   7    0.27    0.50
   8   4   7    0.86    0.76
  -8   4  -7    0.04    0.20
   8   4   8    1.02    0.59
  -8   4  -8    0.07    0.21
   8   4   8    0.45    0.84
   8   4   9    1.77    0.59
  -8   4  -9    1.98    0.41
   8   4   9    2.17    1.17
  -8   4 -10   -0.04    0.20
   8   4  10    1.51    1.02
   8   4  10    0.33    0.52
   8   4  11    0.17    0.45
   8   4  11    1.98    1.09
  -8   4 -11   -0.12    0.21
   8   4  12   -0.01    1.07
   8   4  12   -0.29    0.44
   8   4  13    0.81    1.26
   8   4  14    0.17    1.34
   8   4  15   -0.57    1.35
   8   4  16   -0.64    1.29
  -8   5  17    1.74    1.61
  -8  -5  17    2.36    2.09
   8  -5 -17    4.31    4.68
  -8   5  16   -1.22    1.16
   8  -5 -16   -0.51    3.74
  -8  -5  16   -1.13    1.61
  -8   5  15    1.94    1.38
   8  -5 -15    2.58    4.19
  -8  -5  15    0.25    1.65
  -8   5  14    1.50    1.32
   8  -5 -14    0.09    3.17
  -8  -5  14   -1.45    1.31
  -8   5  13    0.20    1.10
  -8  -5  13    1.26    1.58
   8  -5 -13    0.85    3.14
  -8   5  12    0.97    1.16
  -8  -5  12    2.47    1.72
   8  -5 -12   -0.06    2.84
  -8   5  11    5.45    1.51
   8  -5 -11    5.70    3.42
  -8  -5  11    5.63    1.97
  -8   5  10    0.36    0.26
  -8   5  10    0.70    0.97
  -8  -5  10    1.19    1.24
   8  -5 -10   -3.28    2.16
  -8   5   9    1.44    1.04
  -8   5   9    0.01    0.22
   8  -5  -9    3.98    2.80
  -8  -5   9   -0.02    1.14
   8   5  -8   -0.05    0.20
  -8   5   8   -1.30    0.70
  -8   5   8   -0.04    0.20
   8  -5  -8   -0.63    2.16
  -8  -5   8    0.62    1.17
   8   5  -7   -0.14    0.20
  -8   5   7   -0.13    0.19
  -8   5   7   -0.24    0.75
  -8  -5   7   -0.83    1.02
   8  -5  -7   -1.70    1.89
  -8   5   6   -0.09    0.53
  -8   5   6    0.19    0.22
   8   5  -6   -0.10    0.46
   8   5  -6   -0.13    0.17
   8  -5  -6    0.25    1.98
  -8  -5   6    0.11    1.04
   8   5  -5    0.09    0.53
   8   5  -5    0.75    0.29
  -8   5   5    0.99    0.77
  -8   5   5    0.55    0.26
   8  -5  -5   -0.31    1.78
  -8  -5   5    2.72    1.26
   8   5  -4    0.19    0.22
  -8   5   4    0.03    0.20
   8   5  -4   -0.40    0.48
  -8   5   4    0.62    0.59
   8   5  -4    0.40    0.23
  -8  -5   4    0.64    1.13
   8  -5  -4   -0.05    1.93
  -8   5   3    6.60    0.86
   8   5  -3    5.44    0.65
   8   5  -3    4.52    0.90
   8   5  -3    5.83    0.60
  -8   5   3    5.63    0.90
  -8   5   3    5.89    0.61
   8  -5  -3    5.16    2.49
  -8  -5   3    5.53    1.64
   8  -5  -3    7.02    0.92
  -8   5   2    7.14    0.83
   8   5  -2    6.17    0.69
   8   5  -2    6.85    0.70
  -8   5   2    5.23    0.77
   8   5  -2    5.24    0.94
  -8   5   2    6.45    0.63
   8  -5  -2    6.03    0.86
   8  -5  -2    3.84    2.39
  -8   5   1   14.68    0.93
   8   5  -1   15.66    1.45
   8   5  -1   16.94    1.14
   8   5  -1   13.88    1.04
   8  -5  -1   17.85    3.69
   8  -5  -1   14.98    1.19
  -8   5   0   -0.09    0.17
   8   5   0   -0.08    0.25
   8   5   0    0.17    0.39
   8   5   0   -0.21    0.53
   8  -5   0   -0.03    0.29
   8   5   1    0.30    0.44
   8   5   1    0.09    0.30
   8   5   1    0.31    0.59
  -8   5  -1    0.48    0.24
   8  -5   1    0.08    0.30
   8   5   2    0.72    0.54
   8   5   2   -0.02    0.27
   8   5   2    0.04    0.57
  -8   5  -2   -0.06    0.17
   8  -5   2    0.01    0.28
   8   5   3    0.26    0.36
  -8   5  -3    0.43    0.25
   8   5   3   -0.03    0.57
   8   5   3    1.21    0.72
   8  -5   3    0.24    0.32
   8   5   4    1.34    0.71
   8   5   4    1.65    0.79
  -8   5  -4    0.65    0.26
   8   5   4    1.23    0.49
   8  -5   4    0.53    0.32
   8   5   5    0.12    0.77
   8   5   5    0.00    0.36
  -8   5  -5   -0.15    0.17
   8  -5   5    0.11    0.27
   8   5   6   12.01    1.13
  -8   5  -6    9.89    0.79
   8   5   6   10.68    1.65
   8  -5   6   11.09    1.04
  -8   5  -7    5.44    0.61
   8   5   7    7.34    1.50
   8   5   7    5.58    0.87
  -8   5  -8   17.25    1.09
   8   5   8   22.21    2.36
   8   5   8   18.35    1.39
   8   5   9    1.45    0.51
   8   5   9    0.87    0.93
  -8   5  -9    0.76    0.31
   8   5  10    0.67    0.92
   8   5  10    0.09    0.44
  -8   5 -10    0.22    0.26
   8   5  11    5.50    1.53
   8   5  11    4.06    0.82
  -8   5 -11    4.18    0.59
   8   5  12   -0.27    0.92
   8   5  12   -0.27    0.45
   8   5  13    0.58    1.19
   8   5  14    0.09    1.20
   8   5  15    0.30    1.36
  -8  -6  16    0.36    2.06
   8  -6 -16    6.23    4.46
  -8   6  15    1.22    1.56
   8  -6 -15    0.39    3.85
  -8  -6  15    1.80    1.90
  -8   6  14   -0.16    1.21
  -8  -6  14    0.16    1.56
   8  -6 -14    0.73    3.36
  -8   6  13    0.09    1.18
  -8  -6  13   -1.29    1.38
   8  -6 -13   -1.00    3.02
  -8   6  12    1.76    1.32
   8  -6 -12    3.75    3.07
  -8  -6  12    2.29    1.72
  -8   6  11    3.07    1.39
  -8  -6  11    4.58    1.86
   8  -6 -11    0.90    3.01
  -8   6  10    0.10    0.26
  -8   6  10    1.41    1.15
  -8  -6  10    1.02    1.45
   8  -6 -10    0.65    2.55
   8   6  -9   -0.01    0.54
  -8   6   9   -1.31    0.75
  -8   6   9    0.20    0.27
  -8  -6   9   -2.23    1.11
   8  -6  -9    0.34    2.46
   8   6  -8   -0.20    0.23
  -8   6   8    0.12    0.26
   8   6  -8   -0.14    0.58
  -8   6   8   -0.80    0.80
  -8  -6   8   -0.71    1.12
   8  -6  -8    0.67    2.56
  -8   6   7    1.16    0.39
   8   6  -7    1.69    0.76
   8   6  -7    1.79    0.45
  -8   6   7    2.47    1.04
  -8  -6   7    1.02    1.38
   8  -6  -7   -0.69    2.25
   8   6  -6    0.72    0.34
  -8   6   6    2.62    0.98
  -8   6   6    0.80    0.33
   8   6  -6    0.02    0.55
  -8  -6   6   -0.43    1.18
   8  -6  -6    1.97    2.29
  -8   6   5    2.01    0.90
  -8   6   5    0.38    0.27
   8   6  -5   -0.43    0.52
   8   6  -5    0.26    0.29
   8  -6  -5   -0.31    2.45
  -8  -6   5   -0.69    1.17
  -8   6   4    1.17    0.36
   8   6  -4   -0.05    0.59
   8   6  -4    0.67    0.35
  -8  -6   4    1.39    1.31
   8  -6  -4   -1.07    2.30
   8   6  -3    0.59    0.57
  -8   6   3    0.35    0.25
   8   6  -3   -0.17    0.25
   8   6  -3   -0.06    0.29
   8  -6  -3    2.09    2.45
   8   6  -2    5.74    0.73
   8   6  -2    6.82    1.15
  -8   6   2    6.02    0.68
   8   6  -2    6.17    0.77
   8  -6  -2    2.17    2.81
   8   6  -1    3.08    0.61
   8   6  -1    3.01    0.64
  -8   6   1    2.91    0.51
   8   6  -1    2.11    0.87
   8  -6  -1    0.98    2.45
   8   6   0    0.91    0.47
  -8   6   0    0.94    0.32
   8   6   0    2.03    0.50
   8   6   0    0.94    0.72
   8  -6   0    2.28    2.75
   8   6   1    2.63    0.70
   8   6   1    1.85    0.83
   8   6   1    3.78    0.67
  -8   6  -1    2.78    0.51
   8  -6   1   -0.82    2.51
   8   6   2   12.48    1.32
   8   6   2   13.52    1.13
   8   6   2   14.45    1.67
  -8   6  -2   14.65    1.00
   8  -6   2    8.52    3.65
  -8   6  -3   24.72    1.37
   8   6   3   23.80    2.16
   8   6   3   22.89    1.53
  -8   6  -4    0.24    0.28
   8   6   4    0.24    0.35
   8   6   4   -0.30    0.69
   8   6   5    0.62    0.42
  -8   6  -5    0.78    0.32
   8   6   5    0.71    0.83
   8   6   6    3.91    0.77
   8   6   6    5.67    1.31
  -8   6  -6    4.46    0.62
   8   6   7    1.75    0.96
   8   6   7    1.10    0.49
  -8   6  -7    1.94    0.43
  -8   6  -8    0.12    0.23
   8   6   8   -0.22    0.73
   8   6   8   -0.25    0.37
   8   6   9    0.09    0.38
   8   6   9    1.20    0.98
  -8   6  -9    0.32    0.29
  -8   6 -10    0.82    0.36
   8   6  10    0.72    0.49
   8   6  10    2.46    1.23
   8   6  11    0.53    0.47
   8   6  11   -1.38    0.72
  -8   6 -11    0.23    0.29
   8   6  12    0.87    0.52
   8   6  12    2.58    1.38
   8   6  13    0.70    1.30
   8   6  14   -0.12    1.22
  -8   7  14    1.14    1.46
   8  -7 -14    4.93    4.14
  -8   7  13    0.54    1.30
   8  -7 -13   -2.05    3.16
   8   7 -12    0.65    0.75
  -8   7  12    1.03    1.24
   8  -7 -12    0.95    3.25
  -8  -7  12   -1.06    1.53
   8   7 -11    1.28    0.83
  -8   7  11    0.38    1.19
  -8  -7  11   -1.41    1.39
   8  -7 -11    2.41    3.34
   8   7 -10    1.13    0.75
  -8   7  10   -1.43    0.88
  -8   7  10    0.18    0.32
  -8  -7  10    0.07    1.46
   8  -7 -10    4.30    3.39
   8   7  -9    1.28    0.72
  -8   7   9    0.11    1.00
  -8   7   9   -0.22    0.27
   8  -7  -9    3.74    2.99
  -8  -7   9   -1.54    1.33
  -8   7   8    2.51    0.55
   8   7  -8    2.10    0.52
   8   7  -8    2.44    0.89
   8  -7  -8   -2.61    2.37
  -8  -7   8    0.95    1.39
   8   7  -7    0.22    0.29
   8   7  -7   -0.41    0.54
  -8   7   7    0.03    0.26
   8  -7  -7   -1.69    1.96
  -8  -7   7    0.64    1.45
  -8   7   6    0.15    0.25
   8   7  -6   -0.05    0.28
   8   7  -6    1.07    0.67
  -8  -7   6   -0.91    1.31
   8  -7  -6    3.44    2.56
   8   7  -5   -0.14    0.55
   8  -7  -5    3.49    2.67
  -8   7   4    1.29    0.43
   8   7  -4    1.29    0.73
   8   7  -4    0.87    0.39
   8  -7  -4    4.47    3.06
  -8   7   3    0.46    0.31
   8   7  -3    0.92    0.44
   8   7  -3    1.77    0.79
   8  -7  -3   -0.53    2.43
   8   7  -2   -0.15    0.64
  -8   7   2    0.14    0.27
   8   7  -2   -0.04    0.26
   8  -7  -2   -0.11    3.00
   8  -7  -1    4.20    3.12
   8   7   0    2.93    0.65
   8   7   0    2.77    0.90
   8   7   0    3.92    0.79
  -8   7   0    3.26    0.59
   8  -7   0    3.56    3.21
  -8   7  -1    0.24    0.27
   8   7   1    0.32    0.72
   8   7   1    0.41    0.39
   8  -7   1   -3.78    2.13
  -8   7  -2   -0.04    0.24
   8   7   2    0.34    0.71
   8   7   2    1.23    0.47
   8  -7   2    2.66    3.37
  -8   7  -3    5.08    0.71
   8   7   3    5.08    1.28
   8   7   3    5.13    0.84
   8  -7   3    1.32    3.30
  -8   7  -4    1.72    0.46
   8   7   4    2.46    0.63
   8   7   4    1.35    1.01
   8  -7   4   -1.69    3.13
   8   7   5    1.36    0.53
  -8   7  -5    0.63    0.32
   8   7   5    1.18    0.93
   8  -7   5    1.15    3.24
   8  -7   6    5.71    4.11
   8   7   7    0.51    0.92
  -8   7  -7    0.74    0.38
   8   7   7    2.04    0.61
   8  -7   7   -0.29    3.58
   8   7   8    1.91    1.07
  -8   7  -8    0.43    0.32
   8   7   8    0.32    0.44
   8  -7   8    4.84    4.76
  -8   7  -9    0.75    0.36
   8   7   9    0.37    0.47
   8   7   9   -0.28    0.99
   8  -7   9   -0.22    3.49
   8   7  10   -0.11    0.99
  -8   7 -10    0.37    0.33
   8   7  10   -0.08    0.42
   8   7  11   -0.07    0.97
   8   7  11   -0.03    0.42
   8   7  12    1.00    1.31
   8   7  12    0.20    0.52
   8   7  13   -0.81    1.21
   8  -8 -12    2.41    3.61
   8  -8 -11    1.46    3.68
   8  -8 -10    5.08    3.38
  -8   8   9    0.75    0.46
   8  -8  -9   -1.13    2.66
  -8   8   8    0.96    0.47
   8   8  -8    1.29    0.46
   8  -8  -8    0.25    3.00
  -8  -8   8    2.91    1.83
   8   8  -7    0.31    0.68
  -8   8   7    1.41    0.48
   8   8  -7    0.91    0.44
   8  -8  -7    5.74    3.12
  -8   8   6    0.05    0.32
   8   8  -6    0.47    0.73
   8   8  -6   -0.18    0.33
   8  -8  -6    3.73    3.03
  -8   8   5    4.47    0.75
   8   8  -5    3.95    0.75
   8   8  -5    2.46    0.93
   8  -8  -5    0.04    2.75
   8   8  -4   -0.29    0.63
   8   8  -4    0.55    0.37
  -8   8   4    0.05    0.27
   8  -8  -4   -0.88    2.14
   8   8  -3    0.58    0.42
  -8   8   3    1.60    0.47
   8   8  -3    0.66    0.69
   8  -8  -3    3.27    2.77
  -8   8   2    2.70    0.60
   8   8  -2    2.71    0.65
   8   8  -2    2.39    0.95
   8  -8  -2   -0.38    2.86
  -8   8   1    1.09    0.42
   8   8  -1    1.77    0.57
   8   8  -1    2.15    0.96
   8  -8  -1    2.53    3.03
   8   8   0    1.53    0.90
  -8   8   0    0.37    0.32
   8   8   0    0.25    0.39
   8  -8   0    6.53    3.70
   8   8   1    0.65    0.89
   8   8   1    1.81    0.58
  -8   8  -1    2.40    0.60
   8  -8   1    3.22    3.54
  -8   8  -2    1.81    0.52
   8   8   2    3.26    0.74
   8   8   2    1.47    0.91
   8  -8   2   -0.90    3.16
  -8   8  -3    1.40    0.47
   8   8   3    0.36    0.79
   8   8   3    1.39    0.53
   8  -8   3   -0.82    2.87
   8   8   4    0.06    0.34
   8   8   4   -1.07    0.78
  -8   8  -4    0.01    0.31
   8  -8   4   -2.10    2.77
   8   8   5    0.85    0.49
   8   8   5    0.59    0.96
  -8   8  -5    0.24    0.29
   8  -8   5   -1.31    3.49
   8   8   6   -0.04    0.38
  -8   8  -6    0.63    0.33
   8   8   6   -0.66    0.88
   8  -8   6    2.55    3.81
  -8   8  -7    0.44    0.35
   8   8   7    0.45    0.98
   8   8   7   -0.11    0.35
   8  -8   7   -1.08    3.82
  -8   8  -8    0.20    0.33
   8   8   8   -1.03    0.92
   8   8   8    0.26    0.47
   8   8   9    0.18    0.46
  -8   8  -9    0.37    0.35
   8   8   9    0.83    1.08
  -8   8 -10    0.10    0.34
   8   8  10   -0.24    0.43
   8   8  10   -0.96    1.08
   8   8  11   -0.72    1.12
   8   8  11    0.02    0.44
  -8   9  10    0.21    0.44
   8  -9 -10    2.99    4.17
   8  -9  -9    6.10    4.04
   8  -9  -8    8.53    4.47
   8  -9  -7    4.62    3.72
  -8   9   6    1.03    0.48
   8   9  -6    1.02    0.48
   8  -9  -6   -0.36    2.85
   8  -9  -5    3.57    3.03
   8  -9  -4    5.29    3.48
   8   9  -3    0.55    0.48
  -8   9   3    0.74    0.43
   8  -9  -3    2.95    3.24
   8   9  -2   -0.19    0.70
   8   9  -2    0.24    0.41
  -8   9   2   -0.33    0.28
   8  -9  -2    2.05    3.01
   8   9  -1   -0.75    0.68
   8   9  -1    0.66    0.48
  -8   9   1   -0.19    0.30
   8  -9  -1    4.20    3.86
   8   9   0    1.26    0.58
   8   9   0    0.39    0.82
  -8   9   0    1.48    0.51
   8  -9   0    3.46    3.40
   8   9   1   -0.09    0.78
   8   9   1   -0.05    0.43
  -8   9  -1   -0.05    0.32
   8  -9   1    1.88    3.35
   8   9   2    0.09    0.79
   8   9   2   -0.16    0.36
  -8   9  -2   -0.23    0.28
   8  -9   2    1.25    3.58
  -8   9  -3    0.40    0.42
   8   9   3   -1.15    0.78
   8   9   3    0.36    0.45
   8  -9   3   -2.06    3.12
   8   9   4    0.21    0.43
  -8   9  -4    0.21    0.37
   8   9   4    1.47    1.07
   8  -9   4    0.66    3.53
  -8   9  -5    0.01    0.33
   8   9   5    0.12    1.03
   8   9   5   -0.07    0.40
   8  -9   5   -3.68    3.40
   8   9   6    0.21    0.97
  -8   9  -6    1.21    0.52
   8   9   6    1.04    0.51
   8   9   7    1.61    1.17
   8   9   7    0.24    0.45
  -8   9  -7    1.14    0.48
   8   9   8    1.41    1.33
  -8   9  -8    1.58    0.54
   8   9   8    1.02    0.59
   8   9   9   -0.34    1.08
  -8   9  -9    0.32    0.38
   8   9   9   -0.42    0.43
   8  10  -7   -0.14    0.43
  -8  10   7    0.20    0.48
  -8  10   6   -0.09    0.38
   8  10  -6    0.09    0.46
   8 -10  -6    0.06    3.56
   8  10  -5    0.35    0.49
  -8  10   5   -0.23    0.32
   8 -10  -5    0.99    3.59
   8  10  -4    0.50    0.50
  -8  10   4    0.30    0.40
   8 -10  -4    1.61    3.55
   8 -10  -3    4.71    3.61
   8  10  -2    0.40    0.56
  -8  10   2    1.69    0.60
   8 -10  -2   -0.72    3.29
   8 -10  -1    4.32    3.77
   8 -10   0    4.26    4.05
   8  10   1    0.41    0.50
  -8  10  -1    1.47    0.58
   8 -10   1    2.83    3.81
  -8  10  -2   -0.10    0.37
   8  10   2    0.24    0.49
   8 -10   2    0.87    3.42
   8  10   3   -0.03    0.46
  -8  10  -3    0.30    0.45
  -8  10  -4    0.61    0.51
   8  10   4    0.67    1.06
   8  10   4    1.45    0.67
  -8  10  -5    1.23    0.60
   8  10   5   -0.52    0.91
  -9   0  19   -0.63    1.70
  -9   0  18   -0.63    1.42
   9   0 -17   -0.50    3.19
  -9   0  17    0.11    1.35
   9   0 -16   -0.30    3.05
  -9   0  16    1.11    1.50
   9   0 -15    5.01    3.34
  -9   0  15   -0.61    1.12
  -9   0  14    3.21    1.41
   9   0 -14    4.68    3.52
  -9   0  13    0.38    0.98
   9   0 -13    0.75    3.07
   9   0 -12   -2.12    2.64
  -9   0  12    0.45    0.93
  -9   0  11    0.69    0.94
   9   0 -11    0.12    2.90
  -9   0  11    0.03    0.26
  -9   0  10   15.68    0.96
  -9   0  10   13.94    2.02
   9   0 -10   12.74    3.21
   9   0  -9   -1.83    2.09
  -9   0   9    0.18    0.20
  -9   0   9    0.37    0.81
   9   0  -9   -0.50    0.41
   9   0  -8    1.79    0.29
   9   0  -8    2.22    0.47
  -9   0   8    2.10    0.36
   9   0  -8    1.80    0.16
   9   0  -8   -0.91    1.71
  -9   0   8    0.37    0.77
   9   0  -7    1.10    1.31
  -9   0   7    0.11    0.18
  -9   0   7    0.26    0.70
   9   0  -7   -0.01    0.22
   9   0  -7    0.53    0.29
   9   0  -6   26.03    1.14
   9   0  -6   24.57    1.19
  -9   0   6   26.77    0.94
  -9   0   6   22.71    2.03
   9   0  -5    0.03    0.18
   9   0  -5    0.23    0.29
  -9   0   5    0.13    0.11
  -9   0   5    1.08    0.78
  -9   0   4   29.64    2.15
   9   0  -4   30.51    1.31
   9   0  -4   29.89    1.34
  -9   0   4   30.88    1.12
   9   0  -3    0.39    0.33
  -9   0   3    0.09    0.12
  -9   0   3    0.65    0.64
   9   0  -2   13.33    0.89
  -9   0   2   13.97    1.44
  -9   0   2   14.84    0.65
   9   0  -1    0.01    0.34
  -9   0   1    0.12    0.13
  -9   0   1    0.03    0.51
   9   0  -1   -0.13    0.25
   9   0   0    1.27    0.44
  -9   0   0    1.95    0.25
  -9   0   0    2.62    0.81
   9   0   0    3.15    0.49
   9   0   1    0.20    0.32
   9   0   1    0.05    0.37
  -9   0  -1    0.30    0.16
   9   0   2   17.99    1.21
   9   0   2   19.72    1.16
  -9   0  -2   18.67    0.85
   9   0   3   -0.27    0.38
  -9   0  -3    0.27    0.17
   9   0   3    0.25    0.45
  -9   0  -4   41.45    1.61
   9   0   4   42.16    2.00
   9   0   4   41.98    2.07
  -9   0  -5   -0.08    0.17
   9   0   5    0.09    0.49
   9   0   5    0.21    0.47
   9   0   6   49.39    2.33
   9   0   6   48.68    2.48
  -9   0  -6   48.13    1.85
   9   0   7   -0.01    0.54
  -9   0  -7   -0.23    0.16
   9   0   7   -0.13    0.48
   9   0   8    0.59    0.67
   9   0   8    1.23    0.69
  -9   0  -8    1.06    0.30
   9   0   9   -1.33    0.48
   9   0   9    0.41    0.63
   9   0  10    9.99    1.59
   9   0  10   10.89    1.22
   9   0  11   -0.72    0.61
   9   0  11    1.88    0.99
   9   0  12    3.00    1.14
   9   0  12    3.52    0.91
   9   0  13    0.41    0.89
   9   0  14    3.91    1.44
   9   0  15    0.97    1.20
   9   0  16   -0.04    1.31
   9   0  17    0.06    1.32
  -9   1  19   -0.85    1.53
  -9  -1  19    1.34    2.03
   9  -1 -19   -2.93    3.68
  -9   1  18    0.42    1.46
  -9  -1  18   -1.40    1.33
   9  -1 -18   -2.03    3.44
  -9   1  17   -0.85    1.04
  -9  -1  17    1.37    1.53
   9  -1 -17    3.94    3.50
  -9   1  16    0.15    1.01
   9  -1 -16    2.31    3.60
  -9  -1  16    1.38    1.41
  -9   1  15    0.70    1.08
   9  -1 -15    7.02    3.76
  -9  -1  15    1.38    1.34
   9   1 -14    1.66    2.77
  -9   1  14   -0.45    0.87
  -9  -1  14    0.26    1.20
   9  -1 -14    3.81    3.41
   9   1 -13    4.59    2.87
  -9   1  13    1.26    1.04
   9  -1 -13    3.81    3.15
  -9  -1  13    1.66    1.34
  -9   1  12    1.16    1.10
   9   1 -12    5.43    2.98
   9  -1 -12    2.27    3.09
  -9  -1  12    1.81    1.37
  -9   1  11    0.51    0.32
  -9   1  11    0.62    0.88
   9   1 -11   -0.47    2.59
  -9  -1  11    1.08    1.10
   9  -1 -11   -5.90    2.57
  -9   1  10    5.87    0.68
   9   1 -10    8.04    2.91
  -9   1  10    8.46    1.65
   9  -1 -10    6.67    0.96
  -9  -1  10    5.02    1.53
   9  -1 -10    4.15    2.83
  -9   1   9    0.21    0.09
  -9   1   9   -0.29    0.20
  -9   1   9    1.47    0.87
   9   1  -9    3.09    2.45
   9  -1  -9   -0.42    0.38
   9  -1  -9   -2.19    2.01
  -9  -1   9    0.58    0.97
  -9   1   8   42.28    2.90
  -9   1   8   44.21    1.96
   9   1  -8   46.01    1.48
  -9   1   8   44.21    1.49
   9   1  -8   43.62    3.60
   9   1  -8   45.41    1.44
   9  -1  -8   41.67    3.40
  -9  -1   8   43.88    3.07
   9  -1  -8   40.78    2.02
  -9   1   7   95.85    3.46
   9   1  -7   96.30    3.19
  -9   1   7   98.32    4.49
   9   1  -7   93.09    3.06
  -9   1   7   92.25    2.98
   9   1  -7   95.37    4.73
   9  -1  -7   90.68    3.49
  -9  -1   7   85.12    4.51
   9  -1  -7   86.34    4.17
   9   1  -6    9.13    0.66
   9   1  -6    6.17    1.56
  -9   1   6    8.07    0.43
  -9   1   6    8.55    0.67
   9   1  -6    7.74    1.59
  -9   1   6    9.03    1.31
   9   1  -6    8.48    0.51
  -9  -1   6    8.57    1.46
   9  -1  -6    9.03    0.72
  -9   1   5    3.64    0.29
  -9   1   5    2.82    0.91
   9   1  -5    4.35    0.50
   9   1  -5    3.76    0.34
  -9  -1   5    4.14    1.13
   9  -1  -5    4.14    0.50
   9   1  -4   17.78    0.98
  -9   1   4   16.10    0.72
  -9   1   4   16.19    1.53
   9  -1  -4   16.01    0.94
  -9  -1   4   16.15    1.73
   9   1  -3    2.67    0.48
  -9   1   3    2.82    0.77
  -9   1   3    2.55    0.26
  -9  -1   3    2.48    0.91
   9  -1  -3    3.18    0.42
   9   1  -2   50.14    2.10
  -9   1   2   50.30    1.79
  -9   1   2   52.14    2.58
   9   1  -2   52.35    2.22
  -9  -1   2   49.79    2.87
   9   1  -1   26.88    1.40
  -9   1   1   25.71    1.03
   9   1  -1   25.14    1.36
  -9  -1   1   20.89    1.89
  -9   1   0   25.44    1.05
   9   1   0   22.96    1.38
  -9   1   0   26.62    1.66
   9   1   0   25.72    1.40
  -9  -1   0   26.00    2.04
   9  -1   0   25.57    1.18
   9   1   1    1.47    0.52
  -9   1  -1    1.65    0.25
   9   1   1    1.41    0.43
   9  -1   1    2.20    0.38
   9   1   2    4.04    0.65
  -9   1  -2    2.73    0.31
   9   1   2    3.21    0.64
   9  -1   2    2.74    0.46
   9   1   3    5.58    0.75
  -9   1  -3    4.46    0.39
   9   1   3    4.84    0.78
   9  -1   3    5.63    0.64
   9   1   4    0.62    0.52
  -9   1  -4    0.44    0.19
   9   1   4    0.30    0.50
   9  -1   4    0.32    0.43
   9   1   5   10.23    1.17
  -9   1  -5   10.52    0.64
   9   1   5   10.45    1.04
   9  -1   5   11.49    1.03
   9   1   6    8.30    0.95
  -9   1  -6    8.01    0.57
   9   1   6    8.26    1.15
   9  -1   6    6.58    0.85
   9  -1   6    7.52    0.96
   9   1   7    4.87    1.01
  -9   1  -7    4.28    0.44
   9   1   7    6.65    0.95
   9  -1   7    4.99    0.92
   9  -1   7    3.70    0.80
   9   1   8    1.68    0.82
  -9   1  -8    1.00    0.29
   9   1   8    0.78    0.72
   9  -1   8    0.13    0.63
   9  -1   8    1.55    0.76
   9   1   9    1.17    0.85
  -9   1  -9    1.68    0.34
   9   1   9    0.77    0.74
   9  -1   9    1.05    0.84
   9  -1   9    1.84    0.75
  -9   1 -10    0.46    0.28
   9   1  10    0.34    0.78
   9   1  10    0.45    0.73
   9  -1  10    0.05    0.68
   9  -1  10   -0.34    0.78
   9   1  11   10.87    1.23
   9   1  11   13.01    1.87
  -9   1 -11   11.95    0.78
   9  -1  11   14.76    1.31
   9  -1  11   12.26    1.72
   9   1  12    6.20    1.61
   9   1  12    6.15    1.00
   9  -1  12    6.26    1.03
   9  -1  12    6.45    1.51
   9   1  13    0.44    1.04
   9  -1  13   -0.99    0.77
   9   1  14    0.46    1.08
   9  -1  14    0.41    0.98
   9   1  15    0.41    1.12
   9  -1  15    0.63    1.14
   9   1  16    0.97    1.46
   9  -1  16    2.07    1.35
   9   1  17    1.16    1.53
   9  -1  17    2.37    1.57
  -9   2  18   -0.03    1.22
   9  -2 -18   -3.45    3.72
  -9  -2  18   -0.82    1.72
  -9   2  17    0.79    1.45
  -9  -2  17    0.04    1.48
   9  -2 -17   -0.86    3.95
  -9   2  16    0.64    1.17
  -9  -2  16   -0.71    1.33
   9  -2 -16   -1.48    3.22
  -9   2  15    1.63    1.27
   9  -2 -15    2.40    3.44
  -9  -2  15    0.09    1.35
  -9   2  14    0.28    1.14
  -9  -2  14    1.03    1.27
   9  -2 -14   -3.34    2.71
  -9   2  13    2.80    1.47
   9  -2 -13    6.58    3.39
  -9  -2  13    4.53    1.60
  -9   2  12    1.29    1.20
  -9   2  12    2.98    0.68
  -9  -2  12    2.48    1.44
   9  -2 -12    4.13    3.35
  -9   2  11    7.58    0.90
  -9   2  11    7.20    1.64
   9  -2 -11    7.20    1.23
  -9  -2  11    8.29    1.95
   9  -2 -11   10.30    3.40
  -9   2  10    0.42    0.95
  -9   2  10    0.45    0.36
  -9  -2  10    2.47    1.32
   9  -2 -10    0.81    2.64
   9  -2 -10    0.97    0.71
  -9   2   9    1.12    0.43
  -9   2   9    0.58    0.87
  -9   2   9    1.54    0.22
  -9  -2   9    1.41    0.99
   9  -2  -9    1.13    0.58
   9  -2  -9    3.26    2.39
  -9   2   8    4.47    0.34
  -9   2   8    3.05    0.56
   9   2  -8    4.44    0.32
  -9   2   8    3.90    1.18
  -9  -2   8    2.52    1.12
   9  -2  -8    3.20    1.92
   9  -2  -8    4.01    0.70
   9   2  -7    0.23    0.16
  -9   2   7   -0.26    0.20
  -9   2   7    0.36    0.64
  -9   2   7    0.24    0.12
   9  -2  -7   -0.72    1.13
   9  -2  -7   -0.29    0.24
  -9  -2   7   -0.50    0.68
  -9   2   6    1.86    0.25
  -9   2   6    3.13    0.92
   9   2  -6    1.54    0.31
  -9   2   6    1.21    0.36
   9  -2  -6    2.16    0.48
   9  -2  -6    3.09    1.25
  -9  -2   6    1.01    0.88
  -9   2   5   -0.15    0.22
  -9   2   5    1.62    0.76
  -9   2   5    0.36    0.15
   9   2  -5    0.03    0.11
   9   2  -5    0.27    0.29
  -9  -2   5   -0.08    0.76
   9  -2  -5    0.68    0.34
  -9   2   4    8.35    1.12
   9   2  -4    9.23    0.76
  -9   2   4    9.08    0.53
   9  -2  -4    8.39    0.76
  -9  -2   4   11.94    1.64
   9   2  -3   11.02    1.62
  -9   2   3    9.78    0.56
   9   2  -3    9.15    0.78
   9  -2  -3    8.70    0.76
  -9  -2   3    8.56    1.53
   9   2  -2   31.59    1.57
  -9   2   2   30.79    1.26
   9   2  -2   29.60    2.31
  -9   2   2   34.22    1.86
   9   2  -2   29.80    1.68
   9  -2  -2   31.63    1.54
  -9  -2   2   35.23    2.52
   9   2  -1    3.73    0.61
  -9   2   1    3.80    0.36
  -9   2   1    3.05    0.69
   9   2  -1    3.68    0.66
  -9  -2   1    5.57    1.30
   9  -2  -1    3.57    0.50
  -9   2   0    0.31    0.15
  -9   2   0    0.48    0.48
   9   2   0    0.41    0.40
   9   2   0   -0.49    0.38
   9  -2   0    0.03    0.22
   9   2   1    1.03    0.49
  -9   2  -1    2.18    0.30
   9   2   1    1.89    0.60
   9  -2   1    1.82    0.33
   9   2   2    1.26    0.56
   9   2   2    1.11    0.54
  -9   2  -2    0.89    0.24
   9  -2   2    1.45    0.35
  -9   2  -3    0.59    0.20
   9   2   3    0.00    0.46
   9   2   3    0.59    0.54
   9  -2   3    0.38    0.34
   9   2   4    1.24    0.61
  -9   2  -4    1.01    0.25
   9   2   4    0.60    0.56
   9  -2   4    0.95    0.42
   9   2   5    1.69    0.70
   9   2   5    1.48    0.63
  -9   2  -5    1.50    0.28
   9  -2   5    2.58    0.59
  -9   2  -6    0.36    0.21
   9   2   6    0.28    0.64
   9   2   6    0.60    0.60
   9  -2   6   -0.36    0.49
   9   2   7   22.89    1.97
   9   2   7   25.66    1.68
  -9   2  -7   20.83    1.05
   9  -2   7   20.22    1.53
  -9   2  -8    0.15    0.22
   9   2   8    0.08    0.66
   9   2   8    0.61    0.70
   9  -2   8    0.63    0.65
  -9   2  -9   -0.07    0.21
   9   2   9    0.03    0.69
   9   2   9    0.64    0.88
   9  -2   9   -1.15    0.60
   9  -2   9    0.12    0.61
   9   2  10   -0.34    0.68
   9   2  10    0.37    0.88
  -9   2 -10   -0.03    0.22
   9  -2  10    0.02    0.66
   9  -2  10   -0.73    0.67
  -9   2 -11    2.41    0.39
   9   2  11    1.19    0.75
   9   2  11    1.14    1.04
   9  -2  11    2.90    0.81
   9  -2  11    2.46    1.06
  -9   2 -12    1.95    0.38
   9   2  12    1.97    1.13
   9   2  12   -0.02    0.66
   9  -2  12    2.18    1.09
   9  -2  12    2.25    0.82
   9   2  13    0.01    0.95
   9  -2  13    1.85    1.13
   9   2  14    0.28    1.00
   9  -2  14    0.87    1.08
   9   2  15    0.46    1.11
   9   2  16    0.40    1.40
   9   2  17   -0.02    1.53
  -9   3  18   -0.47    1.40
  -9  -3  18   -0.93    1.65
   9  -3 -18    2.11    4.36
  -9   3  17    0.50    1.49
   9  -3 -17    0.07    3.83
  -9  -3  17   -0.27    1.52
  -9   3  16    1.57    1.43
   9  -3 -16   -1.93    3.36
  -9  -3  16    0.28    1.53
  -9   3  15    0.39    1.23
   9  -3 -15   -0.64    3.03
  -9  -3  15    2.03    1.55
  -9   3  14    0.46    1.07
   9  -3 -14    1.20    3.23
  -9  -3  14    1.22    1.24
  -9   3  13    3.95    1.46
  -9  -3  13    3.97    1.66
   9  -3 -13    0.91    3.00
  -9   3  12    0.66    0.97
   9  -3 -12    1.45    3.06
  -9  -3  12   -1.00    1.13
  -9   3  11   -1.23    0.72
  -9  -3  11    0.45    1.19
   9  -3 -11    5.18    2.92
  -9   3  10    2.05    0.59
  -9   3  10    0.94    1.07
   9  -3 -10   -1.22    2.62
   9  -3 -10    2.09    0.81
  -9  -3  10   -0.04    1.09
  -9   3   9    3.16    1.22
  -9   3   9    2.81    0.34
  -9   3   9    2.49    0.59
   9  -3  -9    2.68    0.74
  -9  -3   9    4.09    1.40
   9  -3  -9    3.68    2.39
  -9   3   8    1.08    0.43
  -9   3   8    0.35    0.76
  -9   3   8    1.28    0.26
   9   3  -8    1.27    0.25
   9  -3  -8    0.92    1.88
   9  -3  -8    1.12    0.53
  -9  -3   8    0.93    1.15
   9   3  -7    0.68    0.23
  -9   3   7    1.04    0.79
  -9   3   7    0.26    0.30
  -9   3   7    0.50    0.19
   9  -3  -7    0.77    1.47
   9  -3  -7    0.04    0.34
  -9  -3   7    0.45    0.94
  -9   3   6   14.24    1.58
   9   3  -6   13.86    0.81
  -9   3   6   14.61    0.78
  -9   3   6   15.93    1.13
   9  -3  -6   14.49    1.15
  -9  -3   6   14.92    2.06
   9  -3  -6   13.24    2.35
  -9   3   5    4.14    0.95
  -9   3   5    2.82    0.56
  -9   3   5    2.60    0.34
   9   3  -5    2.75    0.41
  -9  -3   5    1.11    1.08
   9  -3  -5    2.43    0.55
   9  -3  -5    3.05    1.72
  -9   3   4    7.76    0.78
  -9   3   4    7.22    0.53
   9   3  -4    7.79    0.57
   9   3  -4    7.14    0.64
  -9   3   4    7.22    1.03
   9   3  -4    6.69    0.91
  -9  -3   4    5.75    1.43
   9  -3  -4    8.29    0.83
  -9   3   3    7.58    0.54
  -9   3   3    8.79    0.98
   9   3  -3    8.51    0.73
   9   3  -3    9.42    1.01
  -9  -3   3    5.85    1.48
   9  -3  -3    5.93    0.73
   9   3  -2    6.11    0.69
  -9   3   2    6.22    0.82
   9   3  -2    6.01    0.87
  -9   3   2    5.02    0.47
  -9  -3   2    5.43    1.40
   9  -3  -2    6.38    0.72
   9   3  -1   10.15    1.07
   9   3  -1   10.03    0.88
  -9   3   1   11.90    0.93
  -9   3   1   10.67    0.66
   9  -3  -1   10.71    0.86
  -9  -3   1   14.02    1.99
  -9   3   0    0.07    0.14
  -9   3   0    0.19    0.35
   9   3   0   -0.02    0.41
   9   3   0    0.57    0.47
   9  -3   0    0.15    0.24
   9  -3   0    0.24    0.18
   9   3   1    4.21    0.70
  -9   3  -1    5.19    0.47
   9   3   1    3.73    0.82
   9   3   2    1.81    0.65
  -9   3  -2    1.21    0.27
   9   3   2    1.36    0.56
   9   3   3   25.54    1.81
  -9   3  -3   28.05    1.27
   9   3   3   28.94    1.69
   9   3   4    2.13    0.74
  -9   3  -4    0.91    0.26
   9   3   4    1.49    0.62
   9  -3   4    0.76    0.37
   9   3   5    2.24    0.76
   9   3   5    1.70    0.69
  -9   3  -5    1.79    0.33
   9  -3   5    1.79    0.51
   9   3   6    1.76    0.81
  -9   3  -6    1.59    0.34
   9   3   6    3.71    0.78
   9  -3   6    1.14    0.54
   9   3   7    5.27    0.94
   9   3   7    5.65    1.32
  -9   3  -7    4.45    0.50
   9  -3   7    5.17    0.92
  -9   3  -8    2.58    0.41
   9   3   8    2.39    0.78
   9   3   8    2.16    1.03
   9  -3   8    3.78    0.94
   9   3   9    0.51    0.65
  -9   3  -9    0.73    0.28
   9   3   9    0.25    0.94
   9  -3   9    1.22    0.80
   9   3  10   -0.35    0.54
   9   3  10    0.90    0.92
  -9   3 -10   -0.02    0.20
   9   3  11    0.87    1.02
  -9   3 -11    0.21    0.24
   9   3  11    0.01    0.58
  -9   3 -12    2.24    0.42
   9   3  12    1.00    0.67
   9   3  12    2.97    1.39
   9  -3  12    1.70    0.79
   9   3  13    2.27    1.28
   9   3  13   -0.66    0.49
   9   3  14    0.83    1.15
   9   3  15    0.79    1.38
   9   3  16   -1.13    1.32
  -9   4  17    0.24    1.42
  -9  -4  17   -0.17    1.80
   9  -4 -17   -1.05    3.90
  -9   4  16    0.18    1.20
   9  -4 -16   -0.28    3.63
  -9  -4  16    0.68    1.47
  -9   4  15    0.08    1.06
  -9  -4  15    0.98    1.50
   9  -4 -15    1.63    3.31
  -9   4  14    1.11    1.19
   9  -4 -14   -3.40    3.03
  -9  -4  14   -0.22    1.42
  -9   4  13    0.61    1.09
  -9  -4  13    0.86    1.42
   9  -4 -13    3.11    3.32
  -9   4  12   -0.10    1.02
   9  -4 -12    1.39    2.77
  -9  -4  12    1.16    1.42
  -9   4  11    1.29    1.20
   9  -4 -11    2.76    2.90
  -9  -4  11    1.36    1.37
  -9   4  10   -0.24    0.17
  -9   4  10   -1.17    0.88
  -9  -4  10   -0.62    1.07
   9  -4 -10    0.83    2.48
  -9   4   9   12.86    1.89
  -9   4   9   10.41    0.71
   9  -4  -9    9.98    3.18
  -9  -4   9    9.38    2.12
  -9   4   8    1.34    1.02
  -9   4   8   -0.04    0.14
   9   4  -8   -0.17    0.16
   9  -4  -8   -0.15    2.01
  -9  -4   8   -1.77    0.73
  -9   4   7    1.28    0.49
  -9   4   7    0.89    0.88
  -9   4   7    1.74    0.34
   9   4  -7    2.49    0.38
   9  -4  -7    0.96    0.55
   9  -4  -7    1.37    1.79
  -9  -4   7    0.54    1.09
  -9   4   6    2.56    0.39
  -9   4   6    2.51    0.59
  -9   4   6    3.57    0.98
   9   4  -6    2.75    0.44
   9  -4  -6    2.87    1.97
  -9  -4   6    0.53    1.06
   9  -4  -6    3.02    0.70
   9   4  -5    0.70    0.56
   9   4  -5    0.48    0.16
  -9   4   5    0.42    0.31
   9   4  -5    0.49    0.28
  -9   4   5    0.83    0.25
  -9   4   5    0.13    0.61
  -9  -4   5    0.92    1.04
   9  -4  -5   -0.85    1.65
   9  -4  -5    0.00    0.33
  -9   4   4    2.87    0.60
   9   4  -4    2.48    0.45
   9   4  -4    1.85    0.31
   9   4  -4    2.14    0.72
  -9   4   4    2.24    0.74
  -9   4   4    1.94    0.35
   9  -4  -4    2.09    0.55
   9  -4  -4    0.16    1.78
  -9  -4   4    1.63    1.21
  -9   4   3   17.07    1.35
   9   4  -3   17.10    1.47
   9   4  -3   17.03    1.08
   9   4  -3   18.81    1.02
  -9   4   3   19.05    1.00
  -9   4   3   18.12    1.26
  -9  -4   3   20.69    2.47
   9  -4  -3   18.71    1.31
   9   4  -2    0.52    0.33
  -9   4   2    0.61    0.22
   9   4  -2    0.99    0.58
  -9   4   2    0.29    0.46
   9   4  -2    1.22    0.42
   9  -4  -2   -0.21    0.24
  -9  -4   2    2.10    1.33
  -9   4   1   -0.01    0.14
   9   4  -1    0.03    0.40
  -9   4   1    0.46    0.38
   9   4  -1    0.45    0.35
   9   4  -1    0.23    0.52
   9  -4  -1   -0.22    0.20
   9   4   0   13.05    1.30
   9   4   0   13.24    1.04
  -9   4   0   12.96    0.82
   9   4   0   16.33    1.29
   9  -4   0   14.27    1.07
   9   4   1   39.95    2.15
   9   4   1   35.02    2.12
   9   4   1   32.88    1.80
  -9   4  -1   33.23    1.53
   9  -4   1   35.98    1.85
   9   4   2    0.75    0.55
  -9   4  -2    0.07    0.18
   9   4   2    0.14    0.66
   9   4   2    0.18    0.39
   9  -4   2   -0.08    0.19
   9   4   3    7.57    1.18
   9   4   3    7.41    0.90
  -9   4  -3    7.60    0.62
   9   4   3    7.79    1.27
   9   4   4   -0.43    0.79
  -9   4  -4    0.04    0.15
   9   4   4    0.70    0.50
   9   4   4    0.04    0.60
   9   4   5    2.66    1.04
   9   4   5    3.33    0.73
   9   4   5    2.51    0.91
  -9   4  -5    3.34    0.47
   9   4   6    8.50    1.02
   9   4   6    7.72    1.45
  -9   4  -6    9.06    0.70
  -9   4  -7    3.75    0.52
   9   4   7    1.96    1.07
   9   4   7    3.64    0.82
  -9   4  -8    3.16    0.48
   9   4   8    3.58    0.82
   9   4   8    3.81    1.19
   9   4   9    0.00    0.50
  -9   4  -9    1.29    0.37
   9   4   9   -0.51    0.74
   9   4  10    2.41    0.72
   9   4  10    5.18    1.46
  -9   4 -10    3.72    0.51
   9   4  11    1.57    1.10
   9   4  11   -0.13    0.48
  -9   4 -11    0.24    0.23
   9   4  12   -0.13    0.94
  -9   4 -12    0.15    0.24
   9   4  12   -1.06    0.40
   9   4  13    0.32    1.26
   9   4  13    0.39    0.59
   9   4  14    1.33    1.45
   9   4  15    0.03    1.42
   9   4  16   -0.05    1.59
  -9   5  16    0.18    1.20
  -9  -5  16    0.14    1.77
   9  -5 -16    4.65    4.24
  -9   5  15    0.62    1.37
   9  -5 -15    2.44    3.71
  -9  -5  15   -0.72    1.33
  -9   5  14   -0.11    1.08
   9  -5 -14    1.63    3.19
  -9  -5  14    2.66    1.72
  -9   5  13   -0.12    0.98
  -9  -5  13    1.26    1.48
   9  -5 -13   -3.73    2.57
  -9   5  12    1.81    1.25
  -9  -5  12    0.31    1.39
   9  -5 -12    2.03    3.03
  -9   5  11   -1.03    0.85
  -9  -5  11   -0.64    1.28
   9  -5 -11   -2.07    2.50
  -9   5  10    0.03    0.91
  -9   5  10   -0.31    0.21
   9  -5 -10   -0.84    2.27
  -9  -5  10   -0.32    1.20
  -9   5   9    4.60    0.57
  -9   5   9    1.74    1.13
  -9  -5   9    3.61    1.67
   9  -5  -9    6.10    2.89
   9   5  -8    7.44    0.66
  -9   5   8    5.79    1.43
  -9   5   8    5.75    0.62
   9  -5  -8   -1.01    2.03
  -9  -5   8    9.44    2.17
  -9   5   7    0.08    0.22
  -9   5   7    0.28    0.87
   9   5  -7    0.67    0.32
   9   5  -7    0.86    0.62
   9  -5  -7    1.73    2.24
  -9  -5   7    0.45    1.18
  -9   5   6    0.88    0.31
   9   5  -6    0.34    0.29
   9   5  -6    1.02    0.67
  -9   5   6    1.03    0.75
  -9  -5   6   -0.53    1.04
   9  -5  -6   -0.59    2.11
  -9   5   5   -0.23    0.64
  -9   5   5    0.06    0.19
   9   5  -5    0.00    0.51
   9   5  -5    0.12    0.24
   9  -5  -5    0.81    1.95
  -9  -5   5    1.36    1.28
  -9   5   4   19.06    1.55
   9   5  -4   14.65    1.49
   9   5  -4   15.82    0.90
  -9   5   4   15.53    0.97
   9   5  -4   16.19    1.08
  -9  -5   4   11.79    2.26
   9  -5  -4   19.98    3.76
   9   5  -3    0.23    0.27
  -9   5   3   -0.16    0.54
  -9   5   3    0.85    0.29
   9   5  -3    1.46    0.67
   9   5  -3    0.51    0.30
  -9  -5   3    2.22    1.34
   9  -5  -3   -0.01    1.92
   9   5  -2   -0.09    0.29
   9   5  -2    0.12    0.28
   9   5  -2    0.27    0.54
  -9   5   2    0.08    0.19
   9  -5  -2    0.75    0.39
   9  -5  -2   -0.89    1.76
   9   5  -1    2.77    0.56
  -9   5   1    2.70    0.45
   9   5  -1    2.71    0.59
   9   5  -1    2.79    0.85
   9  -5  -1    2.34    0.58
   9   5   0   20.21    1.31
  -9   5   0   19.53    1.11
   9   5   0   21.45    1.78
   9   5   0   16.95    1.30
   9  -5   0   19.76    1.40
  -9   5  -1    4.96    0.57
   9   5   1    4.38    0.72
   9   5   1    5.16    1.05
   9   5   1    4.56    0.83
   9  -5   1    5.37    0.78
   9   5   2    0.60    0.56
   9   5   2   -0.34    0.50
  -9   5  -2    0.26    0.24
   9   5   2    0.45    0.40
   9  -5   2    0.30    0.32
   9   5   3    0.79    0.71
   9   5   3    1.75    0.77
  -9   5  -3    0.21    0.23
   9   5   3   -0.12    0.36
   9  -5   3    0.07    0.30
  -9   5  -4    2.59    0.46
   9   5   4    3.89    1.09
   9   5   4    3.65    0.73
   9  -5   4    3.08    0.62
  -9   5  -5   18.10    1.06
   9   5   5   13.86    1.29
   9   5   5   15.93    1.81
   9  -5   5   16.84    1.26
   9   5   6   -0.42    0.38
  -9   5  -6    0.41    0.25
   9   5   6    0.23    0.79
   9   5   7   -0.43    0.40
  -9   5  -7   -0.18    0.18
   9   5   7    0.43    0.85
   9   5   8    0.25    0.44
  -9   5  -8    0.49    0.29
   9   5   8   -0.20    0.78
  -9   5  -9    3.03    0.52
   9   5   9    1.29    1.02
   9   5   9    2.36    0.73
  -9   5 -10    0.94    0.35
   9   5  10   -0.40    0.84
   9   5  10   -0.12    0.40
   9   5  11    0.74    0.52
   9   5  11    1.36    1.12
  -9   5 -11    1.18    0.37
   9   5  12    0.09    0.43
   9   5  12   -0.78    0.83
   9   5  13    0.70    1.29
   9   5  13   -0.31    0.45
   9   5  14    1.58    1.48
   9   5  15   -0.07    1.43
  -9   6  15    0.46    1.45
   9  -6 -15    4.77    4.53
  -9  -6  15   -0.02    1.85
  -9   6  14    0.46    1.12
  -9  -6  14    1.17    1.79
   9  -6 -14    3.12    3.47
  -9   6  13    0.64    1.23
   9  -6 -13    2.14    3.21
  -9  -6  13    1.39    1.75
  -9   6  12    0.71    1.16
  -9  -6  12    0.67    1.48
   9  -6 -12    0.65    2.86
  -9   6  11    0.81    1.09
  -9  -6  11   -0.20    1.44
   9  -6 -11    3.45    3.04
  -9   6  10    2.69    0.53
  -9   6  10    2.78    1.33
   9  -6 -10    5.46    3.05
  -9  -6  10    1.38    1.55
  -9   6   9   12.62    0.97
   9   6  -9   13.98    1.57
  -9   6   9   15.50    2.14
   9  -6  -9   11.61    3.50
  -9  -6   9    9.59    2.32
  -9   6   8    1.02    0.37
   9   6  -8    0.96    0.36
   9   6  -8    1.30    0.68
  -9   6   8   -0.56    0.89
   9  -6  -8   -0.48    2.38
  -9  -6   8    0.20    1.23
  -9   6   7    0.28    0.24
   9   6  -7   -0.11    0.24
   9   6  -7   -0.36    0.58
  -9   6   7    0.38    0.63
  -9  -6   7    0.46    1.32
   9  -6  -7   -0.44    2.05
  -9   6   6    2.24    0.46
  -9   6   6    3.24    1.09
   9   6  -6    2.85    0.87
   9   6  -6    2.94    0.56
  -9  -6   6    0.79    1.46
   9  -6  -6    3.71    2.63
   9   6  -5    1.28    0.42
  -9   6   5    2.40    0.49
   9   6  -5    4.05    0.99
  -9  -6   5    2.70    1.55
   9  -6  -5    3.30    2.78
   9   6  -4    0.51    0.57
   9   6  -4    0.14    0.28
  -9   6   4    0.17    0.22
   9  -6  -4    0.70    2.55
   9   6  -3    4.61    1.01
  -9   6   3    2.53    0.50
   9   6  -3    3.47    0.63
   9  -6  -3    3.07    2.89
  -9   6   2    3.75    0.56
   9   6  -2    5.98    1.13
   9   6  -2    3.89    0.67
   9   6  -2    3.89    0.67
   9  -6  -2    3.40    2.82
   9   6  -1    3.29    0.63
   9   6  -1    4.17    1.01
  -9   6   1    4.68    0.62
   9   6  -1    5.28    0.78
   9  -6  -1    5.19    3.02
   9   6   0   -0.07    0.38
  -9   6   0    1.09    0.34
   9   6   0    1.13    0.77
   9   6   0    0.42    0.35
   9  -6   0    1.92    2.74
   9   6   1   -0.14    0.29
  -9   6  -1   -0.11    0.19
   9   6   1    0.37    0.64
   9   6   1    0.48    0.50
   9  -6   1   -0.40    2.48
   9   6   2   16.80    1.84
   9   6   2   16.14    1.48
  -9   6  -2   17.30    1.12
   9   6   2   16.55    1.30
   9   6   3    1.08    0.47
   9   6   3    2.90    1.02
  -9   6  -3    0.84    0.34
   9   6   4    2.14    0.59
   9   6   4    1.80    0.93
  -9   6  -4    2.14    0.46
   9   6   5    2.94    0.70
  -9   6  -5    4.47    0.62
   9   6   5    5.01    1.31
  -9   6  -6    0.53    0.30
   9   6   6    0.18    0.76
   9   6   6    0.80    0.45
   9   6   7   -0.19    0.33
   9   6   7   -0.42    0.80
  -9   6  -7    0.02    0.23
   9   6   8    0.04    0.41
  -9   6  -8    0.24    0.27
   9   6   8   -0.22    0.68
  -9   6  -9    0.28    0.30
   9   6   9   -0.10    0.39
   9   6   9    0.10    0.90
   9   6  10   -0.31    0.36
   9   6  10    0.19    0.99
  -9   6 -10   -0.02    0.26
  -9   6 -11    0.37    0.32
   9   6  11    0.14    0.41
   9   6  11   -0.12    0.87
   9   6  12   -0.22    0.97
   9   6  12    0.90    0.54
   9   6  13    0.08    0.47
   9   6  13   -1.34    0.98
   9   6  14    0.11    1.36
  -9   7  14    0.32    1.36
   9  -7 -14    1.79    3.74
  -9   7  13    0.54    1.24
  -9  -7  13   -1.09    1.78
   9  -7 -13   -0.11    3.51
   9   7 -12    0.37    0.65
  -9   7  12    0.20    1.23
   9  -7 -12    1.15    3.17
  -9  -7  12    3.51    2.14
   9   7 -11    0.23    0.65
  -9   7  11   -0.56    1.07
   9  -7 -11    4.23    3.33
  -9  -7  11   -2.34    1.26
  -9   7  10    1.61    0.48
   9   7 -10    0.98    0.77
   9  -7 -10    3.21    3.02
  -9  -7  10    0.26    1.78
  -9   7   9    0.00    0.29
   9   7  -9    0.28    0.68
  -9  -7   9   -0.20    1.49
   9  -7  -9    2.88    2.90
   9   7  -8    3.74    1.03
  -9   7   8    2.15    0.52
   9   7  -8    3.47    0.62
  -9  -7   8    4.31    1.97
   9  -7  -8    2.28    2.97
   9   7  -7    0.03    0.29
   9   7  -7   -0.20    0.61
  -9   7   7    0.00    0.26
  -9  -7   7   -0.27    1.34
   9  -7  -7   -0.55    2.42
  -9   7   6    0.30    0.29
   9   7  -6    0.35    0.62
   9   7  -6   -0.21    0.26
  -9  -7   6   -1.37    1.24
   9  -7  -6    2.69    2.69
   9   7  -5   -0.37    0.56
  -9   7   5    0.82    0.38
   9   7  -5    0.36    0.32
   9  -7  -5    1.73    2.67
   9   7  -4    9.30    1.38
  -9   7   4    7.97    0.86
   9   7  -4    9.01    0.96
   9  -7  -4    5.00    3.11
   9   7  -3    1.49    0.48
   9   7  -3    2.05    0.85
  -9   7   3    2.46    0.53
   9  -7  -3    1.42    2.74
   9   7  -2   -0.60    0.58
   9  -7  -2    2.49    2.95
   9   7  -1    2.18    0.58
   9   7  -1    1.76    0.80
  -9   7   1    1.05    0.38
   9  -7  -1    4.40    3.15
   9   7   0    7.81    1.03
   9   7   0    7.98    0.98
   9   7   0    8.18    1.40
  -9   7   0    8.32    0.87
   9  -7   0   11.07    3.92
   9   7   1    0.06    0.33
   9   7   1    0.24    0.76
  -9   7  -1   -0.19    0.20
   9  -7   1    2.06    2.82
   9   7   2    0.94    0.51
   9   7   2    0.10    0.78
  -9   7  -2    0.59    0.34
   9  -7   2   -0.01    2.79
  -9   7  -3    1.29    0.43
   9   7   3    2.10    1.05
   9   7   3    2.66    0.66
   9  -7   3   -2.81    2.87
  -9   7  -4    0.03    0.23
   9   7   4    1.02    0.89
   9   7   4   -0.14    0.28
   9  -7   4    2.28    3.37
   9   7   5    0.87    0.91
  -9   7  -5    0.38    0.30
   9   7   5    0.17    0.34
   9  -7   5   -0.22    3.31
  -9   7  -6   -0.16    0.21
   9   7   6   -0.24    0.77
   9   7   6   -0.05    0.36
   9   7   7    0.64    0.92
  -9   7  -7    0.73    0.34
   9   7   7   -0.15    0.32
   9   7   8    0.14    0.90
  -9   7  -8    1.59    0.47
   9   7   8    1.04    0.52
   9   7   9    0.00    0.42
   9   7   9    0.59    1.01
  -9   7  -9    0.13    0.30
   9   7  10    0.90    0.54
   9   7  10    0.91    1.18
  -9   7 -10    0.07    0.33
  -9   7 -11    0.23    0.32
   9   7  11   -0.07    0.45
   9   7  11    0.06    1.06
   9   7  12    0.51    0.62
   9   7  12   -0.70    1.14
   9   7  13   -1.03    1.24
   9  -8 -12    2.51    3.72
   9  -8 -11    1.66    3.37
  -9   8  10    0.44    0.39
   9  -8 -10    2.17    3.35
  -9   8   9    0.42    0.36
  -9  -8   9   -1.52    1.58
   9  -8  -9   -0.27    2.95
  -9   8   8    0.31    0.34
   9   8  -8   -0.21    0.60
   9  -8  -8    1.92    3.01
  -9  -8   8    1.47    1.84
   9   8  -7    0.58    0.70
  -9   8   7    1.06    0.45
   9   8  -7    0.11    0.36
   9  -8  -7    1.61    2.57
   9   8  -6    0.44    0.67
  -9   8   6    0.70    0.38
   9   8  -6    0.60    0.41
   9  -8  -6   -0.59    2.52
   9   8  -5    0.45    0.74
   9   8  -5    0.26    0.40
  -9   8   5   -0.27    0.25
   9  -8  -5    0.44    2.62
  -9   8   4    0.29    0.31
   9   8  -4   -0.07    0.66
   9   8  -4    0.55    0.41
   9  -8  -4   -1.55    2.17
  -9   8   3    0.09    0.29
   9   8  -3   -0.08    0.31
   9   8  -3   -0.22    0.64
   9  -8  -3    0.32    2.87
  -9   8   2    0.10    0.27
   9   8  -2    0.93    0.80
   9   8  -2    0.53    0.41
   9  -8  -2   -1.05    2.55
   9   8  -1   -0.18    0.32
   9   8  -1   -0.12    0.73
  -9   8   1   -0.06    0.22
   9  -8  -1   -0.06    2.84
   9   8   0   -0.18    0.73
  -9   8   0    0.45    0.33
   9   8   0    1.32    0.52
   9  -8   0   -2.07    2.34
   9   8   1    0.25    0.42
   9   8   1    0.54    0.84
  -9   8  -1    0.31    0.34
   9  -8   1    4.47    3.52
  -9   8  -2    0.57    0.37
   9   8   2    0.78    0.50
   9   8   2    0.83    0.91
   9  -8   2    3.36    3.56
  -9   8  -3    0.10    0.28
   9   8   3    0.64    0.43
   9   8   3    0.35    0.91
   9  -8   3   -0.30    3.56
  -9   8  -4   -0.10    0.26
   9   8   4    0.25    0.87
   9   8   4   -0.31    0.30
   9  -8   4   -0.36    3.28
   9   8   5    0.27    0.41
   9   8   5    0.52    0.94
  -9   8  -5    0.40    0.36
   9  -8   5    2.30    3.71
   9   8   6    2.26    1.08
   9   8   6    0.25    0.42
  -9   8  -6    0.84    0.41
   9  -8   6   -1.65    3.74
   9   8   7    0.10    0.41
   9   8   7   -0.09    0.82
  -9   8  -7    0.68    0.38
   9  -8   7   -0.98    3.59
   9   8   8   -0.15    0.36
   9   8   8   -0.05    1.00
  -9   8  -8    0.05    0.30
   9  -8   8   -3.01    4.05
   9   8   9    1.62    1.35
  -9   8  -9    0.12    0.31
   9   8   9    0.22    0.46
   9   8  10    0.24    0.53
  -9   8 -10    0.47    0.35
   9   8  10    1.05    1.26
   9   8  11    2.03    1.44
   9   8  11    0.46    0.52
   9  -9 -10    3.94    4.26
[truncated: 417,072 more chars]
