# Supplementary material for: Crystal structure and Hirshfeld surface analysis of 2-[(2-oxo-2H-chromen-4-yl)­oxy]acetic acid dimethyl sulfoxide monosolvate
Source: Acta Crystallogr E Crystallogr Commun. 2019 Jul 9;75(Pt 8):1123–7. doi: 10.1107/S2056989019009447 (PMC6690464; doi:10.1107/S2056989019009447)
Supplement: Supplementary file 2 [file e-75-01123-Isup2.hkl]

data_I                                                                          
_shelx_title ' GOVINDHAN_CA in P2(1)/c'                                         
_shelx_refln_list_code          4                                               
_shelx_F_calc_maximum      279.19                                               
_exptl_crystal_F_000      1248.00                                               
_reflns_d_resolution_high  0.7503                                               
                                                                                
loop_                                                                           
 _space_group_symop_operation_xyz                                               
 'x, y, z'                                                                      
 '-x, y+1/2, -z+1/2'                                                            
 '-x, -y, -z'                                                                   
 'x, -y-1/2, z-1/2'                                                             
                                                                                
_cell_length_a    23.1461                                                       
_cell_length_b     8.2631                                                       
_cell_length_c    14.6374                                                       
_cell_angle_alpha  90.000                                                       
_cell_angle_beta   97.687                                                       
_cell_angle_gamma  90.000                                                       
                                                                                
_shelx_F_squared_multiplier     1.000                                           
                                                                                
loop_                                                                           
 _refln_index_h                                                                 
 _refln_index_k                                                                 
 _refln_index_l                                                                 
 _refln_F_squared_calc                                                          
 _refln_F_squared_meas                                                          
 _refln_F_squared_sigma                                                         
 _refln_observed_status                                                         
   2   0   0      10786.42      10250.79       175.67 o                         
   3   0   0       1430.85       1273.27        25.30 o                         
   4   0   0      15327.40      15899.46       289.26 o                         
   5   0   0       8679.17       7724.54       150.89 o                         
   7   0   0       6147.21       5529.55       139.38 o                         
   8   0   0      38891.29      37565.95       680.10 o                         
   9   0   0         87.83        169.68        28.39 o                         
  10   0   0      12731.10      13020.07       223.53 o                         
  11   0   0        610.11        786.87        31.87 o                         
  12   0   0       1666.30       2369.15        66.35 o                         
  13   0   0       1221.34       1317.65        51.01 o                         
  14   0   0       1649.45       1571.05        54.59 o                         
  15   0   0        116.40        143.13        21.38 o                         
  16   0   0        150.82        119.05        21.55 o                         
  17   0   0          3.90         -5.30        15.02 o                         
  18   0   0        782.32        772.57        43.82 o                         
  19   0   0          1.02        -21.37        32.31 o                         
  20   0   0       1284.87       1322.63        59.11 o                         
  21   0   0         57.84         31.44        20.05 o                         
  22   0   0         18.05         11.64        33.25 o                         
  23   0   0        338.95        327.01        36.79 o                         
  24   0   0        693.95        679.52        48.84 o                         
  25   0   0         88.59         59.82        26.82 o                         
  26   0   0          0.94          8.68        43.81 o                         
  27   0   0        129.71        160.43        87.93 o                         
  28   0   0         20.84         26.99        78.67 o                         
  29   0   0         30.00        -40.88        82.53 o                         
  30   0   0          0.75        127.26        96.41 o                         
   1   1   0       2011.94       1804.43        31.85 o                         
   2   1   0          0.17          1.86         2.57 o                         
   3   1   0        397.55        297.18        14.91 o                         
   4   1   0        181.91        147.67        10.03 o                         
   5   1   0       2915.32       2833.21        47.47 o                         
   6   1   0      35901.48      35737.29       452.42 o                         
   7   1   0        275.66        345.49        15.37 o                         
   8   1   0       8436.73       9974.47       142.84 o                         
   9   1   0       2153.96       1953.77        42.69 o                         
  10   1   0       4934.86       4637.24        84.17 o                         
  11   1   0        185.64        114.05        14.23 o                         
  12   1   0        624.47        813.34        30.48 o                         
  13   1   0       2055.45       2126.20        56.27 o                         
  14   1   0        211.43        219.85        20.65 o                         
  15   1   0        304.71        307.40        24.29 o                         
  16   1   0       1119.60       1146.74        40.08 o                         
  17   1   0        549.75        532.03        30.36 o                         
  18   1   0        596.02        569.60        32.82 o                         
  19   1   0        171.47        187.98        23.62 o                         
  20   1   0        373.03        445.62        33.65 o                         
  21   1   0        355.73        355.70        30.03 o                         
  22   1   0        255.32        211.54        25.76 o                         
  23   1   0         92.78         90.22        27.53 o                         
  24   1   0        131.20        148.92        38.30 o                         
  25   1   0        169.23        231.53        32.97 o                         
  26   1   0         51.62         26.53        24.14 o                         
  27   1   0         10.65         22.63        27.09 o                         
  28   1   0          7.91          2.67        58.00 o                         
  29   1   0          9.10          0.04        24.71 o                         
  30   1   0         36.90        -11.23        30.47 o                         
   0   2   0       4645.44       4305.56       155.16 o                         
   1   2   0      14243.23      13626.09       149.02 o                         
   2   2   0       8637.80       8277.53        94.63 o                         
   3   2   0       5391.44       5401.71        71.91 o                         
   4   2   0        549.26        678.96        51.50 o                         
   5   2   0       3064.10       2620.82        48.59 o                         
   6   2   0        255.39        173.61        12.11 o                         
   7   2   0       3584.05       3294.04        58.71 o                         
   8   2   0       1036.07       1229.27        31.05 o                         
   9   2   0          1.99         12.30        11.57 o                         
  10   2   0       2339.95       2307.19        50.96 o                         
  11   2   0        252.16        273.86        18.88 o                         
  12   2   0         44.91         39.93        13.28 o                         
  13   2   0        332.52        312.33        33.94 o                         
  14   2   0         43.50         37.53        13.53 o                         
  15   2   0        521.57        550.87        30.76 o                         
  16   2   0        173.01        200.00        22.64 o                         
  17   2   0        301.36        352.61        31.17 o                         
  18   2   0         80.54         59.75        18.86 o                         
  19   2   0        179.43        185.45        25.67 o                         
  20   2   0         25.45         12.62        18.92 o                         
  21   2   0        208.27        343.32        55.22 o                         
  22   2   0         32.50         38.69        26.27 o                         
  23   2   0        128.98        126.30        35.85 o                         
  24   2   0         10.70         -9.51        17.07 o                         
  25   2   0         17.10        -25.24        33.00 o                         
  26   2   0        150.00        185.83        32.57 o                         
  27   2   0         45.52         70.69        42.19 o                         
  28   2   0         14.08        -21.39        33.68 o                         
  29   2   0          0.14         13.39        27.77 o                         
  30   2   0         39.79          9.61        96.41 o                         
   1   3   0          4.59          2.14        10.95 o                         
   2   3   0         10.09         21.97        13.96 o                         
   3   3   0       3777.81       3619.84        49.92 o                         
   4   3   0        594.90        530.35        22.37 o                         
   5   3   0       1309.64       1372.07        31.68 o                         
   6   3   0          1.78          1.08         6.64 o                         
   7   3   0       7703.78       8385.57       151.67 o                         
   8   3   0       3199.98       3285.17        79.04 o                         
   9   3   0          6.71         13.23         7.10 o                         
  10   3   0         89.19         57.85        10.17 o                         
  11   3   0        322.51        295.42        18.24 o                         
  12   3   0        840.26        792.97        28.92 o                         
  13   3   0        561.30        532.99        27.46 o                         
  14   3   0         62.48         36.44        15.64 o                         
  15   3   0        406.08        371.75        26.43 o                         
  16   3   0       4215.45       4276.78       119.23 o                         
  17   3   0       1382.90       1539.93        92.09 o                         
  18   3   0       1392.96       1297.20        66.88 o                         
  19   3   0         49.38         69.35        20.86 o                         
  20   3   0        220.38        237.19        39.91 o                         
  21   3   0         47.07         25.54        20.51 o                         
  22   3   0        120.81        145.04        29.78 o                         
  23   3   0          6.23         27.76        21.23 o                         
  24   3   0         55.67         95.09        24.89 o                         
  25   3   0         24.69         18.52        20.96 o                         
  26   3   0        136.58         48.67        34.96 o                         
  27   3   0         14.66         -4.28        22.49 o                         
  28   3   0          7.17         -4.90        47.20 o                         
  29   3   0          3.71        -21.94        21.94 o                         
   0   4   0        165.57        134.36        14.63 o                         
   1   4   0        109.92        139.89        10.62 o                         
   2   4   0        905.67        797.05        21.23 o                         
   3   4   0         49.62         35.16         9.66 o                         
   4   4   0       2319.90       2611.87        45.41 o                         
   5   4   0       1819.12       1704.04        37.38 o                         
   6   4   0       4603.93       4766.68        78.10 o                         
   7   4   0       2599.57       2558.62        58.22 o                         
   8   4   0        544.71        670.60        37.14 o                         
   9   4   0       1128.67       1066.68        39.95 o                         
  10   4   0        306.27        326.28        23.18 o                         
  11   4   0        426.92        420.83        35.93 o                         
  12   4   0         33.25         34.60        12.41 o                         
  13   4   0        627.77        574.78        38.63 o                         
  14   4   0        566.17        630.64        42.03 o                         
  15   4   0         89.83         99.01        22.62 o                         
  16   4   0        155.26        163.73        30.05 o                         
  17   4   0       2053.59       2154.23        82.53 o                         
  18   4   0         86.76         57.82        22.85 o                         
  19   4   0          5.28        -28.40        28.40 o                         
  20   4   0        347.86        395.45        42.23 o                         
  21   4   0          0.99         42.87        20.30 o                         
  22   4   0        263.25        334.89        40.72 o                         
  23   4   0          6.17         12.37        21.25 o                         
  24   4   0          4.36         17.03        23.98 o                         
  25   4   0         13.18          7.31        47.36 o                         
  26   4   0         14.55         -3.69        23.17 o                         
  27   4   0        256.00        303.76        55.47 o                         
  28   4   0          0.06        -31.96       101.70 o                         
   1   5   0         11.10         20.57        12.10 o                         
   2   5   0        221.05        214.06        19.18 o                         
   3   5   0        584.15        520.25        31.75 o                         
   4   5   0        321.12        324.28        21.62 o                         
   5   5   0        425.90        406.69        19.69 o                         
   6   5   0         13.90         12.47         8.44 o                         
   7   5   0        251.30        235.42        50.07 o                         
   8   5   0         16.57         -3.96         9.05 o                         
   9   5   0       1451.17       1502.69        46.00 o                         
  10   5   0          0.55         -9.21         9.85 o                         
  11   5   0       1625.84       1625.71        73.47 o                         
  12   5   0          0.58         -1.12        13.73 o                         
  13   5   0          0.15        -16.36        16.36 o                         
  14   5   0         35.75         27.23        15.83 o                         
  15   5   0         45.63         -2.01        25.49 o                         
  16   5   0         88.16        110.09        36.13 o                         
  17   5   0        127.81         96.72        24.23 o                         
  18   5   0          1.26         -2.47        16.55 o                         
  19   5   0          1.23        -26.03        26.03 o                         
  20   5   0          8.18         -0.40        18.17 o                         
  21   5   0        325.86        285.30        38.76 o                         
  22   5   0          0.34        -24.87        27.41 o                         
  23   5   0          0.16         -9.14        48.75 o                         
  24   5   0          2.90         23.54        22.45 o                         
  25   5   0         27.05         -9.55        18.81 o                         
  26   5   0         10.47        -24.25        36.28 o                         
  27   5   0         14.70        -93.71        93.71 o                         
   0   6   0          2.37         12.69        12.50 o                         
   1   6   0         78.14         86.29        11.91 o                         
   2   6   0          4.51         -0.69         7.48 o                         
   3   6   0          0.06          6.00         8.35 o                         
   4   6   0        194.27        158.98        17.42 o                         
   5   6   0        118.40        100.77        14.22 o                         
   6   6   0         45.76         25.24        16.15 o                         
   7   6   0        335.03        355.00        46.22 o                         
   8   6   0         86.07         99.29        21.65 o                         
   9   6   0         74.60         49.52        24.28 o                         
  10   6   0         65.87         61.46        17.57 o                         
  11   6   0        127.69        118.59        21.61 o                         
  12   6   0        197.72        190.77        24.71 o                         
  13   6   0         95.71         72.76        20.91 o                         
  14   6   0         94.48         95.83        44.13 o                         
  15   6   0        298.24        354.24        66.85 o                         
  16   6   0        340.58        297.38        36.09 o                         
  17   6   0         35.20         34.45        20.25 o                         
  18   6   0          3.65         -2.95        17.28 o                         
  19   6   0        141.13        168.60        31.36 o                         
  20   6   0         17.69          7.54        18.06 o                         
  21   6   0         13.82         11.70        31.42 o                         
  22   6   0          0.34         17.09        27.24 o                         
  23   6   0         53.05        112.88        50.11 o                         
  24   6   0        106.46        146.80        32.70 o                         
  25   6   0          1.97        -47.51        47.51 o                         
   1   7   0       6123.74       6193.62       107.82 o                         
   2   7   0         17.99        -10.43        26.11 o                         
   3   7   0       1861.42       1790.34        59.35 o                         
   4   7   0         89.94        110.88        20.23 o                         
   5   7   0          9.98          4.66        11.87 o                         
   6   7   0         65.15         45.44        17.01 o                         
   7   7   0          1.99          6.55        43.92 o                         
   8   7   0        260.45        252.76        26.98 o                         
   9   7   0        715.45        629.35        39.15 o                         
  10   7   0        811.09        719.15        47.65 o                         
  11   7   0        268.99        261.68        52.50 o                         
  12   7   0         67.25         37.59        32.95 o                         
  13   7   0        824.31        602.35        68.24 o                         
  14   7   0         33.83        -12.13        22.93 o                         
  15   7   0          1.06         -2.04        20.24 o                         
  16   7   0          7.93        -11.21        22.64 o                         
  17   7   0          5.43          9.79        17.02 o                         
  18   7   0          0.12          0.62        17.83 o                         
  19   7   0          0.00        -20.68        21.49 o                         
  20   7   0          9.22         12.58        25.58 o                         
  21   7   0         16.20          9.22        23.99 o                         
  22   7   0         24.24         21.89        29.74 o                         
  23   7   0         81.20        140.84       139.60 o                         
   0   8   0        226.41        205.71        46.01 o                         
   1   8   0         38.26        369.44       258.38 o                         
   2   8   0         28.44         36.39        32.06 o                         
   3   8   0         35.40         57.18        38.96 o                         
   4   8   0         61.30         45.29        26.33 o                         
   5   8   0        273.17        260.88        32.96 o                         
   6   8   0          0.00          2.15        18.48 o                         
   7   8   0         74.94         70.84        62.56 o                         
   8   8   0         56.58         57.40        82.83 o                         
   9   8   0         40.33         31.66        44.75 o                         
  10   8   0         13.79          2.41        17.34 o                         
  11   8   0         68.54         37.78        24.27 o                         
  12   8   0         40.45          8.01        54.44 o                         
  13   8   0         77.60        126.33        28.24 o                         
  14   8   0          4.53         32.28        18.82 o                         
  15   8   0          1.88         40.31        63.62 o                         
  16   8   0          0.66         36.85        20.02 o                         
  17   8   0          1.35         11.96        19.83 o                         
  18   8   0          2.32          2.55        29.43 o                         
  19   8   0          1.73         21.03        23.04 o                         
  20   8   0          0.14        -20.14        36.99 o                         
  21   8   0          3.88        384.10       313.91 o                         
   1   9   0        147.32        119.52        36.64 o                         
   2   9   0         47.35         72.88        26.35 o                         
   3   9   0          0.01        225.21       261.46 o                         
   4   9   0         34.94         -2.93        39.12 o                         
   5   9   0          1.22          0.33        41.73 o                         
   6   9   0         11.66         10.40        58.89 o                         
   7   9   0         31.58         58.33        23.16 o                         
   8   9   0         50.68         97.44        36.63 o                         
   9   9   0          0.10          8.36        46.12 o                         
  10   9   0        121.55        123.33        30.04 o                         
  11   9   0         41.43         61.78        25.39 o                         
  12   9   0         14.12         31.18        34.73 o                         
  13   9   0          0.07         -8.63        17.78 o                         
  14   9   0         18.14         -0.46        21.57 o                         
  15   9   0          5.38         30.46        62.34 o                         
  16   9   0         48.64         68.63        51.99 o                         
  17   9   0         34.71         57.37        43.76 o                         
   0  10   0          1.52         -0.77        28.54 o                         
   1  10   0          7.40          3.17        21.68 o                         
   2  10   0         19.81          9.82        22.34 o                         
   3  10   0          2.85         -0.83        21.54 o                         
   4  10   0         16.21         27.45        23.68 o                         
   5  10   0          0.21         15.42        24.04 o                         
   6  10   0         81.21         57.77        27.79 o                         
   7  10   0         29.32         27.29        24.05 o                         
   8  10   0          8.72        328.56       312.37 o                         
   9  10   0          0.05         10.26        33.03 o                         
  10  10   0         19.64          7.32        22.87 o                         
  11  10   0          5.81        419.57       341.68 o                         
  12  10   0          2.78         26.51        73.20 o                         
 -30   1   1         13.24        -25.41        25.41 o                         
 -29   1   1         33.88         23.60        27.45 o                         
 -28   1   1          5.24        -15.16        24.71 o                         
 -27   1   1         99.10         62.65        28.54 o                         
 -26   1   1          5.77         -6.80        21.94 o                         
 -25   1   1        148.01        127.91        39.93 o                         
 -24   1   1         20.65          6.45        17.16 o                         
 -23   1   1        109.70         72.57        21.15 o                         
 -22   1   1        118.95         81.56        21.05 o                         
 -21   1   1        394.30        436.33        39.78 o                         
 -20   1   1         35.88         40.50        17.46 o                         
 -19   1   1        630.55        714.81        36.20 o                         
 -18   1   1        569.53        624.20        31.79 o                         
 -17   1   1         41.62         47.51        16.21 o                         
 -16   1   1        290.32        336.82        25.85 o                         
 -15   1   1         91.15         57.15        26.89 o                         
 -14   1   1        134.93        158.90        17.52 o                         
 -13   1   1       4305.63       4409.41        82.06 o                         
 -12   1   1       2473.94       2527.08        58.37 o                         
 -11   1   1          9.55         -0.36         7.51 o                         
 -10   1   1       1053.01       1033.20        41.99 o                         
  -9   1   1       1811.30       1956.22        73.03 o                         
  -8   1   1        131.34        116.40        12.48 o                         
  -7   1   1       1372.92       1312.13        52.62 o                         
  -6   1   1       8942.35       8893.75       138.86 o                         
  -5   1   1        318.25        300.22        15.32 o                         
  -4   1   1      13726.86      13662.32       179.82 o                         
  -3   1   1       2222.69       2178.88        35.76 o                         
  -2   1   1        292.70        229.06         9.66 o                         
  -1   1   1        372.07        411.58         8.79 o                         
   0   1   1       4363.33       4442.30        57.98 o                         
   1   1   1        951.20        874.44        18.77 o                         
   2   1   1       2279.46       2145.14        52.50 o                         
   3   1   1       6989.87       6855.55       112.58 o                         
   4   1   1       3019.48       3006.50        56.41 o                         
   5   1   1      14904.68      15175.70       279.41 o                         
   6   1   1       4533.90       4570.98        84.23 o                         
   7   1   1       5890.72       5820.71       104.24 o                         
   8   1   1       8116.06       7780.81       135.61 o                         
   9   1   1        137.95        134.98        13.63 o                         
  10   1   1       1331.26       1216.18        43.53 o                         
  11   1   1         89.21         61.86        20.71 o                         
  12   1   1       1610.84       1683.12        48.17 o                         
  13   1   1         14.57          2.33        11.36 o                         
  14   1   1         14.51        -10.96        10.96 o                         
  15   1   1          0.20        -12.59        12.59 o                         
  16   1   1          0.00        -13.61        13.61 o                         
  17   1   1          4.07        -12.15        12.15 o                         
  18   1   1        101.68         65.20        18.19 o                         
  19   1   1        148.17        110.39        21.14 o                         
  20   1   1          7.36          1.37        26.86 o                         
  21   1   1          0.92        -17.82        17.82 o                         
  22   1   1        122.38        120.64        22.34 o                         
  23   1   1          8.20          8.83        19.40 o                         
  24   1   1          2.02         -3.62        19.11 o                         
  25   1   1         29.91         10.47        21.72 o                         
  26   1   1         63.63         44.78        30.93 o                         
  27   1   1        100.03         72.09        27.24 o                         
  28   1   1         66.84          6.25        27.57 o                         
  29   1   1         27.32          5.25        30.30 o                         
 -30   2   1         22.86        -48.20        48.20 o                         
 -29   2   1        122.35         93.59        31.40 o                         
 -28   2   1          2.13        -14.91        24.27 o                         
 -27   2   1         23.58         52.15        26.89 o                         
 -26   2   1         27.77         25.26        57.72 o                         
 -25   2   1         10.88         36.62        21.18 o                         
 -24   2   1          4.61         -4.24        30.17 o                         
 -23   2   1         14.58          9.46        18.33 o                         
 -22   2   1         25.83         25.57        18.83 o                         
 -21   2   1        319.48        357.06        33.78 o                         
 -20   2   1         35.82         27.82        25.60 o                         
 -19   2   1        438.95        479.59        45.27 o                         
 -18   2   1         99.38        117.81        22.01 o                         
 -17   2   1        690.07        705.54        41.32 o                         
 -16   2   1         14.99          0.59        26.79 o                         
 -15   2   1       1090.43       1158.93        40.59 o                         
 -14   2   1        364.60        438.07        24.61 o                         
 -13   2   1       1455.58       1607.40        43.44 o                         
 -12   2   1       4253.33       4344.14        75.89 o                         
 -11   2   1        525.77        606.32        42.41 o                         
 -10   2   1       2232.57       2457.74        56.04 o                         
  -9   2   1        256.46        288.82        17.51 o                         
  -8   2   1          8.96          7.93         7.07 o                         
  -7   2   1       1172.40       1223.25        50.01 o                         
  -6   2   1        289.89        285.23        15.60 o                         
  -5   2   1       1657.15       1803.04        36.78 o                         
  -4   2   1       1525.97       1781.43        60.11 o                         
  -3   2   1         44.25         43.11         6.35 o                         
  -2   2   1        812.66        751.81        16.37 o                         
  -1   2   1       4012.95       4039.20        59.03 o                         
   0   2   1        405.98        517.42        49.81 o                         
   1   2   1        686.46        642.56        14.81 o                         
   2   2   1        267.67        334.68        16.42 o                         
   3   2   1          7.96         28.17        18.05 o                         
   4   2   1       5953.21       6072.84       126.51 o                         
   5   2   1       5356.02       5072.68       203.62 o                         
   6   2   1       1167.92       1384.39        46.37 o                         
   7   2   1       4969.71       4686.44        87.22 o                         
   8   2   1          0.80         -6.77        11.20 o                         
   9   2   1        170.97        146.64        14.78 o                         
  10   2   1        309.54        253.74        18.43 o                         
  11   2   1        304.72        298.25        36.18 o                         
  12   2   1        112.31        111.11        17.35 o                         
  13   2   1        230.19        226.90        20.59 o                         
  14   2   1       1977.35       1895.86        56.00 o                         
  15   2   1          1.69          6.93        12.69 o                         
  16   2   1         92.34         64.05        17.25 o                         
  17   2   1          8.98         -9.88        14.83 o                         
  18   2   1         67.77         66.57        20.41 o                         
  19   2   1         56.01         49.49        22.94 o                         
  20   2   1         19.91          5.30        14.52 o                         
  21   2   1         50.25         63.04        46.20 o                         
  22   2   1          0.13        -17.60        17.70 o                         
  23   2   1         36.51         10.29        26.61 o                         
  24   2   1        220.01        217.61        32.13 o                         
  25   2   1         14.16         20.35        30.17 o                         
  26   2   1          5.49          8.89        26.83 o                         
  27   2   1          6.95        -18.50        19.65 o                         
  28   2   1         42.42         55.27        28.37 o                         
  29   2   1          0.28        -31.77        46.76 o                         
 -29   3   1        104.93        133.74        34.63 o                         
 -28   3   1         73.28         49.16        54.44 o                         
 -27   3   1          2.74         20.21        31.06 o                         
 -26   3   1         46.10        -11.81        26.43 o                         
 -25   3   1          3.39        -15.90        18.29 o                         
 -24   3   1          8.83        -28.77        37.87 o                         
 -23   3   1        315.73        258.69        58.46 o                         
 -22   3   1         35.20         31.34        22.70 o                         
 -21   3   1        375.12        368.56        37.81 o                         
 -20   3   1         88.23         80.33        62.69 o                         
 -19   3   1        290.63        309.45        34.77 o                         
 -18   3   1       1510.14       1458.31        64.44 o                         
 -17   3   1       1597.51       1550.80        64.95 o                         
 -16   3   1       2726.55       2618.73        70.55 o                         
 -15   3   1        789.70        798.43        33.88 o                         
 -14   3   1        234.86        221.92        18.61 o                         
 -13   3   1         47.74         67.37        17.26 o                         
 -12   3   1        864.05        831.84        27.87 o                         
 -11   3   1        354.10        398.42        23.64 o                         
 -10   3   1        868.91        943.33        36.71 o                         
  -9   3   1        826.49        839.21        35.19 o                         
  -8   3   1       2015.21       2163.13        47.48 o                         
  -7   3   1      10009.15      10576.57       142.29 o                         
  -6   3   1        697.39        737.39        22.42 o                         
  -5   3   1       2339.93       2313.39        42.04 o                         
  -4   3   1         30.11         32.31        10.09 o                         
  -3   3   1          2.74         -0.81        10.39 o                         
  -2   3   1       1800.64       1846.68        51.76 o                         
  -1   3   1      11145.53      10897.27       133.86 o                         
   0   3   1       3089.19       3235.20        61.82 o                         
   1   3   1       1555.03       1550.07        32.80 o                         
   2   3   1        190.56        204.96        13.86 o                         
   3   3   1        734.87        663.51        35.64 o                         
   4   3   1       4795.60       4633.58        81.71 o                         
   5   3   1        360.48        333.34        17.73 o                         
   6   3   1         35.15         51.72         9.72 o                         
   7   3   1        628.34        714.47        33.37 o                         
   8   3   1        328.22        290.94        20.38 o                         
   9   3   1        330.42        366.44        36.38 o                         
  10   3   1        167.31        178.61        21.58 o                         
  11   3   1         56.33         52.98        12.36 o                         
  12   3   1        435.58        450.41        24.62 o                         
  13   3   1        688.74        636.46        30.14 o                         
  14   3   1        165.58        162.24        20.00 o                         
  15   3   1        981.60        941.54        87.40 o                         
  16   3   1        501.54        500.21        39.53 o                         
  17   3   1        700.09        691.98        58.39 o                         
  18   3   1        490.19        403.00        52.44 o                         
  19   3   1        340.96        330.07        36.71 o                         
  20   3   1         11.60         20.22        19.30 o                         
  21   3   1         16.11        -15.53        15.53 o                         
  22   3   1         38.66         11.85        20.69 o                         
  23   3   1        242.36        253.48        37.26 o                         
  24   3   1         59.03         54.80        34.73 o                         
  25   3   1        159.38        196.25        33.87 o                         
  26   3   1        106.80         93.40        41.97 o                         
  27   3   1         26.59         34.53        48.31 o                         
  28   3   1          0.03         25.26        24.21 o                         
  29   3   1          0.33         65.56        92.55 o                         
 -28   4   1         53.44         43.17        51.43 o                         
 -27   4   1          7.37         27.49        44.28 o                         
 -26   4   1         14.81         16.29        36.34 o                         
 -25   4   1         47.86         49.56        24.22 o                         
 -24   4   1         83.04         85.75        34.15 o                         
 -23   4   1         19.05          8.63        30.21 o                         
 -22   4   1        256.15        247.71        35.98 o                         
 -21   4   1          9.26         21.40        19.80 o                         
 -20   4   1       1335.01       1277.30        93.09 o                         
 -19   4   1        251.57        219.71        57.83 o                         
 -18   4   1        238.21        187.12        31.88 o                         
 -17   4   1       1453.55       1412.47        64.55 o                         
 -16   4   1       1309.41       1460.70        78.74 o                         
 -15   4   1       1488.38       1699.93        74.34 o                         
 -14   4   1       2549.97       2692.36        86.85 o                         
 -13   4   1        423.83        393.62        58.05 o                         
 -12   4   1          1.43          6.68        13.39 o                         
 -11   4   1        115.44        112.09        15.47 o                         
 -10   4   1        212.82        198.27        18.35 o                         
  -9   4   1         13.62          6.44         7.70 o                         
  -8   4   1        219.98        250.91        17.37 o                         
  -7   4   1       5072.12       5345.08        87.02 o                         
  -6   4   1       6843.27       7216.38       117.19 o                         
  -5   4   1       2689.20       3281.15        53.95 o                         
  -4   4   1       1455.89       1739.24        48.51 o                         
  -3   4   1       1968.87       2021.79        65.61 o                         
  -2   4   1          4.63         -1.72        10.96 o                         
  -1   4   1       1226.93       1199.35        29.77 o                         
   0   4   1          8.97         17.24         9.20 o                         
   1   4   1       2308.66       2336.05        47.94 o                         
   2   4   1        877.99        969.78        32.56 o                         
   3   4   1       4616.27       4851.54        66.59 o                         
   4   4   1       1598.19       1608.21        35.55 o                         
   5   4   1          0.52          2.14        10.00 o                         
   6   4   1        487.48        440.24        32.88 o                         
   7   4   1       1055.97       1070.70        35.60 o                         
   8   4   1          1.89         27.91        11.48 o                         
   9   4   1       2795.04       2709.39        76.58 o                         
  10   4   1        852.69        884.11        63.68 o                         
  11   4   1        384.78        375.11        42.49 o                         
  12   4   1          0.20         -6.07        16.45 o                         
  13   4   1         16.10         33.30        21.12 o                         
  14   4   1          2.35         13.89        20.00 o                         
  15   4   1         70.96         34.84        37.12 o                         
  16   4   1          1.56          9.60        16.88 o                         
  17   4   1       1402.79       1399.74        65.55 o                         
  18   4   1         28.61         43.11        19.90 o                         
  19   4   1          0.31         -2.13        21.95 o                         
  20   4   1          2.35         -0.79        24.17 o                         
  21   4   1        693.53        656.59        50.74 o                         
  22   4   1          0.81         -7.81        31.84 o                         
  23   4   1         57.98         47.92        24.34 o                         
  24   4   1         60.56         45.82        27.34 o                         
  25   4   1          3.43         -6.41        27.94 o                         
  26   4   1         19.00          6.34        22.58 o                         
  27   4   1          1.00        -15.77        47.75 o                         
  28   4   1          9.63        -67.87        77.13 o                         
 -27   5   1         25.37        -29.60        52.06 o                         
 -26   5   1          2.27        -27.16        34.40 o                         
 -25   5   1          0.70         -1.96        36.81 o                         
 -24   5   1         63.21         75.35        39.94 o                         
 -23   5   1          1.15          3.46        47.72 o                         
 -22   5   1         67.85         76.35        29.08 o                         
 -21   5   1         24.59         -7.87        37.05 o                         
 -20   5   1        103.45         65.67        51.24 o                         
 -19   5   1          0.05         12.56        16.61 o                         
 -18   5   1        220.21        175.01        30.57 o                         
 -17   5   1        522.83        597.09        45.49 o                         
 -16   5   1        508.00        564.77        43.86 o                         
 -15   5   1          0.20         -0.12        15.23 o                         
 -14   5   1         47.50         33.94        17.40 o                         
 -13   5   1         53.27         38.46        16.48 o                         
 -12   5   1        317.16        264.48        26.76 o                         
 -11   5   1        314.63        261.49        25.54 o                         
 -10   5   1        137.95        124.06        18.97 o                         
  -9   5   1        207.96        205.48        19.68 o                         
  -8   5   1       1184.27       1174.19        39.72 o                         
  -7   5   1        226.53        260.66        18.24 o                         
  -6   5   1       1297.25       1404.99        34.09 o                         
  -5   5   1        650.96        607.25        28.48 o                         
  -4   5   1         37.86         37.16        10.22 o                         
  -3   5   1       1307.77       1288.73        30.52 o                         
  -2   5   1       2590.11       2467.90        53.62 o                         
  -1   5   1        321.13        278.63        15.72 o                         
   0   5   1       4671.09       4434.70        70.80 o                         
   1   5   1       2349.94       2424.32        70.30 o                         
   2   5   1        116.61        113.77        11.48 o                         
   3   5   1       1169.46       1119.65        30.76 o                         
   4   5   1         44.45         60.83        10.73 o                         
   5   5   1       1368.54       1267.28        40.95 o                         
   6   5   1         35.85         31.82        17.49 o                         
   7   5   1        666.51        683.05        30.39 o                         
   8   5   1         26.44         19.67        11.18 o                         
   9   5   1        365.59        377.29        25.70 o                         
  10   5   1         48.79         35.29        14.67 o                         
  11   5   1        254.69        213.10        24.99 o                         
  12   5   1        741.90        717.02        47.17 o                         
  13   5   1         90.89        101.92        21.75 o                         
  14   5   1         61.61         79.98        22.21 o                         
  15   5   1        366.43        383.45        63.78 o                         
  16   5   1        191.92        236.17        32.99 o                         
  17   5   1         20.45         12.22        21.66 o                         
  18   5   1        197.64        161.69        44.60 o                         
  19   5   1         11.59          6.37        18.92 o                         
  20   5   1        142.15        141.33        29.76 o                         
  21   5   1          0.77        -12.85        40.30 o                         
  22   5   1         33.62         42.11        23.54 o                         
  23   5   1          2.59          8.91        34.26 o                         
  24   5   1         34.87        -11.65        44.92 o                         
  25   5   1        158.93        157.15        63.76 o                         
  26   5   1         10.73        -14.56        44.34 o                         
 -25   6   1         24.10         74.38        42.98 o                         
 -24   6   1        289.91        336.69        44.13 o                         
 -23   6   1          8.15        -12.34        27.45 o                         
 -22   6   1          5.47          9.81        20.81 o                         
 -21   6   1         34.83         31.23        34.81 o                         
 -20   6   1         21.06          0.22        30.96 o                         
 -19   6   1         67.55         52.10        21.70 o                         
 -18   6   1         56.87         28.55        20.85 o                         
 -17   6   1        160.00        193.80        32.85 o                         
 -16   6   1         94.07         64.09        45.43 o                         
 -15   6   1          9.38         25.98        16.12 o                         
 -14   6   1         78.80         60.05        21.44 o                         
 -13   6   1        713.26        803.14        60.48 o                         
 -12   6   1        398.22        448.67        37.81 o                         
 -11   6   1        253.94        326.09        28.67 o                         
 -10   6   1          0.75          0.17        18.84 o                         
  -9   6   1        313.91        343.17        27.52 o                         
  -8   6   1        268.05        217.14        23.87 o                         
  -7   6   1        116.18        101.03        22.83 o                         
  -6   6   1       1330.86       1340.50        47.77 o                         
  -5   6   1        199.48        194.22        18.23 o                         
  -4   6   1       1263.96       1169.99        42.29 o                         
  -3   6   1        309.25        317.28        28.60 o                         
  -2   6   1        110.81        127.29        28.33 o                         
  -1   6   1        318.02        303.79        25.18 o                         
   0   6   1        962.78       1017.38        42.16 o                         
   1   6   1        630.26        618.90        36.50 o                         
   2   6   1         87.80         64.83        11.12 o                         
   3   6   1        100.29        111.87        19.18 o                         
   4   6   1        265.32        234.35        32.80 o                         
   5   6   1         22.76         24.82        11.48 o                         
   6   6   1         50.04         22.86        22.15 o                         
   7   6   1        182.75        181.04        22.25 o                         
   8   6   1        139.97        214.29        43.80 o                         
   9   6   1          9.83          1.92        11.76 o                         
  10   6   1        256.45        294.60        28.95 o                         
  11   6   1         83.28         51.76        22.82 o                         
  12   6   1         45.62         18.10        20.16 o                         
  13   6   1        657.95        557.69        43.77 o                         
  14   6   1        155.56        119.04        25.33 o                         
  15   6   1         32.29         35.43        19.57 o                         
  16   6   1        224.52        284.09        36.45 o                         
  17   6   1         67.84         61.66        23.00 o                         
  18   6   1        173.09        168.93        31.58 o                         
  19   6   1         18.63          8.99        18.77 o                         
  20   6   1          1.05          8.89        20.49 o                         
  21   6   1        128.68        190.93        34.29 o                         
  22   6   1          0.74         18.44        20.71 o                         
  23   6   1          0.04        -14.15        17.22 o                         
  24   6   1          2.02        -40.25        50.21 o                         
  25   6   1          2.03         85.61        97.95 o                         
 -23   7   1         36.15         48.84        28.12 o                         
 -22   7   1          0.01         15.25        37.67 o                         
 -21   7   1          8.51         -7.78        24.38 o                         
 -20   7   1         11.27         19.56        22.48 o                         
 -19   7   1          0.53        -25.08        29.00 o                         
 -18   7   1         20.40          4.82        15.85 o                         
 -17   7   1          2.61        -11.87        15.32 o                         
 -16   7   1          2.26         34.07        43.60 o                         
 -15   7   1          9.49          1.52        19.15 o                         
 -14   7   1         45.07         53.82        35.34 o                         
 -13   7   1         56.37         77.81        20.54 o                         
 -12   7   1         13.78         27.01        54.55 o                         
 -11   7   1          9.68          8.98        19.48 o                         
 -10   7   1         15.16         13.30        19.43 o                         
  -9   7   1        144.92        134.25        42.40 o                         
  -8   7   1          2.10        323.94       240.64 o                         
  -7   7   1        383.33        481.23        33.53 o                         
  -6   7   1         14.31         29.80        40.23 o                         
  -5   7   1        367.30        432.54        32.10 o                         
  -4   7   1          3.66          2.16        21.01 o                         
  -3   7   1          1.65         -9.20        14.31 o                         
  -2   7   1         67.91         58.84        25.98 o                         
  -1   7   1        108.41         74.06        28.75 o                         
   0   7   1       1225.20       1220.95        40.04 o                         
   1   7   1        218.33        205.16        37.37 o                         
   2   7   1        891.97        882.53        72.06 o                         
   3   7   1       2166.75       2121.59        82.33 o                         
   4   7   1         25.89         15.21        33.06 o                         
   5   7   1        326.50        292.48        33.23 o                         
   6   7   1         89.95         27.28        16.56 o                         
   7   7   1        161.79        173.72        43.75 o                         
   8   7   1         13.24          5.79        51.21 o                         
   9   7   1          1.73          2.21        27.75 o                         
  10   7   1         97.28         78.24        21.86 o                         
  11   7   1        118.62        104.18        24.83 o                         
  12   7   1         22.16         -2.08        22.98 o                         
  13   7   1        750.38        606.88        67.11 o                         
  14   7   1         61.51        108.54        30.67 o                         
  15   7   1          1.04          7.07        18.57 o                         
  16   7   1         45.64         63.69        22.48 o                         
  17   7   1         67.15         94.71        25.32 o                         
  18   7   1          0.03         -3.03        17.91 o                         
  19   7   1          2.18         18.48        49.62 o                         
  20   7   1          1.09         25.48        21.83 o                         
  21   7   1         40.77         18.40        29.29 o                         
  22   7   1         14.34         38.22        24.94 o                         
  23   7   1         34.26         67.87        80.98 o                         
 -21   8   1         36.99         36.55        44.97 o                         
 -20   8   1        115.66        140.89        95.29 o                         
 -19   8   1          0.06          5.84        20.04 o                         
 -18   8   1          8.37          6.82        19.38 o                         
 -17   8   1          0.11         17.36        32.28 o                         
 -16   8   1         20.72         23.24        20.44 o                         
 -15   8   1         50.79         25.40        28.39 o                         
 -14   8   1         25.54         36.98        19.59 o                         
 -13   8   1        102.95        105.54        26.84 o                         
 -12   8   1          3.26         -0.94        23.71 o                         
 -11   8   1         12.12          9.51        17.63 o                         
 -10   8   1        288.71        254.35        46.76 o                         
  -9   8   1          3.08         -8.38        13.54 o                         
  -8   8   1        104.77        123.05        24.46 o                         
  -7   8   1          1.09         18.69        32.22 o                         
  -6   8   1         18.00         37.28        18.10 o                         
  -5   8   1        582.66        645.92        46.87 o                         
  -4   8   1          0.67          9.71        35.96 o                         
  -3   8   1        550.08        605.39        91.79 o                         
  -2   8   1         19.79        318.54       251.44 o                         
  -1   8   1         36.46         48.26        61.73 o                         
   0   8   1        454.77        330.00        40.15 o                         
   1   8   1         41.39         43.60        25.17 o                         
   2   8   1        172.11        126.31        25.56 o                         
   3   8   1        416.43        429.96        40.32 o                         
   4   8   1          8.10         10.31        16.26 o                         
   5   8   1         17.62         -5.42        15.09 o                         
   6   8   1          4.97         22.33       133.82 o                         
   7   8   1         82.48        115.77        33.38 o                         
   8   8   1        154.87        145.38        35.18 o                         
   9   8   1         15.14         38.81        49.54 o                         
  10   8   1        186.11        176.83        30.08 o                         
  11   8   1          6.62          7.22        17.76 o                         
  12   8   1         25.47         19.01        34.73 o                         
  13   8   1         22.82         19.96        20.71 o                         
  14   8   1          3.85         -4.88        38.74 o                         
  15   8   1        250.24        303.41        40.28 o                         
  16   8   1          7.19         -2.06        18.84 o                         
  17   8   1         26.23         94.94        27.11 o                         
  18   8   1         34.23         37.38        29.40 o                         
  19   8   1        109.08        172.47        35.07 o                         
  20   8   1          5.83         -2.18        42.42 o                         
 -17   9   1          1.56         27.40        41.06 o                         
 -16   9   1          5.79         65.07       193.31 o                         
 -15   9   1         22.34         62.98        33.06 o                         
 -14   9   1         20.35         33.93        20.83 o                         
 -13   9   1         28.19        720.37       353.24 o                         
 -12   9   1          0.06          2.55        35.18 o                         
 -11   9   1         39.42         39.98        22.34 o                         
 -10   9   1          7.62          3.31        20.20 o                         
  -9   9   1        146.19        137.13        35.96 o                         
  -8   9   1         27.58          7.84        64.57 o                         
  -7   9   1         14.90         12.92        29.61 o                         
  -6   9   1          0.70          0.94        17.56 o                         
  -5   9   1         15.83          4.63        19.24 o                         
  -4   9   1          0.56          4.31        44.43 o                         
  -3   9   1         20.45         38.84        45.02 o                         
  -2   9   1         26.08         22.68        19.46 o                         
  -1   9   1          0.06         -1.52        16.80 o                         
   0   9   1        301.08        335.72        44.63 o                         
   1   9   1          2.72         15.29        21.73 o                         
   2   9   1          8.21         21.63        19.90 o                         
   3   9   1          7.61        178.16       293.08 o                         
   4   9   1         37.38         37.65        58.93 o                         
   5   9   1        104.59        148.48        96.44 o                         
   6   9   1         13.01         -4.32        59.56 o                         
   7   9   1         24.09         28.51        23.27 o                         
   8   9   1          0.08          1.90        23.59 o                         
   9   9   1          8.71         19.44        51.43 o                         
  10   9   1        112.85        137.59        49.21 o                         
  11   9   1          0.67         20.44        32.51 o                         
  12   9   1         24.57         95.59        44.86 o                         
  13   9   1         23.47         50.69        39.07 o                         
  14   9   1          7.56          5.58        33.90 o                         
  15   9   1         32.38         48.64        73.82 o                         
  16   9   1         35.05         40.13        23.12 o                         
  17   9   1          7.67          1.93        73.10 o                         
 -12  10   1         14.26        317.77       284.60 o                         
 -11  10   1         27.02        544.52       306.97 o                         
 -10  10   1         11.07         16.12        21.63 o                         
  -9  10   1         18.35         25.41        23.46 o                         
  -8  10   1         13.26        333.19       290.77 o                         
  -7  10   1         13.89         13.34        24.72 o                         
  -6  10   1          0.16        441.17       286.14 o                         
  -5  10   1          9.23         22.28        23.28 o                         
  -4  10   1        286.82        393.50        59.77 o                         
  -3  10   1          7.72         22.61        23.61 o                         
  -2  10   1          0.27          1.38        22.73 o                         
  -1  10   1          0.10          1.92        21.54 o                         
   0  10   1         19.38         11.09        20.86 o                         
   1  10   1         65.89         77.25        31.24 o                         
   2  10   1         15.82         18.19        22.24 o                         
   3  10   1          0.08          2.27        21.84 o                         
   4  10   1          7.60          7.75        23.28 o                         
   5  10   1          0.47         -2.11        22.60 o                         
   6  10   1         72.84         85.15        30.64 o                         
   7  10   1          0.19        515.21       333.96 o                         
   8  10   1         51.14         79.27        52.03 o                         
   9  10   1         51.39        111.28        39.58 o                         
  10  10   1         18.39         25.74        51.96 o                         
  11  10   1          4.91        -55.92       107.21 o                         
  12  10   1          3.99         68.36       140.37 o                         
 -30   0   2         79.67         64.79        91.78 o                         
 -29   0   2         29.42        -16.20        83.30 o                         
 -28   0   2         18.07         34.71        80.21 o                         
 -27   0   2         17.11        -42.98        42.98 o                         
 -26   0   2          3.49         26.67        43.35 o                         
 -25   0   2         42.02          8.26        38.59 o                         
 -24   0   2         22.79         26.55        21.45 o                         
 -23   0   2       1350.47       1299.46        98.50 o                         
 -22   0   2        624.33        607.85        42.19 o                         
 -21   0   2         73.74          0.36        25.49 o                         
 -20   0   2        171.53        150.56        54.10 o                         
 -19   0   2         46.42         37.15        31.84 o                         
 -18   0   2        100.41         76.77        30.50 o                         
 -17   0   2       3691.68       3392.23        88.03 o                         
 -16   0   2         22.29         36.14        14.37 o                         
 -15   0   2       3969.91       3697.21        88.58 o                         
 -14   0   2          4.27         11.54        11.90 o                         
 -13   0   2       2956.18       3334.08        79.27 o                         
 -12   0   2        352.76        327.89        21.61 o                         
 -11   0   2         59.34         68.50        16.69 o                         
 -10   0   2       3071.97       2595.09        93.14 o                         
  -9   0   2       1119.42       1103.48        38.04 o                         
  -8   0   2       3608.85       3153.04        75.82 o                         
  -7   0   2        202.80        140.68        13.36 o                         
  -6   0   2        297.77        239.85        21.64 o                         
  -5   0   2      76625.76      75004.32      2199.68 o                         
  -4   0   2        105.06        117.87        10.24 o                         
  -3   0   2      21373.14      21049.19       324.70 o                         
  -2   0   2         51.64         68.42        14.55 o                         
  -1   0   2       6824.13       6939.63       139.08 o                         
   1   0   2        390.43        490.60        15.47 o                         
   2   0   2          0.14         63.24        24.68 o                         
   3   0   2       2973.62       3273.66        68.62 o                         
   5   0   2         64.50         40.10        10.10 o                         
   6   0   2        498.36        440.06        22.21 o                         
   7   0   2       1216.58       1166.33        37.42 o                         
   8   0   2        105.45        106.05        13.91 o                         
   9   0   2       1173.11       1450.25        46.01 o                         
  10   0   2       1579.63       1408.82        47.05 o                         
  11   0   2         42.68         49.71        13.21 o                         
  12   0   2        928.44        809.16        36.86 o                         
  13   0   2       2854.46       2805.96        79.13 o                         
  14   0   2        429.49        379.52        28.83 o                         
  15   0   2       3518.85       3175.91        89.45 o                         
  16   0   2       1032.20       1050.23       115.01 o                         
  17   0   2        417.21        429.11        34.12 o                         
  18   0   2        244.35        216.10        29.14 o                         
  19   0   2        246.74        278.29        49.60 o                         
  20   0   2        388.39        426.29        37.74 o                         
  21   0   2         52.95         48.90        21.93 o                         
  22   0   2          1.40         -6.65        38.97 o                         
  23   0   2        232.20        212.73        32.75 o                         
  24   0   2        235.56        264.47        35.95 o                         
  25   0   2        352.13        280.91        60.20 o                         
  26   0   2          1.27         67.10        77.13 o                         
  27   0   2         77.93        117.23        90.24 o                         
  28   0   2         12.24        -74.81        74.81 o                         
  29   0   2         37.27        256.06       110.29 o                         
 -30   1   2          2.10        -25.72        25.72 o                         
 -29   1   2          3.60        -27.49        27.49 o                         
 -28   1   2         52.39          4.05        22.66 o                         
 -27   1   2         46.05         58.07        26.03 o                         
 -26   1   2         87.66        180.87        30.47 o                         
 -25   1   2          1.59         30.00        26.80 o                         
 -24   1   2         83.96         98.03        21.58 o                         
 -23   1   2        584.98        522.80        35.41 o                         
 -22   1   2        339.80        328.81        29.97 o                         
 -21   1   2          2.21         31.79        20.58 o                         
 -20   1   2        452.04        482.96        43.76 o                         
 -19   1   2        271.88        332.27        30.98 o                         
 -18   1   2         80.88         79.45        17.71 o                         
 -17   1   2        283.84        320.71        27.43 o                         
 -16   1   2          2.42         15.62        13.13 o                         
 -15   1   2        616.13        545.76        28.01 o                         
 -14   1   2        380.73        359.69        22.42 o                         
 -13   1   2        308.31        240.85        23.73 o                         
 -12   1   2        864.29        815.76        33.60 o                         
 -11   1   2        926.83       1265.28        41.07 o                         
 -10   1   2        110.22         79.52        14.89 o                         
  -9   1   2       4009.96       3926.31        76.62 o                         
  -8   1   2        906.04        935.36        40.24 o                         
  -7   1   2       1430.28       1435.70        35.02 o                         
  -6   1   2       7125.99       6532.12       107.05 o                         
  -5   1   2         16.93          2.22        11.90 o                         
  -4   1   2      11602.47      10801.48       135.66 o                         
  -3   1   2       2287.90       2112.20        35.71 o                         
  -2   1   2        988.12        902.77        16.64 o                         
  -1   1   2         68.82         98.61        11.39 o                         
   0   1   2       4146.22       4033.54        61.52 o                         
   1   1   2      40521.86      37768.90       478.69 o                         
   2   1   2       3725.52       3514.05        61.28 o                         
   3   1   2      15776.18      15780.02       249.20 o                         
   4   1   2       1219.99       1508.70        36.24 o                         
   5   1   2        490.87        331.06        27.05 o                         
   6   1   2         22.53          5.95         6.70 o                         
   7   1   2          9.37         16.53         8.54 o                         
   8   1   2       5876.14       4917.92       142.04 o                         
   9   1   2        324.86        232.11        19.82 o                         
  10   1   2       2100.48       1868.32        49.46 o                         
  11   1   2        197.11        172.63        33.73 o                         
  12   1   2        102.93         87.46        14.65 o                         
  13   1   2        343.56        296.92        23.26 o                         
  14   1   2        737.85        813.05        36.40 o                         
  15   1   2        507.32        493.02        28.13 o                         
  16   1   2         61.98         82.18        18.13 o                         
  17   1   2         33.71         15.39        16.52 o                         
  18   1   2        106.08         86.90        20.49 o                         
  19   1   2        432.05        397.16        52.82 o                         
  20   1   2        295.92        329.36        30.39 o                         
  21   1   2        626.31        667.07        38.67 o                         
  22   1   2          2.81         -5.23        15.59 o                         
  23   1   2         72.16         70.69        32.73 o                         
  24   1   2        154.67        131.26        40.52 o                         
  25   1   2          3.82        -13.98        18.15 o                         
  26   1   2        107.38         79.40        27.37 o                         
  27   1   2         42.25         56.83        29.62 o                         
  28   1   2         30.13        -24.89        24.89 o                         
  29   1   2         20.55         41.14        31.49 o                         
 -30   2   2          1.61          1.69        55.17 o                         
 -29   2   2        122.98        162.65        77.59 o                         
 -28   2   2         29.71         11.41        23.04 o                         
 -27   2   2          4.71        -16.70        22.35 o                         
 -26   2   2         39.34         28.02        22.38 o                         
 -25   2   2         31.87         -3.27        18.15 o                         
 -24   2   2         84.12        182.01        42.19 o                         
 -23   2   2         16.99         43.58        20.26 o                         
 -22   2   2        268.47        226.65        64.90 o                         
 -21   2   2        295.61        262.02        26.37 o                         
 -20   2   2         39.07          5.44        16.36 o                         
 -19   2   2         56.02         33.39        16.55 o                         
 -18   2   2        198.46        215.02        27.05 o                         
 -17   2   2          1.51          9.14        25.52 o                         
 -16   2   2       3050.00       2907.55        68.37 o                         
 -15   2   2        353.32        359.30        22.00 o                         
 -14   2   2       1779.93       1801.52        49.22 o                         
 -13   2   2        252.11        231.25        20.41 o                         
 -12   2   2        298.69        288.62        19.23 o                         
 -11   2   2       1486.47       1433.40        45.99 o                         
 -10   2   2       3037.95       2880.97        56.24 o                         
  -9   2   2       2637.06       2437.75        49.32 o                         
  -8   2   2        216.45        155.12        13.06 o                         
  -7   2   2       1642.44       1337.96        32.86 o                         
  -6   2   2         40.24         64.79         9.36 o                         
  -5   2   2         44.64         48.60         7.91 o                         
  -4   2   2       2999.82       2988.18        46.83 o                         
  -3   2   2       1204.48       1224.89        81.08 o                         
  -2   2   2       9367.91       9522.83       109.09 o                         
  -1   2   2          4.53         -0.44         8.04 o                         
   0   2   2       1132.73       1172.07        23.60 o                         
   1   2   2        172.70        175.04        11.49 o                         
   2   2   2         39.28         95.76        54.33 o                         
   3   2   2       2117.14       2516.81        48.34 o                         
   4   2   2       1970.54       1619.19        63.23 o                         
   5   2   2        405.30        291.35        15.61 o                         
   6   2   2        705.48        586.35        23.99 o                         
   7   2   2       2156.26       1981.72        46.69 o                         
   8   2   2        178.48        157.48        14.74 o                         
   9   2   2         76.42         88.50        13.60 o                         
  10   2   2        175.71        173.59        24.27 o                         
  11   2   2        891.37        813.23        46.95 o                         
  12   2   2        622.78        672.96        49.54 o                         
  13   2   2       1406.15       1343.85        46.39 o                         
  14   2   2          7.08         -5.74        11.53 o                         
  15   2   2        468.14        439.31        37.96 o                         
  16   2   2         22.38         31.66        16.37 o                         
  17   2   2        736.18        824.82       106.79 o                         
  18   2   2        210.29        207.15        29.83 o                         
  19   2   2         62.71         82.85        30.10 o                         
  20   2   2          1.80          6.85        18.06 o                         
  21   2   2        281.41        257.87        33.36 o                         
  22   2   2        207.44        196.49        32.51 o                         
  23   2   2          7.98          3.26        18.75 o                         
  24   2   2          6.64         32.81        21.28 o                         
  25   2   2         49.33         73.11        27.29 o                         
  26   2   2        110.49        174.06        31.63 o                         
  27   2   2         16.47         14.37        25.17 o                         
  28   2   2         48.91         84.90        32.88 o                         
  29   2   2          1.33        -37.79        73.27 o                         
 -29   3   2          0.23        -39.30        39.30 o                         
 -28   3   2          8.20         -4.74        32.43 o                         
 -27   3   2        153.88        184.94        55.39 o                         
 -26   3   2          4.32         13.77        20.24 o                         
 -25   3   2         73.84         79.37        36.51 o                         
 -24   3   2         78.99         55.55        48.17 o                         
 -23   3   2         70.41         26.87        30.93 o                         
 -22   3   2         54.83         51.73        23.80 o                         
 -21   3   2         99.98        128.22        27.66 o                         
 -20   3   2        483.07        532.12        63.07 o                         
 -19   3   2        547.24        677.95        46.27 o                         
 -18   3   2       1021.08       1022.16        76.22 o                         
 -17   3   2        110.45        129.14        20.75 o                         
 -16   3   2        444.52        530.99        29.99 o                         
 -15   3   2         13.85          2.11        10.85 o                         
 -14   3   2         39.14         61.09        14.90 o                         
 -13   3   2        675.51        671.81        42.37 o                         
 -12   3   2        401.65        448.26        24.76 o                         
 -11   3   2       1365.69       1325.12        39.53 o                         
 -10   3   2        217.93        245.23        22.82 o                         
  -9   3   2        360.37        444.97        22.38 o                         
  -8   3   2       2062.77       2381.07        51.06 o                         
  -7   3   2       2175.11       2280.20        41.14 o                         
  -6   3   2        457.74        435.36        16.07 o                         
  -5   3   2       1174.95       1030.23        32.11 o                         
  -4   3   2         89.40        130.17         9.50 o                         
  -3   3   2       3315.20       3264.55        47.78 o                         
  -2   3   2         37.17         50.38        17.54 o                         
  -1   3   2       2192.33       2315.51        37.24 o                         
   0   3   2        477.52        644.30        17.33 o                         
   1   3   2        239.41        226.36        14.65 o                         
   2   3   2        526.27        649.72        21.83 o                         
   3   3   2        219.99        250.00        15.06 o                         
   4   3   2        291.27        273.10        16.01 o                         
   5   3   2         35.77         12.05         7.99 o                         
   6   3   2         39.00         39.60        14.48 o                         
   7   3   2       2889.66       2580.87        72.41 o                         
   8   3   2       1051.69        867.03        39.05 o                         
   9   3   2        104.21        103.70        17.57 o                         
  10   3   2        141.51        185.38        22.80 o                         
  11   3   2        309.38        350.35        20.83 o                         
  12   3   2        340.69        372.21        23.64 o                         
  13   3   2        221.43        220.97        20.95 o                         
  14   3   2        322.37        268.35        30.07 o                         
  15   3   2         62.18         60.67        22.85 o                         
  16   3   2         11.79         18.19        16.62 o                         
  17   3   2         45.33         52.48        25.81 o                         
  18   3   2         12.14        -18.41        24.52 o                         
  19   3   2        102.20         86.40        23.62 o                         
  20   3   2         94.57        121.12        26.91 o                         
  21   3   2         16.89         18.85        19.82 o                         
  22   3   2        328.40        328.05        45.69 o                         
  23   3   2         13.00         76.42        24.38 o                         
  24   3   2        127.22        130.62        36.51 o                         
  25   3   2         34.74         12.26        36.29 o                         
  26   3   2         51.32         86.18        28.99 o                         
  27   3   2         21.91        -25.32        53.44 o                         
  28   3   2        129.70        237.69        42.15 o                         
 -28   4   2          5.29         27.05        29.85 o                         
 -27   4   2         14.72         18.46        45.82 o                         
 -26   4   2        168.99        203.73        38.98 o                         
 -25   4   2         32.84         39.39        46.01 o                         
 -24   4   2          5.31          8.37        24.02 o                         
 -23   4   2          8.48          1.94        18.92 o                         
 -22   4   2          4.38        -20.17        43.66 o                         
 -21   4   2         17.37         16.01        19.77 o                         
 -20   4   2         11.24         16.91        20.35 o                         
 -19   4   2         21.94          5.73        16.69 o                         
 -18   4   2       1670.54       1677.36       112.57 o                         
 -17   4   2        306.53        309.52        33.86 o                         
 -16   4   2       1530.71       1566.11        66.17 o                         
 -15   4   2          2.47         12.39        14.60 o                         
 -14   4   2       1117.69       1010.92        49.45 o                         
 -13   4   2        984.44       1022.97        61.69 o                         
 -12   4   2        618.31        589.08        44.95 o                         
 -11   4   2        348.52        339.74        21.23 o                         
 -10   4   2        195.76        197.59        16.83 o                         
  -9   4   2          9.04         42.29        16.97 o                         
  -8   4   2        656.22        640.49        24.50 o                         
  -7   4   2        322.21        398.67        19.71 o                         
  -6   4   2        310.89        450.64        18.51 o                         
  -5   4   2       1264.71       1303.76        45.28 o                         
  -4   4   2        967.78       1153.11        33.75 o                         
  -3   4   2       1197.57       1394.27        32.29 o                         
  -2   4   2        300.03        314.56        13.99 o                         
  -1   4   2       1702.57       1612.25        36.11 o                         
   0   4   2         44.73         63.84        11.30 o                         
   1   4   2         87.17         82.63        16.28 o                         
   2   4   2        113.94         91.53        11.61 o                         
   3   4   2         33.23         63.61        27.73 o                         
   4   4   2        746.35        739.16        22.92 o                         
   5   4   2        695.68        725.19        27.66 o                         
   6   4   2       3946.19       4261.43        81.15 o                         
   7   4   2        856.70        966.46        50.24 o                         
   8   4   2        163.68        134.34        16.57 o                         
   9   4   2         14.25          9.25         9.17 o                         
  10   4   2       2119.90       2236.00        73.23 o                         
  11   4   2         30.84         22.18        13.19 o                         
  12   4   2       2621.12       2722.68        74.79 o                         
  13   4   2         20.85         -2.54        30.41 o                         
  14   4   2          0.75        -11.57        11.57 o                         
  15   4   2         95.03        110.63        23.55 o                         
  16   4   2         19.40         18.66        16.62 o                         
  17   4   2        727.72        833.92        51.77 o                         
  18   4   2       1270.42       1191.31        86.97 o                         
  19   4   2         50.57         54.42        22.66 o                         
  20   4   2        209.48        177.20        33.33 o                         
  21   4   2         22.64         19.69        18.59 o                         
  22   4   2         68.43         95.19        29.16 o                         
  23   4   2          0.01        -16.37        27.13 o                         
  24   4   2         17.48         28.73        32.13 o                         
  25   4   2          2.01         -1.08        22.80 o                         
  26   4   2          2.52        -19.28        62.79 o                         
  27   4   2          4.81          8.16        25.96 o                         
 -27   5   2          0.08         -0.41        34.27 o                         
 -26   5   2        329.90        338.58        82.17 o                         
 -25   5   2         19.87        -22.91        44.96 o                         
 -24   5   2          0.02        -28.66        30.57 o                         
 -23   5   2          0.09        -21.63        31.26 o                         
 -22   5   2          6.44         18.53        21.83 o                         
 -21   5   2         36.75         34.04        22.36 o                         
 -20   5   2          4.99         20.38        26.26 o                         
 -19   5   2         74.10         82.91        23.01 o                         
 -18   5   2         24.05         -2.47        15.26 o                         
 -17   5   2          3.10         19.61        18.02 o                         
 -16   5   2        637.56        504.99        40.48 o                         
 -15   5   2          0.68          4.00        14.25 o                         
 -14   5   2        109.30         74.21        20.75 o                         
 -13   5   2         63.12         48.12        19.62 o                         
 -12   5   2        158.62        128.03        25.60 o                         
 -11   5   2        206.16        205.17        22.21 o                         
 -10   5   2        119.21        119.80        30.90 o                         
  -9   5   2          2.78         10.97        11.98 o                         
  -8   5   2        484.40        482.07        23.43 o                         
  -7   5   2         80.41         63.90        22.02 o                         
  -6   5   2       4730.90       4757.19       100.39 o                         
  -5   5   2         93.53        107.91        14.70 o                         
  -4   5   2        854.26        843.96        26.90 o                         
  -3   5   2         13.34         10.16         8.18 o                         
  -2   5   2          1.82          1.70        13.97 o                         
  -1   5   2        243.93        264.31        15.96 o                         
   0   5   2         20.15         33.78         8.19 o                         
   1   5   2        125.55        123.30        14.65 o                         
   2   5   2        165.05        170.20        18.28 o                         
   3   5   2         98.43        117.39        14.66 o                         
   4   5   2        525.88        503.73        21.81 o                         
   5   5   2         81.22        103.28        16.68 o                         
   6   5   2       2940.73       2971.42        66.79 o                         
   7   5   2         72.19         95.04        14.95 o                         
   8   5   2         10.48          4.66         9.38 o                         
   9   5   2         29.54         20.09        12.11 o                         
  10   5   2         77.28         84.31        19.83 o                         
  11   5   2          0.10         -2.38        24.51 o                         
  12   5   2         18.18          6.37        14.86 o                         
  13   5   2         40.06         51.35        22.36 o                         
  14   5   2        392.17        331.39        35.16 o                         
  15   5   2         13.51         16.74        15.89 o                         
  16   5   2        745.79        716.76        50.32 o                         
  17   5   2        621.07        645.64        59.83 o                         
  18   5   2       1192.58       1329.70        68.67 o                         
  19   5   2         62.91         90.53        26.96 o                         
  20   5   2         10.25          7.72        18.07 o                         
  21   5   2        105.84        125.17        64.04 o                         
  22   5   2         34.87        -37.71        37.71 o                         
  23   5   2        114.99        141.05        56.92 o                         
  24   5   2         10.94         -1.75        38.49 o                         
  25   5   2          8.88        -44.43        67.15 o                         
  26   5   2         16.03         40.11        61.08 o                         
 -25   6   2         11.01          9.16        49.97 o                         
 -24   6   2          7.26         54.78        41.08 o                         
 -23   6   2          0.23         36.20        30.55 o                         
 -22   6   2         34.75         17.73        22.80 o                         
 -21   6   2          2.78        -23.56        33.55 o                         
 -20   6   2          9.27         13.01        24.38 o                         
 -19   6   2          0.01          1.21        16.86 o                         
 -18   6   2          0.42         13.11        33.09 o                         
 -17   6   2          0.68         -6.73        14.53 o                         
 -16   6   2        468.53        438.97        40.00 o                         
 -15   6   2          2.94         -1.03        22.79 o                         
 -14   6   2         21.14         62.74        29.51 o                         
 -13   6   2         39.01          8.88        20.59 o                         
 -12   6   2         56.74         67.16        18.99 o                         
 -11   6   2        178.01        181.85        52.26 o                         
 -10   6   2         32.53         56.74        36.90 o                         
  -9   6   2        348.35        316.74        26.37 o                         
  -8   6   2        482.34        461.56        39.46 o                         
  -7   6   2        159.32        144.64        24.18 o                         
  -6   6   2        143.47        193.65        31.09 o                         
  -5   6   2         14.60          9.22        22.08 o                         
  -4   6   2          9.28         -8.02        10.80 o                         
  -3   6   2         14.47          8.66        20.85 o                         
  -2   6   2         76.94         49.36        18.54 o                         
  -1   6   2        177.04        160.16        22.09 o                         
   0   6   2        906.88        895.98        27.79 o                         
   1   6   2         32.08         11.98         9.56 o                         
   2   6   2         44.13         60.04        12.33 o                         
   3   6   2         21.45          7.33        24.34 o                         
   4   6   2        124.71         87.05        22.31 o                         
   5   6   2         21.03         18.90        24.32 o                         
   6   6   2       1011.75        935.80        82.76 o                         
   7   6   2         90.43         46.79        64.22 o                         
   8   6   2       1191.40       1062.48        64.44 o                         
   9   6   2       1367.53       1294.85        52.71 o                         
  10   6   2         11.49         36.20        17.26 o                         
  11   6   2       1156.59       1040.90        54.46 o                         
  12   6   2        233.54        347.42        35.91 o                         
  13   6   2        142.74        120.33        36.91 o                         
  14   6   2         13.45         14.94        18.27 o                         
  15   6   2         27.97         11.42        18.09 o                         
  16   6   2         59.86         46.20        24.74 o                         
  17   6   2         31.90         31.77        82.53 o                         
  18   6   2         10.73          0.96        19.09 o                         
  19   6   2          7.23         33.33        20.20 o                         
  20   6   2         40.58         63.62        23.09 o                         
  21   6   2          1.00        -24.76        38.52 o                         
  22   6   2          1.38         14.25        21.84 o                         
  23   6   2         43.18         33.42        60.48 o                         
  24   6   2         26.86         56.96        26.76 o                         
  25   6   2         39.23         59.39        83.30 o                         
 -23   7   2          1.27         -6.62        20.08 o                         
 -22   7   2         49.58         16.94        57.08 o                         
 -21   7   2        126.81        154.57        31.70 o                         
 -20   7   2         66.07         72.23        25.53 o                         
 -19   7   2         31.24         -2.86        26.78 o                         
 -18   7   2         53.39         66.65        23.93 o                         
 -17   7   2         39.78         23.16        18.81 o                         
 -16   7   2        143.10        135.00        26.88 o                         
 -15   7   2         15.28         -6.28        24.16 o                         
 -14   7   2         37.28         44.93        27.00 o                         
 -13   7   2         53.81         24.06        23.71 o                         
 -12   7   2          1.02        -24.29        37.85 o                         
 -11   7   2         21.66         22.27        45.17 o                         
 -10   7   2         80.70         91.25        21.78 o                         
  -9   7   2          0.87         -7.12       119.16 o                         
  -8   7   2          8.27          0.76        13.84 o                         
  -7   7   2         76.20         33.02        36.74 o                         
  -6   7   2        355.49        334.13        33.30 o                         
  -5   7   2         91.46         65.91        26.03 o                         
  -4   7   2         58.18         40.00        39.11 o                         
  -3   7   2          7.28         -1.51        16.68 o                         
  -2   7   2         15.32         10.57        11.98 o                         
  -1   7   2         36.60         30.74        32.70 o                         
   0   7   2       1118.16       1024.18        42.61 o                         
   1   7   2          5.70         23.59        25.22 o                         
   2   7   2         32.56         15.13        16.38 o                         
   3   7   2       1101.56       1090.34        88.83 o                         
   4   7   2         55.01         58.37        18.67 o                         
   5   7   2        588.03        545.95        46.31 o                         
   6   7   2        116.91         78.89        25.27 o                         
   7   7   2          2.00         25.25        48.87 o                         
   8   7   2         42.19         35.85        39.97 o                         
   9   7   2         74.20         43.65        20.42 o                         
  10   7   2         84.91         99.23        22.88 o                         
  11   7   2         71.25         60.89        22.95 o                         
  12   7   2        134.02         85.09        44.90 o                         
  13   7   2         69.93         68.30        22.02 o                         
  14   7   2          4.87        -10.60        15.97 o                         
  15   7   2         60.19         59.98        21.64 o                         
  16   7   2          5.96         20.64        19.55 o                         
  17   7   2         47.10         18.15        30.81 o                         
  18   7   2         32.89         54.84        20.74 o                         
  19   7   2         26.67        -14.57        19.53 o                         
  20   7   2         44.17         38.65        28.20 o                         
  21   7   2         32.55         55.01        46.96 o                         
  22   7   2         54.16        -41.87        41.87 o                         
 -21   8   2         35.00         34.25        54.65 o                         
 -20   8   2          8.34          7.40        35.85 o                         
 -19   8   2          0.02         18.78        24.35 o                         
 -18   8   2         15.31          9.39        22.00 o                         
 -17   8   2          0.80         -8.69        30.00 o                         
 -16   8   2         24.20         33.65        21.01 o                         
 -15   8   2          0.16         61.03        34.51 o                         
 -14   8   2          0.12         11.32        18.59 o                         
 -13   8   2         13.98         59.13       182.41 o                         
 -12   8   2        148.38        152.45        58.86 o                         
 -11   8   2          3.24          0.61        16.03 o                         
 -10   8   2        266.10        165.04        29.85 o                         
  -9   8   2         19.14         23.91        26.83 o                         
  -8   8   2        208.92        190.60        37.85 o                         
  -7   8   2         76.37        118.97        51.21 o                         
  -6   8   2          3.99         13.85        29.83 o                         
  -5   8   2          0.39          1.03        13.87 o                         
  -4   8   2         13.74        -16.85        24.60 o                         
  -3   8   2         11.78         11.18        16.83 o                         
  -2   8   2        119.27        135.60        75.30 o                         
  -1   8   2        326.38        373.64        71.53 o                         
   0   8   2       1049.45       1002.40        67.38 o                         
   1   8   2        209.72        134.57        89.84 o                         
   2   8   2        441.20        398.85        41.49 o                         
   3   8   2          6.95         12.17        40.74 o                         
   4   8   2         52.48         51.37        34.29 o                         
   5   8   2          0.39         -6.26        15.72 o                         
   6   8   2         51.43         37.95        20.04 o                         
   7   8   2          0.10          6.41        48.69 o                         
   8   8   2        142.98        162.15        56.60 o                         
   9   8   2         75.74         62.85        31.62 o                         
  10   8   2          4.74         -3.45        37.40 o                         
  11   8   2         57.67         79.41        48.43 o                         
  12   8   2          1.06         11.14        46.87 o                         
  13   8   2         33.17          6.84        18.48 o                         
  14   8   2         29.05         34.71        22.49 o                         
  15   8   2          7.88        -18.30        39.52 o                         
  16   8   2         39.68         32.86        54.99 o                         
  17   8   2         25.43         12.74        20.27 o                         
  18   8   2          3.58          3.61        24.67 o                         
  19   8   2          0.34         49.45        64.56 o                         
  20   8   2          5.81          2.31        77.90 o                         
 -17   9   2          0.01         15.56        73.48 o                         
 -16   9   2          6.19         12.99        20.56 o                         
 -15   9   2        119.78        132.39        50.10 o                         
 -14   9   2         12.89         17.91        33.06 o                         
 -13   9   2         30.63         51.93        32.51 o                         
 -12   9   2          7.89         19.57        42.72 o                         
 -11   9   2          1.96         25.48        20.09 o                         
 -10   9   2          0.54         16.82        19.07 o                         
  -9   9   2        164.84        181.95        35.87 o                         
  -8   9   2          1.25         -1.82        31.28 o                         
  -7   9   2          1.73         10.05        43.99 o                         
  -6   9   2         31.22         57.95        23.82 o                         
  -5   9   2         42.72        427.29       271.49 o                         
  -4   9   2         16.28        603.91       303.88 o                         
  -3   9   2         14.82         13.46        41.73 o                         
  -2   9   2         71.25         80.08        25.20 o                         
  -1   9   2          0.01          1.61        17.97 o                         
   0   9   2         58.59         35.40        21.73 o                         
   1   9   2        203.31        220.19        36.81 o                         
   2   9   2         71.00        102.45        27.54 o                         
   3   9   2         18.93          5.82        18.52 o                         
   4   9   2         14.41         25.03        26.81 o                         
   5   9   2         32.00          2.49        20.37 o                         
   6   9   2          0.25          8.29        47.87 o                         
   7   9   2         17.02         21.89        19.38 o                         
   8   9   2          8.52         -7.84        19.26 o                         
   9   9   2          0.34         -6.54        41.86 o                         
  10   9   2        142.22        137.13        73.07 o                         
  11   9   2         20.92         42.30        26.94 o                         
  12   9   2          0.93         46.30       215.19 o                         
  13   9   2          0.65        -16.40        21.04 o                         
  14   9   2          4.85        -18.37        28.39 o                         
  15   9   2         37.57         -1.84        48.31 o                         
  16   9   2         59.29        147.20       113.76 o                         
 -12  10   2          0.05        -15.00        28.24 o                         
 -11  10   2         22.11         25.77        60.28 o                         
 -10  10   2          4.04          4.87        37.94 o                         
  -9  10   2          9.33         44.99        50.66 o                         
  -8  10   2         74.04         68.01        52.57 o                         
  -7  10   2         48.53         54.89        30.51 o                         
  -6  10   2         14.41         41.31        31.53 o                         
  -5  10   2          3.09         12.55        22.41 o                         
  -4  10   2         32.60         24.18        25.02 o                         
  -3  10   2          0.17         11.89        23.06 o                         
  -2  10   2         23.29         13.41        24.23 o                         
  -1  10   2         20.69         36.40        24.47 o                         
   0  10   2          0.35         -7.39        19.63 o                         
   1  10   2         43.85         52.83        28.15 o                         
   2  10   2         19.71         21.54        23.90 o                         
   3  10   2         36.26         25.87        39.72 o                         
   4  10   2         31.90         29.37        25.20 o                         
   5  10   2         20.75         14.65        24.00 o                         
   6  10   2         21.84          0.80        25.45 o                         
   7  10   2         10.17        -20.19        20.19 o                         
   8  10   2          0.01          7.26        22.69 o                         
   9  10   2        110.27        100.89        29.63 o                         
  10  10   2          1.22         22.91        83.03 o                         
  11  10   2          0.17        741.20       405.69 o                         
  12  10   2          0.05        247.58       323.16 o                         
 -30   1   3         77.57         76.21        33.13 o                         
 -29   1   3         32.72          6.63        25.80 o                         
 -28   1   3         10.08         -5.94        23.54 o                         
 -27   1   3         62.80         36.80        43.86 o                         
 -26   1   3         33.64         30.86        23.73 o                         
 -25   1   3         42.42         82.76        31.11 o                         
 -24   1   3        188.81        181.62        25.58 o                         
 -23   1   3        135.61        164.70        24.05 o                         
 -22   1   3         53.54         29.12        27.58 o                         
 -21   1   3         27.48          7.45        24.31 o                         
 -20   1   3          3.01         25.28        15.77 o                         
 -19   1   3        117.47        122.34        19.46 o                         
 -18   1   3        128.26        106.20        22.28 o                         
 -17   1   3        225.78        226.12        22.89 o                         
 -16   1   3        108.90        116.90        17.91 o                         
 -15   1   3         61.31         46.50        17.59 o                         
 -14   1   3         21.63         18.69        12.75 o                         
 -13   1   3       1344.32       1324.19        38.68 o                         
 -12   1   3         77.36         79.57        13.16 o                         
 -11   1   3       2161.02       2194.76        62.50 o                         
 -10   1   3        291.56        279.59        17.25 o                         
  -9   1   3        211.32        210.79        14.66 o                         
  -8   1   3        874.76        910.88        27.72 o                         
  -7   1   3          0.98         10.32         6.28 o                         
  -6   1   3        676.12        718.52        23.12 o                         
  -5   1   3       3216.82       3236.04        46.67 o                         
  -4   1   3       2870.27       2806.70        44.87 o                         
  -3   1   3         26.06         17.91        12.66 o                         
  -2   1   3       7800.10       7760.88        94.62 o                         
  -1   1   3      19679.29      19331.22       234.07 o                         
   0   1   3      10122.17      10086.04       141.04 o                         
   2   1   3       5307.46       5172.96        92.57 o                         
   3   1   3      61544.55      60742.92       838.46 o                         
   4   1   3         51.97         46.44         9.84 o                         
   5   1   3        454.36        441.54        20.02 o                         
   6   1   3        116.16        139.76        13.39 o                         
   7   1   3       9170.00       9294.10       161.21 o                         
   8   1   3         54.52         73.48        12.54 o                         
   9   1   3        414.61        382.23        21.87 o                         
  10   1   3        238.81        238.92        19.61 o                         
  11   1   3       7216.13       7306.66       138.10 o                         
  12   1   3        720.96        669.84        35.29 o                         
  13   1   3          0.57         -2.84        18.18 o                         
  14   1   3          1.08         -1.34        15.10 o                         
  15   1   3        141.06        150.84        20.47 o                         
  16   1   3         96.03         58.26        18.04 o                         
  17   1   3         13.96         21.53        15.20 o                         
  18   1   3         88.56         85.93        35.99 o                         
  19   1   3         12.90          1.75        23.04 o                         
  20   1   3        113.33        110.78        26.33 o                         
  21   1   3          5.18        -15.54        16.75 o                         
  22   1   3          8.62         -0.12        24.94 o                         
  23   1   3        209.49        218.77        32.20 o                         
  24   1   3        132.77        119.70        27.94 o                         
  25   1   3        282.69        217.60        34.20 o                         
  26   1   3         29.09         -7.63        24.79 o                         
  27   1   3          8.23        -16.59        35.62 o                         
  28   1   3         20.60        -30.07        30.54 o                         
 -30   2   3          8.80         -3.33        35.96 o                         
 -29   2   3          0.97        -26.24        26.24 o                         
 -28   2   3         12.40         23.44        31.62 o                         
 -27   2   3         28.18         26.50        23.80 o                         
 -26   2   3          0.01         18.04        20.62 o                         
 -25   2   3          0.24         -8.06        17.50 o                         
 -24   2   3         42.02         19.41        22.30 o                         
 -23   2   3         14.76         -3.29        30.61 o                         
 -22   2   3         26.77         11.35        15.92 o                         
 -21   2   3        226.96        236.99        33.14 o                         
 -20   2   3         94.37         84.46        25.98 o                         
 -19   2   3         22.74          4.02        20.21 o                         
 -18   2   3        327.65        300.46        32.53 o                         
 -17   2   3        876.90        886.81        35.33 o                         
 -16   2   3         17.77         22.58        13.48 o                         
 -15   2   3          4.37         17.33        11.62 o                         
 -14   2   3        110.30         86.03        14.74 o                         
 -13   2   3       1387.55       1257.56        39.17 o                         
 -12   2   3        320.58        328.77        29.06 o                         
 -11   2   3        730.24        695.32        35.56 o                         
 -10   2   3        696.10        791.19        29.83 o                         
  -9   2   3        647.67        726.42        29.37 o                         
  -8   2   3        711.80        793.76        29.14 o                         
  -7   2   3         83.92         56.91        15.09 o                         
  -6   2   3       1370.69       1411.13        39.46 o                         
  -5   2   3        145.15        144.38         8.98 o                         
  -4   2   3        868.22        865.05        18.91 o                         
  -3   2   3       3027.96       3141.22        47.08 o                         
  -2   2   3         81.45        104.12         9.11 o                         
  -1   2   3       1951.76       1908.01        33.05 o                         
   0   2   3         55.83         67.93         9.00 o                         
   1   2   3       4483.53       4354.93        72.92 o                         
   2   2   3        270.41        278.48        30.87 o                         
   3   2   3       5098.97       4914.58        87.93 o                         
   4   2   3       3195.69       3145.00        63.03 o                         
   5   2   3         62.84         62.26        23.01 o                         
   6   2   3       3848.45       3776.25        76.69 o                         
   7   2   3         21.83         16.32         9.65 o                         
   8   2   3        350.45        312.70        20.47 o                         
   9   2   3         18.09         33.26        11.93 o                         
  10   2   3         72.95         79.50        15.30 o                         
  11   2   3       1622.54       1630.57        48.80 o                         
  12   2   3         13.75         16.64        11.94 o                         
  13   2   3        616.03        662.50        33.13 o                         
  14   2   3          1.39          8.37        12.86 o                         
  15   2   3        131.86        141.65        23.16 o                         
  16   2   3        359.11        424.80        52.77 o                         
  17   2   3        696.90        661.66        48.09 o                         
  18   2   3         21.44          2.19        22.94 o                         
  19   2   3       2316.86       2320.47        76.19 o                         
  20   2   3        101.06         83.71        29.27 o                         
  21   2   3        111.68        116.36        38.96 o                         
  22   2   3         96.65         92.86        24.81 o                         
  23   2   3          5.46         17.90        19.85 o                         
  24   2   3         11.95         40.13        22.98 o                         
  25   2   3         67.32         42.78        25.11 o                         
  26   2   3          4.56          7.97        35.96 o                         
  27   2   3         70.24         58.31        31.58 o                         
  28   2   3          6.40        -24.75        24.75 o                         
  29   2   3        130.07        313.14       115.69 o                         
 -29   3   3          0.57        -32.51        32.51 o                         
 -28   3   3         81.76         62.88        54.21 o                         
 -27   3   3         31.95          6.17        33.29 o                         
 -26   3   3         45.45         43.29        21.58 o                         
 -25   3   3         12.69         -8.36        45.50 o                         
 -24   3   3         17.20          3.98        22.21 o                         
 -23   3   3          5.03         15.31        21.66 o                         
 -22   3   3         33.12         31.51        32.88 o                         
 -21   3   3        482.58        489.84        47.10 o                         
 -20   3   3          8.51          8.19        15.45 o                         
 -19   3   3        242.90        265.64        46.11 o                         
 -18   3   3        179.27        181.22        23.04 o                         
 -17   3   3        901.68        967.98        66.33 o                         
 -16   3   3        939.48        934.05        43.11 o                         
 -15   3   3         95.56         98.31        20.06 o                         
 -14   3   3        225.59        254.87        22.10 o                         
 -13   3   3         10.17         14.76        13.45 o                         
 -12   3   3        432.86        493.83        30.01 o                         
 -11   3   3        243.01        215.87        18.60 o                         
 -10   3   3          3.79         -0.95        12.76 o                         
  -9   3   3        552.97        605.36        42.31 o                         
  -8   3   3         32.66         41.98         8.81 o                         
  -7   3   3         38.38         23.33         7.58 o                         
  -6   3   3       2982.46       2836.96        45.71 o                         
  -5   3   3        516.79        493.10        16.05 o                         
  -4   3   3         52.74         28.36         7.72 o                         
  -3   3   3       2765.53       2655.61        40.59 o                         
  -2   3   3         16.36         44.20        11.72 o                         
  -1   3   3       1442.49       1598.95        31.85 o                         
   0   3   3         12.37         11.84        14.58 o                         
   1   3   3       5445.10       5575.20        86.28 o                         
   2   3   3         57.42         74.97         9.92 o                         
   3   3   3       1157.57       1235.83        30.11 o                         
   4   3   3        877.12        884.06        28.27 o                         
   5   3   3          0.83         -4.92         7.19 o                         
   6   3   3        333.33        439.91        26.30 o                         
   7   3   3       2173.63       2117.30        65.21 o                         
   8   3   3       3410.94       3497.84        92.80 o                         
   9   3   3       2084.87       2140.39        68.30 o                         
  10   3   3         83.89         88.02        14.65 o                         
  11   3   3        334.77        333.64        22.62 o                         
  12   3   3        310.81        288.82        22.57 o                         
  13   3   3        108.62        160.60        25.62 o                         
  14   3   3        283.88        265.42        30.60 o                         
  15   3   3        313.35        393.01        46.44 o                         
  16   3   3         37.75         39.83        20.22 o                         
  17   3   3        316.20        336.02        75.14 o                         
  18   3   3       1308.98       1288.25        63.61 o                         
  19   3   3        503.80        539.52        44.21 o                         
  20   3   3         72.01         44.50        21.71 o                         
  21   3   3         74.32         65.01        26.65 o                         
  22   3   3         48.64         64.97        24.71 o                         
  23   3   3          9.32         32.23        20.65 o                         
  24   3   3        187.74        181.18        32.85 o                         
  25   3   3        157.08        150.22        33.34 o                         
  26   3   3         54.65         70.16        28.84 o                         
  27   3   3          2.47         -4.43        25.60 o                         
  28   3   3          2.46        -70.96        70.96 o                         
 -28   4   3         22.14         16.03        50.21 o                         
 -27   4   3         19.14        -20.34        88.42 o                         
 -26   4   3         12.15        -14.27        35.54 o                         
 -25   4   3          0.99         -5.43        18.85 o                         
 -24   4   3          0.01        -22.54        22.54 o                         
 -23   4   3         38.70         35.76        22.49 o                         
 -22   4   3        294.89        347.92        39.30 o                         
 -21   4   3         37.95         17.88        21.85 o                         
 -20   4   3        154.52        182.23        47.03 o                         
 -19   4   3         28.23         -1.20        27.92 o                         
 -18   4   3          4.01          2.41        15.87 o                         
 -17   4   3        533.96        503.34        63.79 o                         
 -16   4   3         24.59         34.68        18.83 o                         
 -15   4   3       1926.24       2087.39        70.92 o                         
 -14   4   3        133.46        135.65        22.15 o                         
 -13   4   3          2.70         10.98        15.14 o                         
 -12   4   3         39.80         27.79        17.95 o                         
 -11   4   3         17.28         16.83        12.60 o                         
 -10   4   3       1195.03       1233.83        50.32 o                         
  -9   4   3       1269.21       1406.93        33.80 o                         
  -8   4   3        805.86        893.05        28.94 o                         
  -7   4   3        114.90         99.53        11.47 o                         
  -6   4   3       3418.07       3362.09        69.32 o                         
  -5   4   3       1511.34       1542.17        36.25 o                         
  -4   4   3       1794.64       1900.48        34.27 o                         
  -3   4   3         67.43        100.40        12.64 o                         
  -2   4   3        519.39        522.30        17.27 o                         
  -1   4   3         81.81         64.41        21.78 o                         
   0   4   3       1247.52       1195.63        34.45 o                         
   1   4   3        172.09        155.76        24.54 o                         
   2   4   3       3438.50       3436.34        65.61 o                         
   3   4   3        352.63        337.97        18.34 o                         
   4   4   3        700.73        869.60        25.38 o                         
   5   4   3       2691.70       2751.86        98.25 o                         
   6   4   3        365.45        458.76        24.70 o                         
   7   4   3         20.59         26.95         9.99 o                         
   8   4   3       2895.04       2968.41        88.72 o                         
   9   4   3        518.92        584.23        33.91 o                         
  10   4   3          9.89         17.60        12.52 o                         
  11   4   3          0.70         87.22        34.00 o                         
  12   4   3       1229.62       1269.04        57.74 o                         
  13   4   3        307.45        386.41        58.54 o                         
  14   4   3         69.27         82.03        26.24 o                         
  15   4   3          1.55        -13.29        17.31 o                         
  16   4   3          8.41         19.70        18.58 o                         
  17   4   3        227.60        281.39        58.51 o                         
  18   4   3       1197.55       1345.62        66.35 o                         
  19   4   3        126.76        113.78        27.83 o                         
  20   4   3         41.61         68.59        29.10 o                         
  21   4   3         29.27         23.95        21.51 o                         
  22   4   3         36.62         13.24        36.51 o                         
  23   4   3          0.26         42.17        30.42 o                         
  24   4   3         15.29        -31.63        31.63 o                         
  25   4   3         49.64         26.75        52.41 o                         
  26   4   3          3.15          2.02        21.41 o                         
  27   4   3         50.29         85.61        88.70 o                         
 -27   5   3          5.49        -10.88        59.65 o                         
 -26   5   3          5.30        -20.99        20.99 o                         
 -25   5   3         96.51         43.54        56.46 o                         
 -24   5   3         22.35         58.92        25.31 o                         
 -23   5   3        180.25        176.29        33.41 o                         
 -22   5   3         18.71         34.81        26.88 o                         
 -21   5   3          1.07         -1.92        32.27 o                         
 -20   5   3         13.51         -4.01        17.39 o                         
 -19   5   3          9.79         -2.58        15.22 o                         
 -18   5   3         26.84         50.67        20.90 o                         
 -17   5   3         23.08         24.37        16.88 o                         
 -16   5   3        728.75        591.23        64.46 o                         
 -15   5   3        186.87        199.62        28.68 o                         
 -14   5   3          0.30         -9.35        14.34 o                         
 -13   5   3        191.23        187.04        34.08 o                         
 -12   5   3        837.98        745.40        36.03 o                         
 -11   5   3          5.68        -11.33        11.33 o                         
 -10   5   3       1114.30       1117.77        38.25 o                         
  -9   5   3         24.42         46.07        20.50 o                         
  -8   5   3        468.48        452.17        21.09 o                         
  -7   5   3         36.59         16.83        13.10 o                         
  -6   5   3          1.62         -0.66         7.28 o                         
  -5   5   3       2044.41       2092.65        42.29 o                         
  -4   5   3        714.99        848.03        32.58 o                         
  -3   5   3        162.00        138.81        12.06 o                         
  -2   5   3          2.46         10.16         6.56 o                         
  -1   5   3          0.05          5.84        17.33 o                         
   0   5   3        409.64        317.31        19.68 o                         
   1   5   3         93.03        124.98        14.88 o                         
   2   5   3        172.94        246.79        36.27 o                         
   3   5   3        151.64        125.97        13.71 o                         
   4   5   3        323.59        374.77        19.57 o                         
   5   5   3        181.66        158.01        20.52 o                         
   6   5   3        624.80        653.13        33.86 o                         
   7   5   3        168.80        204.89        19.96 o                         
   8   5   3         29.64         28.50        12.43 o                         
   9   5   3         69.98         24.59        20.82 o                         
  10   5   3        100.04        149.72        32.51 o                         
  11   5   3         12.96         32.84        21.92 o                         
  12   5   3          4.27         15.52        21.66 o                         
  13   5   3         30.85         -7.53        19.59 o                         
  14   5   3        161.27        178.97        36.18 o                         
  15   5   3        677.73        701.04        65.46 o                         
  16   5   3       1511.48       1593.32       102.02 o                         
  17   5   3        159.78        218.31        70.36 o                         
  18   5   3        601.15        604.25        63.00 o                         
  19   5   3        180.66        159.35        50.29 o                         
  20   5   3        421.87        360.09        59.06 o                         
  21   5   3          2.56         21.26        21.20 o                         
  22   5   3         35.84         87.65        29.13 o                         
  23   5   3          2.75         -5.03        42.81 o                         
  24   5   3          1.60        -41.62        56.89 o                         
  25   5   3         17.20         -5.03        47.36 o                         
  26   5   3         86.20        111.83       108.75 o                         
 -25   6   3         25.21         20.41        56.09 o                         
 -24   6   3         17.38        -10.66        51.48 o                         
 -23   6   3         20.27        -10.71        41.07 o                         
 -22   6   3          3.96         22.37        23.81 o                         
 -21   6   3         21.79         70.44        24.80 o                         
 -20   6   3         23.55         -7.50        23.50 o                         
 -19   6   3        175.08        123.15        38.48 o                         
 -18   6   3         96.02        137.12        26.69 o                         
 -17   6   3          0.03         -4.66        15.91 o                         
 -16   6   3        223.39        235.39        32.94 o                         
 -15   6   3        100.43         91.88        37.96 o                         
 -14   6   3         33.86         42.28        17.17 o                         
 -13   6   3        149.69        111.41        35.18 o                         
 -12   6   3        175.03        190.16        26.12 o                         
 -11   6   3        218.36        227.10        28.52 o                         
 -10   6   3        196.29        207.66        24.78 o                         
  -9   6   3        271.59        252.55        27.94 o                         
  -8   6   3         10.96         13.61        23.78 o                         
  -7   6   3        342.83        376.49        61.54 o                         
  -6   6   3         31.00          3.36        23.34 o                         
  -5   6   3         28.92         14.47        18.22 o                         
  -4   6   3        700.92        636.86        27.47 o                         
  -3   6   3         14.80         31.55        12.09 o                         
  -2   6   3         81.43         87.16        18.10 o                         
  -1   6   3        741.43        714.08        39.13 o                         
   0   6   3         47.85         40.57        13.34 o                         
   1   6   3       1243.18       1041.93        45.05 o                         
   2   6   3       1194.17       1139.43        57.62 o                         
   3   6   3         54.27         26.27        16.15 o                         
   4   6   3        152.03        153.78        26.38 o                         
   5   6   3          0.28          9.88        14.20 o                         
   6   6   3         92.32         98.62        21.07 o                         
   7   6   3          0.70          5.61        14.91 o                         
   8   6   3       1749.63       1844.49        71.17 o                         
   9   6   3         69.34         97.05        40.69 o                         
  10   6   3        271.43        326.04        50.31 o                         
  11   6   3        312.13        300.68        34.46 o                         
  12   6   3         63.09         51.82        20.78 o                         
  13   6   3        313.84        321.68        38.92 o                         
  14   6   3        431.66        393.75        40.24 o                         
  15   6   3         36.15         46.16        32.02 o                         
  16   6   3         24.41         -5.32        17.92 o                         
  17   6   3          5.68          4.10        27.87 o                         
  18   6   3          0.53         -5.29        18.33 o                         
  19   6   3         28.48          3.72        21.96 o                         
  20   6   3          0.53         10.04        30.36 o                         
  21   6   3         57.88         33.99        24.78 o                         
  22   6   3          2.29          1.66        23.97 o                         
  23   6   3         23.47         29.20        26.12 o                         
  24   6   3         34.40        188.96       116.46 o                         
 -23   7   3         75.12        138.32        48.42 o                         
 -22   7   3          6.43         34.66        22.98 o                         
 -21   7   3         28.89         44.80        32.62 o                         
 -20   7   3         47.16         75.51        38.87 o                         
 -19   7   3         18.88         83.43        53.44 o                         
 -18   7   3          0.57         14.71        41.97 o                         
 -17   7   3        141.26        169.82        32.62 o                         
 -16   7   3          2.85         -6.58        15.12 o                         
 -15   7   3         20.52         20.88        63.90 o                         
 -14   7   3        104.94        113.29        24.21 o                         
 -13   7   3         26.54         43.40        35.40 o                         
 -12   7   3        396.68        389.29        37.59 o                         
 -11   7   3        515.06        525.40        42.27 o                         
 -10   7   3          4.74        -14.08        14.86 o                         
  -9   7   3        201.38        155.31        25.13 o                         
  -8   7   3         45.39         60.16        30.73 o                         
  -7   7   3          2.54         -6.95        15.03 o                         
  -6   7   3          0.01         11.33        14.02 o                         
  -5   7   3        138.95        142.39        24.63 o                         
  -4   7   3        232.03        217.33        28.09 o                         
  -3   7   3        332.40        299.44        52.46 o                         
  -2   7   3          0.24        -13.38        13.84 o                         
  -1   7   3         11.19         -6.23        14.71 o                         
   0   7   3        297.01        252.57        40.64 o                         
   1   7   3          3.49         -8.59        22.82 o                         
   2   7   3       1632.34       1703.29        68.08 o                         
   3   7   3         83.65         65.02        17.61 o                         
   4   7   3        143.87        157.71        33.06 o                         
   5   7   3         30.41         57.62        45.14 o                         
   6   7   3         11.16         -5.82        12.92 o                         
   7   7   3          1.40        -14.82        26.54 o                         
   8   7   3        421.31        380.78        45.60 o                         
   9   7   3         98.50        128.53        69.91 o                         
  10   7   3        189.00        193.86        60.45 o                         
  11   7   3        142.56        173.28        29.60 o                         
  12   7   3        136.17         97.81        24.79 o                         
  13   7   3         29.47         28.42        19.85 o                         
  14   7   3         37.73         20.79        19.85 o                         
  15   7   3          2.19        -12.31        23.99 o                         
  16   7   3         50.85         37.19        21.08 o                         
  17   7   3         12.45         19.73        24.07 o                         
  18   7   3        165.63        138.66        59.67 o                         
  19   7   3         12.47         -9.17        19.73 o                         
  20   7   3          3.13         16.54        21.02 o                         
  21   7   3          0.07         -2.43        35.42 o                         
  22   7   3          1.87        -67.87        67.87 o                         
 -21   8   3         16.27         32.40       164.67 o                         
 -20   8   3         38.46         64.68        26.38 o                         
 -19   8   3          6.84         18.48        55.89 o                         
 -18   8   3          4.01         48.31        22.19 o                         
 -17   8   3          8.63          0.97        18.37 o                         
 -16   8   3         20.71         45.64        37.07 o                         
 -15   8   3         41.28         20.82        41.41 o                         
 -14   8   3          1.90         -4.55        17.29 o                         
 -13   8   3         82.48         89.79        25.05 o                         
 -12   8   3         23.91         34.88        18.86 o                         
 -11   8   3        150.55        191.64        86.05 o                         
 -10   8   3        407.72        416.18        63.57 o                         
  -9   8   3          1.44         -1.62        15.47 o                         
  -8   8   3         68.00         86.18        40.41 o                         
  -7   8   3         27.04         57.13        41.17 o                         
  -6   8   3          2.37         19.95        18.20 o                         
  -5   8   3         21.60         16.04        16.92 o                         
  -4   8   3         24.57          2.21        16.84 o                         
  -3   8   3        582.93        542.41       118.30 o                         
  -2   8   3       1502.86       1340.08       178.94 o                         
  -1   8   3        157.59        123.25        38.39 o                         
   0   8   3        639.60        616.66        67.91 o                         
   1   8   3         70.04         49.76        19.55 o                         
   2   8   3        512.85        577.95        58.89 o                         
   3   8   3          6.42         13.84        43.08 o                         
   4   8   3         40.47         29.12        46.59 o                         
   5   8   3         16.59         33.98        18.69 o                         
   6   8   3         17.59         11.80        15.31 o                         
   7   8   3         49.10         62.93        23.96 o                         
   8   8   3        137.16         79.08        36.18 o                         
   9   8   3         40.12         22.74        17.49 o                         
  10   8   3         28.40         45.50        45.20 o                         
  11   8   3          7.57        -11.59        66.91 o                         
  12   8   3        175.66        180.16        70.80 o                         
  13   8   3         21.84        -13.83        18.70 o                         
  14   8   3          3.88         17.43        22.28 o                         
  15   8   3         66.08        135.65        32.53 o                         
  16   8   3         58.14         33.44        26.61 o                         
  17   8   3         38.98         41.61        23.70 o                         
  18   8   3         91.48        149.85        49.76 o                         
  19   8   3          3.44        -15.43        78.67 o                         
 -17   9   3         40.16         51.08        64.86 o                         
 -16   9   3          0.00         -9.82        21.37 o                         
 -15   9   3          0.02          1.99        69.91 o                         
 -14   9   3         12.91         29.70        23.48 o                         
 -13   9   3          1.11         23.54        40.30 o                         
 -12   9   3         48.84         99.51        75.92 o                         
 -11   9   3          6.47         38.27        28.28 o                         
 -10   9   3          3.73         10.19        30.28 o                         
  -9   9   3          7.72         32.90        24.94 o                         
  -8   9   3         34.12         61.75        44.73 o                         
  -7   9   3         18.71        -16.14        16.31 o                         
  -6   9   3         28.98         50.23        95.05 o                         
  -5   9   3         65.19         96.10        26.91 o                         
  -4   9   3         49.31         77.35        25.96 o                         
  -3   9   3        132.98        108.98        55.03 o                         
  -2   9   3         22.16         35.42        26.19 o                         
  -1   9   3          0.12         20.46        20.32 o                         
   0   9   3          7.33          2.21        17.90 o                         
   1   9   3         10.35          8.63        18.81 o                         
   2   9   3         10.63         12.67        19.36 o                         
   3   9   3          0.21          9.30        22.37 o                         
   4   9   3         53.12         57.50        23.18 o                         
   5   9   3          6.80         41.36        25.80 o                         
   6   9   3          4.39         -5.09        18.73 o                         
   7   9   3          2.15         11.93        19.49 o                         
   8   9   3         25.06         -4.75        44.20 o                         
   9   9   3         10.22         11.79        72.81 o                         
  10   9   3          0.07         -1.32        18.31 o                         
  11   9   3         88.79         96.39        42.63 o                         
  12   9   3         41.84         54.18        52.66 o                         
  13   9   3          0.61          9.77        41.64 o                         
  14   9   3         51.72         53.64        34.72 o                         
  15   9   3         23.73         57.77        47.65 o                         
  16   9   3         11.26        141.89       203.62 o                         
 -12  10   3         25.44        435.77       309.28 o                         
 -11  10   3         17.74         19.40        24.87 o                         
 -10  10   3          0.12        339.36       336.28 o                         
  -9  10   3         16.28        289.23       279.20 o                         
  -8  10   3          0.06        363.27       278.43 o                         
  -7  10   3        112.64        164.56       134.46 o                         
  -6  10   3         87.29         79.61        62.94 o                         
  -5  10   3         26.29        610.85       320.08 o                         
  -4  10   3          0.04         15.05        22.34 o                         
  -3  10   3         31.91         42.11        34.32 o                         
  -2  10   3          0.31         -0.54        21.19 o                         
  -1  10   3         39.55         50.31        26.16 o                         
   0  10   3          5.86         12.77        21.68 o                         
   1  10   3         95.24         83.24        29.44 o                         
   2  10   3          9.94          5.93        23.17 o                         
   3  10   3          5.39        -11.24        20.94 o                         
   4  10   3         25.83         57.00        28.53 o                         
   5  10   3         10.10          2.46        22.39 o                         
   6  10   3         61.35        122.26        45.89 o                         
   7  10   3          0.67         18.04        24.60 o                         
   8  10   3          1.35         10.55        24.81 o                         
   9  10   3         11.21          2.61        35.74 o                         
  10  10   3         37.37         83.70       130.73 o                         
  11  10   3          7.01         95.17       119.93 o                         
 -30   0   4         11.92        -54.76        84.07 o                         
 -29   0   4          0.64        109.78        57.59 o                         
 -28   0   4         66.40         79.87        54.98 o                         
 -27   0   4         59.94        105.25        70.19 o                         
 -26   0   4         14.10         49.45        44.17 o                         
 -25   0   4         75.00         99.36        46.79 o                         
 -24   0   4        238.69        283.39        63.89 o                         
 -23   0   4        160.83        217.38        36.85 o                         
 -22   0   4       2403.80       2186.63        74.68 o                         
 -21   0   4          0.31         14.04        20.33 o                         
 -20   0   4        459.55        609.75        63.11 o                         
 -19   0   4         22.24        101.86        49.07 o                         
 -18   0   4       2083.26       2080.20        67.13 o                         
 -17   0   4         76.92         65.00        18.75 o                         
 -16   0   4       3098.45       3151.99        91.56 o                         
 -15   0   4        129.87        112.28        37.19 o                         
 -14   0   4        574.46        748.37        77.50 o                         
 -13   0   4       1792.58       1611.98        55.06 o                         
 -12   0   4      18636.31      19611.99       326.31 o                         
 -11   0   4         37.64          8.37         8.43 o                         
 -10   0   4       7203.57       8257.16       147.73 o                         
  -9   0   4       2365.83       2345.16        52.56 o                         
  -8   0   4      29468.99      31013.36       488.26 o                         
  -7   0   4       4918.03       5270.38        95.24 o                         
  -6   0   4       1643.65       1471.92        29.66 o                         
  -5   0   4      11824.86      11802.72       155.01 o                         
  -4   0   4       2100.45       2133.53        32.65 o                         
  -3   0   4       1134.52       1180.42        63.34 o                         
  -2   0   4      40599.79      41223.25       756.56 o                         
  -1   0   4      21439.55      22058.21       357.14 o                         
   0   0   4      28020.30      28901.77       460.53 o                         
   1   0   4      23409.08      22283.36       359.99 o                         
   2   0   4      77946.37      72937.80      1280.06 o                         
   3   0   4       8393.35       8905.93       172.89 o                         
   4   0   4        462.00        352.55        19.47 o                         
   5   0   4        370.00        339.13        21.58 o                         
   6   0   4          1.72         10.00         9.45 o                         
   7   0   4        231.94        283.88        41.10 o                         
   8   0   4       2822.51       3041.03        78.28 o                         
   9   0   4       3597.91       3223.85        82.73 o                         
  10   0   4         27.00          1.42        16.75 o                         
  11   0   4       2185.18       2003.70        63.08 o                         
  12   0   4        334.77        304.20        35.16 o                         
  13   0   4         25.09         33.89        16.22 o                         
  14   0   4        452.68        491.39        34.72 o                         
  15   0   4       1686.99       1825.57        66.42 o                         
  16   0   4         13.26         32.65        28.78 o                         
  17   0   4       2291.89       2347.35        80.59 o                         
  18   0   4          0.01          0.74        19.20 o                         
  19   0   4          5.18        -18.51        22.91 o                         
  20   0   4        169.45        176.77        43.23 o                         
  21   0   4         46.84         47.93        24.25 o                         
  22   0   4        314.60        288.08        36.37 o                         
  23   0   4        108.08        110.15        29.64 o                         
  24   0   4        175.73         92.53        79.06 o                         
  25   0   4         24.71        -39.34        76.36 o                         
  26   0   4         53.10        -16.97        80.98 o                         
  27   0   4         76.85        -45.51        80.21 o                         
  28   0   4         18.11         30.08        91.01 o                         
 -30   1   4         11.71          6.83        46.75 o                         
 -29   1   4         12.78          1.12        26.46 o                         
 -28   1   4          0.98         -2.12        38.57 o                         
 -27   1   4          0.10        -25.94        25.94 o                         
 -26   1   4        121.89         88.83        23.81 o                         
 -25   1   4          3.15          1.30        16.88 o                         
 -24   1   4         31.40         18.35        18.97 o                         
 -23   1   4        173.00        175.35        24.66 o                         
 -22   1   4        593.30        678.08        61.62 o                         
 -21   1   4        153.79        217.95        23.57 o                         
 -20   1   4         54.22         90.26        17.65 o                         
 -19   1   4         49.04         36.69        19.09 o                         
 -18   1   4         72.27         55.07        15.97 o                         
 -17   1   4         87.40         79.94        14.93 o                         
 -16   1   4        551.14        466.31        24.21 o                         
 -15   1   4        609.25        542.82        36.03 o                         
 -14   1   4       2344.19       2199.11        57.49 o                         
 -13   1   4        105.69         95.98        17.24 o                         
 -12   1   4       3885.56       3942.08        81.01 o                         
 -11   1   4       1038.62       1180.91        36.41 o                         
 -10   1   4        188.51        223.98        15.83 o                         
  -9   1   4       1370.32       1271.03        34.97 o                         
  -8   1   4        992.62       1241.14        28.47 o                         
  -7   1   4       4399.10       4015.03        59.57 o                         
  -6   1   4       2159.71       2125.13        34.39 o                         
  -5   1   4          9.63         11.36         4.90 o                         
  -4   1   4        245.25        217.55        16.84 o                         
  -3   1   4       2102.78       2131.66        30.92 o                         
  -2   1   4      19653.17      19079.83       219.25 o                         
  -1   1   4       6277.61       6244.76        86.11 o                         
   0   1   4      28164.05      27567.43       360.87 o                         
   1   1   4      33600.80      33959.91       482.55 o                         
   2   1   4      14940.49      15067.37       244.89 o                         
   3   1   4      20547.33      19777.05       291.52 o                         
   4   1   4       8820.96       8312.05       135.61 o                         
   5   1   4        797.95        618.93        31.28 o                         
   6   1   4       1508.18       1309.11        38.48 o                         
   7   1   4        902.54        704.89        28.41 o                         
   8   1   4        498.06        414.88        23.33 o                         
   9   1   4         38.90         32.51        12.07 o                         
  10   1   4        527.78        612.57        29.53 o                         
  11   1   4       8371.55       8473.70       187.56 o                         
  12   1   4       2142.64       2049.97        54.01 o                         
  13   1   4        461.06        540.15        29.07 o                         
  14   1   4         12.64          8.68        14.17 o                         
  15   1   4         26.26          7.43        15.93 o                         
  16   1   4        207.56        212.57        27.04 o                         
  17   1   4         40.98         38.45        20.53 o                         
  18   1   4        263.63        249.15        27.33 o                         
  19   1   4         89.77         79.41        21.39 o                         
  20   1   4         37.83         61.34        20.24 o                         
  21   1   4        195.80        194.15        46.31 o                         
  22   1   4          0.80         40.22        39.97 o                         
  23   1   4        131.77        130.11        29.91 o                         
  24   1   4         22.66        -12.10        18.48 o                         
  25   1   4          9.24         -7.86        21.46 o                         
  26   1   4         42.43         37.46        26.77 o                         
  27   1   4         52.88         55.17        51.21 o                         
  28   1   4         23.04          5.24        31.02 o                         
 -30   2   4          8.91        -27.67        29.28 o                         
 -29   2   4          1.37         -3.31        24.94 o                         
 -28   2   4          0.04         26.70        24.20 o                         
 -27   2   4         14.79         34.66        25.55 o                         
 -26   2   4         72.42         41.74        26.05 o                         
 -25   2   4         33.38         50.36        20.99 o                         
 -24   2   4         66.36         94.18        29.70 o                         
 -23   2   4          0.04         -7.86        24.05 o                         
 -22   2   4          0.14         17.72        15.61 o                         
 -21   2   4        337.36        321.32        27.09 o                         
 -20   2   4        117.66         99.86        23.57 o                         
 -19   2   4       1033.67       1107.01        43.93 o                         
 -18   2   4         10.51        -10.00        15.52 o                         
 -17   2   4        175.24        187.00        21.17 o                         
 -16   2   4        136.14        129.59        17.91 o                         
 -15   2   4         92.48        101.28        20.96 o                         
 -14   2   4         21.83          4.74        12.49 o                         
 -13   2   4         27.90         50.03        12.03 o                         
 -12   2   4        893.29        855.53        33.17 o                         
 -11   2   4         34.96         18.52        13.28 o                         
 -10   2   4          0.20         20.73        14.49 o                         
  -9   2   4        737.64        700.54        34.19 o                         
  -8   2   4         49.03         71.47        12.38 o                         
  -7   2   4         22.34         31.71         7.31 o                         
  -6   2   4       1209.11       1314.31        36.75 o                         
  -5   2   4        457.24        483.65        17.44 o                         
  -4   2   4          1.44          1.10         9.02 o                         
  -3   2   4       1534.16       1617.11        39.40 o                         
  -2   2   4        219.53        266.19        14.67 o                         
  -1   2   4       2679.82       2695.76        48.16 o                         
   0   2   4        439.52        429.39        17.15 o                         
   1   2   4       1847.10       1639.14        37.59 o                         
   2   2   4       1140.96        989.52        28.40 o                         
   3   2   4        367.80        504.24        21.97 o                         
   4   2   4         90.38         76.59        13.14 o                         
   5   2   4        458.11        482.65        48.92 o                         
   6   2   4       4471.68       4384.53        84.96 o                         
   7   2   4        132.90        175.94        20.37 o                         
   8   2   4        633.33        561.89        27.30 o                         
   9   2   4         83.46         74.47        14.70 o                         
  10   2   4       1063.59       1026.13        38.46 o                         
  11   2   4        537.97        552.22        29.54 o                         
  12   2   4        536.99        588.49        31.68 o                         
  13   2   4         38.25         29.12        15.66 o                         
  14   2   4       1026.51       1120.42        45.12 o                         
  15   2   4        313.32        347.57        43.08 o                         
  16   2   4         11.77         26.69        30.28 o                         
  17   2   4        331.44        312.62        45.39 o                         
  18   2   4       2463.11       2499.82        78.81 o                         
  19   2   4        504.31        479.87        51.88 o                         
  20   2   4        321.44        361.64        35.82 o                         
  21   2   4          1.27         13.59        20.45 o                         
  22   2   4          8.65         35.91        21.52 o                         
  23   2   4        448.58        549.60        57.24 o                         
  24   2   4         21.44         29.45        24.94 o                         
  25   2   4        102.95        132.51        30.23 o                         
  26   2   4          0.09        -18.93        18.93 o                         
  27   2   4          7.62        -17.17        23.77 o                         
  28   2   4        186.85        408.00       114.92 o                         
 -29   3   4         72.67         92.72        53.44 o                         
 -28   3   4         85.16        165.31        34.28 o                         
 -27   3   4         25.51         43.00        23.95 o                         
 -26   3   4         32.02         26.15        22.24 o                         
 -25   3   4         23.18          0.63        32.99 o                         
 -24   3   4          7.03         14.85        20.67 o                         
 -23   3   4         21.67         37.55        20.88 o                         
 -22   3   4          3.09        -21.27        21.27 o                         
 -21   3   4        232.02        225.19        53.99 o                         
 -20   3   4        197.12        223.11        32.89 o                         
 -19   3   4          0.80        -13.15        13.15 o                         
 -18   3   4        139.16        137.07        24.42 o                         
 -17   3   4       1593.56       1618.62        58.88 o                         
 -16   3   4        581.99        445.77        32.00 o                         
 -15   3   4       4158.97       4278.42        88.60 o                         
 -14   3   4        248.25        297.62        23.42 o                         
 -13   3   4         88.04         80.21        20.70 o                         
 -12   3   4          2.44          2.03         8.93 o                         
 -11   3   4        177.44        171.38        16.89 o                         
 -10   3   4       1933.10       2050.46        58.18 o                         
  -9   3   4        553.32        573.48        20.04 o                         
  -8   3   4       3267.84       3191.25        93.86 o                         
  -7   3   4        179.54        138.20        17.84 o                         
  -6   3   4        711.61        827.20        22.59 o                         
  -5   3   4         41.09         60.49        10.19 o                         
  -4   3   4       3749.18       3880.03        60.26 o                         
  -3   3   4       3028.89       3117.47        54.48 o                         
  -2   3   4       1927.37       1977.71        43.88 o                         
  -1   3   4          6.84         18.31        13.70 o                         
   0   3   4        452.85        434.11        30.06 o                         
   1   3   4       2806.71       2846.11        53.75 o                         
   2   3   4        183.07        173.08        26.73 o                         
   3   3   4          2.11          9.97        10.87 o                         
   4   3   4       1034.98       1097.00        46.01 o                         
   5   3   4        170.73        155.77        15.81 o                         
   6   3   4       2549.33       2877.14        70.61 o                         
   7   3   4        272.08        196.84        18.64 o                         
   8   3   4       2911.26       3069.28        71.21 o                         
   9   3   4         90.89         86.73        21.71 o                         
  10   3   4        999.16       1025.42        38.76 o                         
  11   3   4        265.96        360.51        33.62 o                         
  12   3   4        387.25        395.47        66.85 o                         
  13   3   4         83.26        118.42        24.28 o                         
  14   3   4          4.79         39.71        17.43 o                         
  15   3   4        463.91        555.21        66.38 o                         
  16   3   4        219.42        195.46        41.19 o                         
  17   3   4        378.99        408.31        39.17 o                         
  18   3   4       1520.03       1571.04        70.60 o                         
  19   3   4          8.15         27.64        18.37 o                         
  20   3   4         58.83         29.51        57.40 o                         
  21   3   4          1.71         -6.56        18.98 o                         
  22   3   4          0.51         -1.49        48.09 o                         
  23   3   4        118.51         87.35        27.22 o                         
  24   3   4         51.66         57.98        26.82 o                         
  25   3   4         65.24         61.86        28.05 o                         
  26   3   4          4.11         -2.18        33.81 o                         
  27   3   4          0.40        -17.08        24.88 o                         
 -28   4   4         27.93         -4.70        33.20 o                         
 -27   4   4         13.56         37.97        44.68 o                         
 -26   4   4         86.00        113.93        31.60 o                         
 -25   4   4        221.91        242.68       123.92 o                         
 -24   4   4         11.61         -8.26        50.95 o                         
 -23   4   4        400.77        433.11        42.98 o                         
 -22   4   4          7.84         22.78        19.82 o                         
 -21   4   4          1.39        -19.20        33.83 o                         
 -20   4   4          0.90         -2.66        21.81 o                         
 -19   4   4        128.38        140.05        26.17 o                         
 -18   4   4       1638.68       1716.07        67.74 o                         
 -17   4   4        394.58        435.75        63.01 o                         
 -16   4   4        581.88        491.54        44.86 o                         
 -15   4   4        274.74        327.24        30.78 o                         
 -14   4   4        630.32        671.85        37.32 o                         
 -13   4   4        314.24        263.80        22.68 o                         
 -12   4   4        325.69        346.70        39.61 o                         
 -11   4   4        141.14        149.51        15.24 o                         
 -10   4   4       1983.16       1993.01        41.40 o                         
  -9   4   4        172.58        161.64        13.16 o                         
  -8   4   4        293.50        314.34        22.04 o                         
  -7   4   4        660.70        797.40        23.28 o                         
  -6   4   4         75.28        109.35        14.99 o                         
  -5   4   4       8811.04       8771.05       119.69 o                         
  -4   4   4        421.66        540.05        17.51 o                         
  -3   4   4        657.52        634.49        26.09 o                         
  -2   4   4         12.89         19.48        16.11 o                         
  -1   4   4        642.93        700.90        28.17 o                         
   0   4   4        654.66        622.54        29.55 o                         
   1   4   4          6.85         11.03        15.87 o                         
   2   4   4        392.63        428.90        31.73 o                         
   3   4   4        781.16        858.97        35.34 o                         
   4   4   4        520.21        562.98        29.24 o                         
   5   4   4        352.28        317.26        18.91 o                         
   6   4   4        108.82        160.14        14.77 o                         
   7   4   4       3694.31       3901.28       136.30 o                         
   8   4   4         33.31         50.33        14.25 o                         
   9   4   4          0.52          7.91        13.97 o                         
  10   4   4         20.25         12.93        13.13 o                         
  11   4   4         22.21         32.26        15.70 o                         
  12   4   4          6.09          8.01        14.75 o                         
  13   4   4         13.92         53.16        24.71 o                         
  14   4   4          0.29          0.13        15.32 o                         
  15   4   4        411.24        474.89        57.68 o                         
  16   4   4        331.78        343.58        64.08 o                         
  17   4   4        105.56         48.59        43.99 o                         
  18   4   4        306.95        331.49        41.59 o                         
  19   4   4        349.02        419.28        69.15 o                         
  20   4   4          4.64         -3.76        48.70 o                         
  21   4   4         59.60         72.82        30.44 o                         
  22   4   4        169.86        235.99        42.36 o                         
  23   4   4         10.13        -11.43        23.60 o                         
  24   4   4         71.46        160.61        36.56 o                         
  25   4   4         14.67         32.72        23.74 o                         
  26   4   4         17.98         25.49        43.07 o                         
 -27   5   4          0.57        -18.43        48.74 o                         
 -26   5   4          4.43        -26.55        55.52 o                         
 -25   5   4         13.32         -1.22        52.83 o                         
 -24   5   4         14.02         13.49        32.27 o                         
 -23   5   4          4.46        -18.85        35.89 o                         
 -22   5   4          1.51         -1.71        25.96 o                         
 -21   5   4          4.79        -20.22        20.22 o                         
 -20   5   4         28.95         30.62        23.32 o                         
 -19   5   4          1.49         -3.90        16.67 o                         
 -18   5   4         31.57         10.16        27.48 o                         
 -17   5   4         93.22         62.51        20.26 o                         
 -16   5   4        131.86        119.97        23.97 o                         
 -15   5   4        118.44         49.17        39.97 o                         
 -14   5   4          0.36         -8.33        11.73 o                         
 -13   5   4        107.96         77.32        19.61 o                         
 -12   5   4         88.36         78.50        25.16 o                         
 -11   5   4       1479.83       1523.94        50.92 o                         
 -10   5   4         30.86         20.85        11.23 o                         
  -9   5   4       1282.11       1237.03        60.63 o                         
  -8   5   4         21.88         14.20         9.38 o                         
  -7   5   4         96.27         67.06        21.75 o                         
  -6   5   4        288.73        268.36        17.84 o                         
  -5   5   4        316.98        327.70        17.72 o                         
  -4   5   4         11.36          1.27         6.54 o                         
  -3   5   4         91.39         69.23        10.88 o                         
  -2   5   4        251.62        287.17        18.38 o                         
  -1   5   4        117.90        142.55        14.83 o                         
   0   5   4        396.03        375.38        19.52 o                         
   1   5   4         49.14         25.68        15.09 o                         
   2   5   4         35.31         38.85        15.19 o                         
   3   5   4        145.18        177.42        14.85 o                         
   4   5   4        133.96        130.16        19.62 o                         
   5   5   4        219.81        266.72        24.12 o                         
   6   5   4        742.31        759.63        62.79 o                         
   7   5   4        142.80        105.79        16.23 o                         
   8   5   4         72.74         70.24        16.42 o                         
   9   5   4        186.64        238.97        24.33 o                         
  10   5   4         61.93         51.73        18.53 o                         
  11   5   4          0.05         -7.20        13.49 o                         
  12   5   4        392.52        368.39        36.57 o                         
  13   5   4        438.12        557.95        44.02 o                         
  14   5   4        656.40        636.90        75.95 o                         
  15   5   4        822.28        808.75        58.43 o                         
  16   5   4        660.05        740.29       107.23 o                         
  17   5   4        284.01        267.49        50.32 o                         
  18   5   4          5.20          8.81        21.11 o                         
  19   5   4          5.16         -9.10        21.67 o                         
  20   5   4        176.15        261.56        40.47 o                         
  21   5   4        150.46        187.55        35.47 o                         
  22   5   4         74.65         42.99        63.68 o                         
  23   5   4          0.30        -15.70        28.48 o                         
  24   5   4         11.30        -17.05        27.07 o                         
  25   5   4          9.06         74.81       100.27 o                         
 -25   6   4          2.81          6.43        51.14 o                         
 -24   6   4         34.40         29.98        25.70 o                         
 -23   6   4          8.64         19.76        23.30 o                         
 -22   6   4         54.81         51.76        30.38 o                         
 -21   6   4         55.08         47.39        24.62 o                         
 -20   6   4         15.78         14.63        33.64 o                         
 -19   6   4          0.65          9.86        16.55 o                         
 -18   6   4          0.61         22.29        16.80 o                         
 -17   6   4         20.28         62.68        46.13 o                         
 -16   6   4         10.38         18.12        20.15 o                         
 -15   6   4          4.42         -0.37        14.55 o                         
 -14   6   4         29.45         23.34        20.59 o                         
 -13   6   4         42.88         79.86        31.53 o                         
 -12   6   4         12.40         18.03        14.62 o                         
 -11   6   4         10.54         13.75        18.81 o                         
 -10   6   4          2.21          4.09        22.71 o                         
  -9   6   4          2.26         18.35        12.74 o                         
  -8   6   4         53.28         52.36        28.45 o                         
  -7   6   4          5.74          4.05        10.74 o                         
  -6   6   4        341.00        357.73        27.68 o                         
  -5   6   4         51.92         75.46        15.83 o                         
  -4   6   4        358.08        354.32        21.60 o                         
  -3   6   4         36.03         11.89        25.52 o                         
  -2   6   4        357.40        357.36        24.13 o                         
  -1   6   4        208.81        233.84        20.53 o                         
   0   6   4        639.78        599.23        29.09 o                         
   1   6   4       3240.02       3021.52       100.55 o                         
   2   6   4        498.49        547.03        32.21 o                         
   3   6   4         29.25         47.47        26.39 o                         
   4   6   4         40.59         30.16        34.45 o                         
   5   6   4        337.97        310.23        27.15 o                         
   6   6   4       1374.32       1320.44        49.79 o                         
   7   6   4        827.50        701.09        53.88 o                         
   8   6   4         21.59         10.85        16.08 o                         
   9   6   4        190.95        160.71        26.07 o                         
  10   6   4        449.24        437.09        55.76 o                         
  11   6   4        252.03        233.37        30.42 o                         
  12   6   4         87.39         45.80        20.43 o                         
  13   6   4        105.21         80.03        30.32 o                         
  14   6   4        507.30        549.17        45.91 o                         
  15   6   4        170.81        171.43        31.51 o                         
  16   6   4          0.70         32.87        45.15 o                         
  17   6   4         38.98         36.34        22.88 o                         
  18   6   4         43.36         96.79        26.83 o                         
  19   6   4         23.32        -10.63        19.87 o                         
  20   6   4         39.11         66.89        26.43 o                         
  21   6   4         17.31         -6.15        28.55 o                         
  22   6   4         54.59         63.89        87.96 o                         
  23   6   4         33.16         42.45        29.34 o                         
 -23   7   4         42.73        107.38        44.36 o                         
 -22   7   4          0.21          3.06        25.94 o                         
 -21   7   4        151.26        202.95        45.20 o                         
 -20   7   4         15.05          5.48        19.90 o                         
 -19   7   4          8.76         14.90        27.94 o                         
 -18   7   4          3.34         -3.31        36.96 o                         
 -17   7   4          3.67         38.80        29.90 o                         
 -16   7   4          0.00          4.26        27.16 o                         
 -15   7   4        209.37        162.97        62.56 o                         
 -14   7   4         24.08         26.24        33.50 o                         
 -13   7   4         88.12         69.70        45.53 o                         
 -12   7   4         11.33        -14.35        18.81 o                         
 -11   7   4        788.07        660.12        45.28 o                         
 -10   7   4        321.14        317.16        33.23 o                         
  -9   7   4        793.24        655.02        59.45 o                         
  -8   7   4        103.23         99.05        40.20 o                         
  -7   7   4        132.23        153.96        24.41 o                         
  -6   7   4         79.14        115.45        22.68 o                         
  -5   7   4        535.73        579.93        75.12 o                         
  -4   7   4        285.93        314.68        30.09 o                         
  -3   7   4         66.60         82.16        34.44 o                         
  -2   7   4         76.26         41.42        15.94 o                         
  -1   7   4       1355.79       1494.33        91.95 o                         
   0   7   4        559.75        618.84        75.23 o                         
   1   7   4       2666.63       2440.92        72.84 o                         
   2   7   4       1800.81       1699.60        68.92 o                         
   3   7   4        440.54        415.62        59.79 o                         
   4   7   4        428.70        331.02        34.86 o                         
   5   7   4        269.79        222.56        30.21 o                         
   6   7   4         53.48         56.16        34.29 o                         
   7   7   4        557.20        439.16        76.59 o                         
   8   7   4        157.15        133.59        50.59 o                         
   9   7   4          0.31         12.00        37.96 o                         
  10   7   4          5.43          2.56        32.17 o                         
  11   7   4         51.73         30.88        17.63 o                         
  12   7   4         71.00         56.18        22.75 o                         
  13   7   4          2.60         22.43        34.74 o                         
  14   7   4         37.42         75.81        23.61 o                         
  15   7   4         66.03         59.41        23.11 o                         
  16   7   4         17.92        -13.37        22.84 o                         
  17   7   4        108.86        172.40        57.35 o                         
  18   7   4         78.94         45.60        25.76 o                         
  19   7   4         25.26         69.52        25.34 o                         
  20   7   4          0.62        -16.07        35.24 o                         
  21   7   4          0.87        -16.20        74.04 o                         
 -20   8   4          0.18         36.57        29.26 o                         
 -19   8   4          0.17        -30.41        49.33 o                         
 -18   8   4          3.45         43.02        56.73 o                         
 -17   8   4          0.02         31.37        35.74 o                         
 -16   8   4          2.64         10.39        44.20 o                         
 -15   8   4          1.27          0.20        40.97 o                         
 -14   8   4          1.27         10.32        16.86 o                         
 -13   8   4          0.52        -15.63        15.63 o                         
 -12   8   4         99.77         86.42        27.16 o                         
 -11   8   4         20.61         31.80        19.83 o                         
 -10   8   4         58.94         42.85        53.32 o                         
  -9   8   4         29.15         14.70        27.39 o                         
  -8   8   4          0.81          7.29        20.70 o                         
  -7   8   4         20.36         10.81        16.33 o                         
  -6   8   4         75.34         60.37        61.34 o                         
  -5   8   4        100.47         78.30        45.20 o                         
  -4   8   4          3.13         -5.00        14.65 o                         
  -3   8   4          1.16        449.65       263.01 o                         
  -2   8   4        790.69        708.22        76.73 o                         
  -1   8   4        421.79        381.12        43.11 o                         
   0   8   4        574.89        658.87        51.48 o                         
   1   8   4        640.20        662.52        48.76 o                         
   2   8   4        179.50        210.02        52.96 o                         
   3   8   4        122.45        114.68        25.87 o                         
   4   8   4        194.53        159.66        38.96 o                         
   5   8   4         27.44         49.85        19.79 o                         
   6   8   4          0.55         -1.21        20.59 o                         
   7   8   4         14.82         20.05        36.51 o                         
   8   8   4         12.46        -18.97        36.07 o                         
   9   8   4          0.01        -11.08        14.76 o                         
  10   8   4         64.22         43.36        33.84 o                         
  11   8   4         79.38         88.70        34.51 o                         
  12   8   4         52.15         63.96        22.96 o                         
  13   8   4         37.29         53.87        24.31 o                         
  14   8   4         32.19         11.21        20.24 o                         
  15   8   4          0.31         23.91        22.34 o                         
  16   8   4          0.85         29.95        31.24 o                         
  17   8   4          4.08          7.30        23.55 o                         
  18   8   4          8.71         41.65        64.79 o                         
  19   8   4          0.16         90.24        91.78 o                         
 -17   9   4          1.47        -11.86        64.79 o                         
 -16   9   4          2.18         34.64        33.75 o                         
 -15   9   4          6.59         15.26        50.14 o                         
 -14   9   4         37.02         51.83        33.51 o                         
 -13   9   4          6.06         -1.89        18.78 o                         
 -12   9   4          0.27         14.96        39.41 o                         
 -11   9   4         10.53         35.66        32.51 o                         
 -10   9   4         66.76         76.63        23.83 o                         
  -9   9   4          0.79         16.63        62.34 o                         
  -8   9   4          2.72        408.00       268.40 o                         
  -7   9   4          0.62        251.44       239.87 o                         
  -6   9   4        225.81        235.96        50.34 o                         
  -5   9   4          0.01        462.77       300.03 o                         
  -4   9   4         55.01        101.94       120.32 o                         
  -3   9   4          6.44        228.30       267.63 o                         
  -2   9   4         13.54        583.08       310.05 o                         
  -1   9   4          6.42         -8.32        16.57 o                         
   0   9   4         17.40          7.83        19.63 o                         
   1   9   4          1.88         19.62        19.77 o                         
   2   9   4        161.35        135.32        30.96 o                         
   3   9   4         13.72         15.98        30.85 o                         
   4   9   4         16.34         36.21        21.50 o                         
   5   9   4        182.66        172.23        32.18 o                         
   6   9   4         72.04         72.34        24.81 o                         
   7   9   4          0.39         27.27        19.56 o                         
   8   9   4          2.55         32.31        20.86 o                         
   9   9   4         28.72         83.59        51.35 o                         
  10   9   4          0.18         18.72        63.06 o                         
  11   9   4          0.53         11.87        75.48 o                         
  12   9   4         52.81         57.88        24.89 o                         
  13   9   4         18.19         39.09        30.21 o                         
  14   9   4          4.33         31.16        60.78 o                         
  15   9   4          4.77          7.03       101.81 o                         
 -11  10   4          0.00        578.46       324.71 o                         
 -10  10   4          7.65        615.48       305.43 o                         
  -9  10   4         15.92         63.38        66.39 o                         
  -8  10   4          0.06         35.54        24.53 o                         
  -7  10   4          5.73        531.41       296.17 o                         
  -6  10   4         17.03         25.66        57.76 o                         
  -5  10   4          0.03          2.23        32.34 o                         
  -4  10   4         30.40          9.48        22.28 o                         
  -3  10   4         42.92         65.89        27.56 o                         
  -2  10   4          5.26         13.66        23.98 o                         
  -1  10   4         13.62          7.52        23.15 o                         
   0  10   4          5.07          1.08        31.24 o                         
   1  10   4          2.80          6.72        22.83 o                         
   2  10   4          5.11          4.63        31.62 o                         
   3  10   4          1.97         31.65        24.93 o                         
   4  10   4          0.28        -21.25        21.25 o                         
   5  10   4         31.30         32.74        36.64 o                         
   6  10   4          5.45          1.84        21.54 o                         
   7  10   4         25.47        -20.58        35.09 o                         
   8  10   4         29.27         70.03        29.23 o                         
   9  10   4         56.25        214.41        98.72 o                         
  10  10   4          2.33        173.09       165.44 o                         
 -30   1   5          1.18         41.65        80.21 o                         
 -29   1   5          0.02        -31.22        56.44 o                         
 -28   1   5          0.19        -19.33        19.33 o                         
 -27   1   5         33.06        -19.52        19.52 o                         
 -26   1   5         28.60         18.50        18.71 o                         
 -25   1   5         28.28         40.04        20.01 o                         
 -24   1   5          0.46        -11.68        26.71 o                         
 -23   1   5         31.58         24.56        16.37 o                         
 -22   1   5        264.71        271.62        25.54 o                         
 -21   1   5         12.66          0.64        16.04 o                         
 -20   1   5         35.53         60.85        31.27 o                         
 -19   1   5        231.39        230.82        23.38 o                         
 -18   1   5        376.19        362.31        24.45 o                         
 -17   1   5        713.51        778.48        46.24 o                         
 -16   1   5        913.23        962.75        38.69 o                         
 -15   1   5        511.52        520.23        27.86 o                         
 -14   1   5        404.02        430.08        30.05 o                         
 -13   1   5       1172.21       1129.06        32.60 o                         
 -12   1   5        120.20        149.92        12.84 o                         
 -11   1   5       1835.89       1850.55        41.02 o                         
 -10   1   5        483.80        519.87        18.99 o                         
  -9   1   5        339.47        296.22        13.96 o                         
  -8   1   5          2.13          1.09         9.11 o                         
  -7   1   5          4.23          1.95         9.91 o                         
  -6   1   5        277.65        206.42         9.05 o                         
  -5   1   5        346.55        370.00        11.57 o                         
  -4   1   5       3583.80       3894.95        49.26 o                         
  -3   1   5        110.64        119.62         8.82 o                         
  -2   1   5       1515.77       1657.38        32.43 o                         
  -1   1   5       2625.22       2795.19        45.13 o                         
   0   1   5       3369.10       3603.81        67.88 o                         
   1   1   5        823.20        816.63        25.95 o                         
   2   1   5      13956.50      13789.54       213.51 o                         
   3   1   5        130.86        109.73        26.40 o                         
   4   1   5        424.67        474.33        25.53 o                         
   5   1   5        204.94        178.22        15.39 o                         
   6   1   5       1168.67       1028.27        35.36 o                         
   7   1   5        728.90        687.12        29.82 o                         
   8   1   5          0.75        -10.70        10.70 o                         
   9   1   5        859.70        822.40        34.36 o                         
  10   1   5        676.97        755.92        42.12 o                         
  11   1   5         30.90         28.48        13.09 o                         
  12   1   5        495.55        518.84        28.58 o                         
  13   1   5        391.17        353.74        26.02 o                         
  14   1   5         67.51         75.26        18.33 o                         
  15   1   5          3.20          3.04        16.12 o                         
  16   1   5        170.43        162.10        24.24 o                         
  17   1   5          0.01          1.93        15.73 o                         
  18   1   5         77.33         87.09        20.72 o                         
  19   1   5         20.17         33.73        17.40 o                         
  20   1   5        442.04        480.21        84.83 o                         
  21   1   5         37.13         36.86        27.27 o                         
  22   1   5        230.70        198.90        33.03 o                         
  23   1   5        179.24        193.51        33.71 o                         
  24   1   5         20.70         29.31        23.61 o                         
  25   1   5         62.79          9.59        25.08 o                         
  26   1   5         37.77         36.35        32.17 o                         
  27   1   5          0.18        -39.15        39.15 o                         
 -30   2   5          9.33        -60.93        60.93 o                         
 -29   2   5         19.05         30.44        27.77 o                         
 -28   2   5          1.02        -18.84        21.80 o                         
 -27   2   5         11.10        -21.42        29.29 o                         
 -26   2   5         21.56         22.36        22.27 o                         
 -25   2   5         12.09         -6.49        40.00 o                         
 -24   2   5         29.67          5.22        20.46 o                         
 -23   2   5         59.07         77.49        19.26 o                         
 -22   2   5         65.67         63.72        20.48 o                         
 -21   2   5         57.00         37.74        16.47 o                         
 -20   2   5          1.08         -4.39        28.33 o                         
 -19   2   5         71.82         85.71        20.96 o                         
 -18   2   5       1090.85       1071.08        48.15 o                         
 -17   2   5        172.85        191.02        36.27 o                         
 -16   2   5        175.49        155.66        26.44 o                         
 -15   2   5         64.53         67.12        14.68 o                         
 -14   2   5          6.11          2.98        16.88 o                         
 -13   2   5         26.77          8.78        16.45 o                         
 -12   2   5        146.17        213.32        25.26 o                         
 -11   2   5         18.24         25.13        13.25 o                         
 -10   2   5        979.38       1040.86        27.24 o                         
  -9   2   5         18.55         18.28        13.01 o                         
  -8   2   5        118.05        140.39        11.53 o                         
  -7   2   5        229.74        239.89        21.41 o                         
  -6   2   5        542.66        582.69        46.89 o                         
  -5   2   5       3487.15       3727.80        62.61 o                         
  -4   2   5       3621.87       3310.43        56.63 o                         
  -3   2   5        781.62        728.35        22.15 o                         
  -2   2   5       1216.13       1097.50        27.11 o                         
  -1   2   5       4217.98       4368.43        70.99 o                         
   0   2   5          1.03         39.08        13.28 o                         
   1   2   5        678.30        695.21        38.29 o                         
   2   2   5       4448.50       4780.41        89.91 o                         
   3   2   5          5.99         19.63        19.86 o                         
   4   2   5        366.84        359.24        27.17 o                         
   5   2   5        788.19        810.96        47.78 o                         
   6   2   5         77.50         78.29        20.09 o                         
   7   2   5          0.01          3.71        26.32 o                         
   8   2   5          0.08         14.16        15.67 o                         
   9   2   5        123.48        134.60        17.17 o                         
  10   2   5         93.09         83.26        16.05 o                         
  11   2   5        125.45        130.34        18.88 o                         
  12   2   5        470.26        470.86        30.14 o                         
  13   2   5         21.04         11.08        13.44 o                         
  14   2   5         55.22         16.08        35.29 o                         
  15   2   5          7.57        -14.88        14.88 o                         
  16   2   5        391.10        366.50        37.24 o                         
  17   2   5         42.55         32.52        20.33 o                         
  18   2   5        267.03        311.27        34.53 o                         
  19   2   5         24.15         16.96        18.25 o                         
  20   2   5        222.28        219.80        34.40 o                         
  21   2   5         14.68         23.05        22.49 o                         
  22   2   5          9.47        -19.93        29.50 o                         
  23   2   5         11.80         -4.08        20.40 o                         
  24   2   5         40.62         43.86        27.16 o                         
  25   2   5         61.81         58.11        26.63 o                         
  26   2   5         17.72         45.54        42.40 o                         
  27   2   5          6.90         34.26        34.84 o                         
 -29   3   5         10.55         17.28        34.47 o                         
 -28   3   5         57.92        100.04        47.50 o                         
 -27   3   5         47.05         92.97        56.21 o                         
 -26   3   5        149.60        126.11        41.41 o                         
 -25   3   5          1.07         21.80        28.83 o                         
 -24   3   5          0.77        -27.79        32.17 o                         
 -23   3   5         37.26         55.06        31.28 o                         
 -22   3   5          1.14        -11.89        28.61 o                         
 -21   3   5         83.12         60.99        21.81 o                         
 -20   3   5        140.76        126.45        60.89 o                         
 -19   3   5        607.88        588.53        38.37 o                         
 -18   3   5        797.64        722.28        41.61 o                         
 -17   3   5        282.95        280.39        42.31 o                         
 -16   3   5       1004.54       1090.77        53.55 o                         
 -15   3   5       3181.39       3251.63        88.57 o                         
 -14   3   5       2171.64       2180.27        60.08 o                         
 -13   3   5        723.08        772.41        33.48 o                         
 -12   3   5        749.56        773.11        34.49 o                         
 -11   3   5        452.43        399.66        31.15 o                         
 -10   3   5         70.09         60.89         9.01 o                         
  -9   3   5        179.80        208.57        17.61 o                         
  -8   3   5        116.94        144.75        13.27 o                         
  -7   3   5       3533.38       3969.15        98.46 o                         
  -6   3   5        275.94        303.10        22.81 o                         
  -5   3   5       1737.56       1882.88        48.07 o                         
  -4   3   5       4821.40       5117.32        75.15 o                         
  -3   3   5       3040.91       3353.84        53.86 o                         
  -2   3   5        112.98        128.93        20.20 o                         
  -1   3   5        221.02        259.04        15.76 o                         
   0   3   5        342.81        363.65        15.96 o                         
   1   3   5         28.40         29.66         7.98 o                         
   2   3   5          1.22          8.53        10.64 o                         
   3   3   5        204.37        205.88        24.66 o                         
   4   3   5         13.10         13.15        12.41 o                         
   5   3   5        308.36        293.03        26.80 o                         
   6   3   5       1769.77       1899.42        72.88 o                         
   7   3   5       1125.33       1216.56        41.27 o                         
   8   3   5          1.33        -13.28        24.77 o                         
   9   3   5        105.08        141.44        18.78 o                         
  10   3   5       1039.62       1157.03        43.15 o                         
  11   3   5         75.25         98.07        22.60 o                         
  12   3   5          0.11         -6.49        15.71 o                         
  13   3   5        183.95        158.59        26.16 o                         
  14   3   5          6.55         -5.43        16.25 o                         
  15   3   5        657.77        672.22        46.47 o                         
  16   3   5         20.88         40.44        19.40 o                         
  17   3   5        253.21        300.08        35.61 o                         
  18   3   5        521.24        593.00        46.45 o                         
  19   3   5        122.48        170.51        67.43 o                         
  20   3   5         93.72         91.82        28.39 o                         
  21   3   5        328.10        296.45        35.08 o                         
  22   3   5         27.24         36.93        25.58 o                         
  23   3   5          5.91         21.26        20.93 o                         
  24   3   5        109.96         88.52        54.49 o                         
  25   3   5          9.52          0.80        24.11 o                         
  26   3   5         14.83          9.45        30.00 o                         
  27   3   5          5.74         21.60        87.15 o                         
 -28   4   5        106.53        173.80        35.12 o                         
 -27   4   5        169.33        212.30        40.90 o                         
 -26   4   5         24.88        -30.69        72.21 o                         
 -25   4   5          0.11        -12.08        31.15 o                         
 -24   4   5         35.71         64.17        37.59 o                         
 -23   4   5        196.94        239.81        34.18 o                         
 -22   4   5         50.03         42.85        22.23 o                         
 -21   4   5         15.13          5.60        16.51 o                         
 -20   4   5          3.84         21.06        31.06 o                         
 -19   4   5        652.37        717.20        49.34 o                         
 -18   4   5       1533.81       1608.76        80.23 o                         
 -17   4   5       1057.00       1041.09        58.15 o                         
 -16   4   5        556.46        571.53        38.34 o                         
 -15   4   5       3747.76       3798.34       137.23 o                         
 -14   4   5       1159.66       1166.86        46.09 o                         
 -13   4   5        552.11        598.74        48.03 o                         
 -12   4   5         65.39         91.86        23.61 o                         
 -11   4   5        536.26        529.99        21.01 o                         
 -10   4   5          2.74          1.84        11.18 o                         
  -9   4   5         35.33         35.12         9.89 o                         
  -8   4   5         18.39         18.65         9.16 o                         
  -7   4   5        836.43        889.19        30.88 o                         
  -6   4   5       2506.85       2639.18        56.69 o                         
  -5   4   5       2842.98       3084.33        62.41 o                         
  -4   4   5        190.42        189.04        20.66 o                         
  -3   4   5        631.25        515.40        25.20 o                         
  -2   4   5         24.34         32.81        17.16 o                         
  -1   4   5          6.74         14.15        29.48 o                         
   0   4   5         43.58         40.34        11.91 o                         
   1   4   5         39.92         33.47        36.69 o                         
   2   4   5        388.95        353.56        35.98 o                         
   3   4   5       1686.10       1693.20        42.02 o                         
   4   4   5        243.11        259.30        47.91 o                         
   5   4   5       2909.79       3091.57       141.94 o                         
   6   4   5        446.35        386.88        49.04 o                         
   7   4   5        295.34        292.34        21.85 o                         
   8   4   5         50.24         49.52        30.46 o                         
   9   4   5        274.89        244.28        26.40 o                         
  10   4   5          3.10          1.70        20.04 o                         
  11   4   5         32.08         -3.31        31.94 o                         
  12   4   5        154.81        142.49        25.21 o                         
  13   4   5         74.73         57.60        21.00 o                         
  14   4   5        120.35        131.55        27.05 o                         
  15   4   5         15.25         -9.95        34.56 o                         
  16   4   5        169.56        165.42        29.26 o                         
  17   4   5          0.18         -3.97        21.79 o                         
  18   4   5         51.89         16.89        19.32 o                         
  19   4   5         47.76         62.81        25.85 o                         
  20   4   5         22.02         -7.90        29.23 o                         
  21   4   5        170.98        235.05        41.31 o                         
  22   4   5         27.23         14.17        23.87 o                         
  23   4   5          5.75         -9.21        42.00 o                         
  24   4   5          1.53         36.47        25.92 o                         
  25   4   5         16.89         40.14        29.09 o                         
  26   4   5          0.22          5.40        80.21 o                         
 -27   5   5          0.07         80.29        30.14 o                         
 -26   5   5          1.17         24.58        57.85 o                         
 -25   5   5         10.14         30.04        27.10 o                         
 -24   5   5          3.06        -23.92        29.99 o                         
 -23   5   5          2.48         -3.74        54.15 o                         
 -22   5   5          1.78         27.10        37.97 o                         
 -21   5   5         81.47         89.42        24.31 o                         
 -20   5   5        104.83        188.31        57.22 o                         
 -19   5   5        146.86        153.64        27.36 o                         
 -18   5   5        566.12        540.80        56.00 o                         
 -17   5   5        339.81        347.93        35.60 o                         
 -16   5   5         58.80         59.25        19.93 o                         
 -15   5   5        369.44        380.36        45.42 o                         
 -14   5   5          3.83         -5.20        18.07 o                         
 -13   5   5        912.40        991.46        46.02 o                         
 -12   5   5        369.19        420.45        33.96 o                         
 -11   5   5         11.98         -0.93        14.37 o                         
 -10   5   5         30.87         41.10        21.70 o                         
  -9   5   5          0.39         10.47        14.32 o                         
  -8   5   5         34.60         53.06        23.74 o                         
  -7   5   5          6.28          2.79        19.58 o                         
  -6   5   5          5.05          8.03        13.05 o                         
  -5   5   5       2682.94       2682.65        51.56 o                         
  -4   5   5        126.95        117.03        25.64 o                         
  -3   5   5         62.68         86.24        28.13 o                         
  -2   5   5        464.18        449.23        36.22 o                         
  -1   5   5        219.62        238.03        23.43 o                         
   0   5   5        365.28        338.05        20.78 o                         
   1   5   5         86.23         76.99        14.55 o                         
   2   5   5        513.15        502.18        22.23 o                         
   3   5   5        426.75        378.38        20.77 o                         
   4   5   5        821.24        811.62        30.97 o                         
   5   5   5        167.47        170.19        21.21 o                         
   6   5   5         25.29         37.27        23.01 o                         
   7   5   5        797.54        824.77        38.36 o                         
   8   5   5          3.18         -1.80        10.15 o                         
   9   5   5       1206.72       1281.54        57.33 o                         
  10   5   5         23.80         16.40        17.25 o                         
  11   5   5       1561.48       1603.77        67.53 o                         
  12   5   5         78.88         89.76        22.88 o                         
  13   5   5         51.33          6.04        35.48 o                         
  14   5   5        344.28        394.84        81.97 o                         
  15   5   5        243.41        285.99        47.96 o                         
  16   5   5         40.62         52.59        26.14 o                         
  17   5   5         90.13         66.47        25.91 o                         
  18   5   5          1.50        -13.13        37.45 o                         
  19   5   5          0.32        -37.14        37.14 o                         
  20   5   5          0.44         26.47        21.71 o                         
  21   5   5         10.07         26.00        24.40 o                         
  22   5   5        230.65        208.61        40.43 o                         
  23   5   5         12.32        -14.24        57.53 o                         
  24   5   5          2.54          4.38        48.60 o                         
  25   5   5          5.45        -51.68        84.07 o                         
 -25   6   5          4.81         24.21        26.76 o                         
 -24   6   5         16.24         74.98        27.36 o                         
 -23   6   5         18.49         52.75        28.83 o                         
 -22   6   5        136.80        158.87        30.08 o                         
 -21   6   5         33.43         66.82        23.79 o                         
 -20   6   5          0.58         -7.61        33.06 o                         
 -19   6   5          6.03         37.11        46.09 o                         
 -18   6   5          0.65          9.01        17.55 o                         
 -17   6   5         15.37         12.57        43.53 o                         
 -16   6   5          0.48         27.73       101.30 o                         
 -15   6   5         81.06        109.11        44.85 o                         
 -14   6   5         41.03         53.51        20.16 o                         
 -13   6   5        106.22        129.69        22.79 o                         
 -12   6   5        194.87        158.20        42.81 o                         
 -11   6   5        341.31        300.39        30.13 o                         
 -10   6   5          9.82         -4.51        24.88 o                         
  -9   6   5        186.18        185.87        30.54 o                         
  -8   6   5         38.08         20.17        23.47 o                         
  -7   6   5        765.23        772.30        38.38 o                         
  -6   6   5         47.83         41.96        23.10 o                         
  -5   6   5        175.76        217.97        43.16 o                         
  -4   6   5        301.22        291.25        27.71 o                         
  -3   6   5        125.89         91.08        24.48 o                         
  -2   6   5        470.83        508.62        39.24 o                         
  -1   6   5        525.46        549.61        27.54 o                         
   0   6   5         51.34         57.02        24.34 o                         
   1   6   5       2297.80       2147.91        72.79 o                         
   2   6   5          5.64         16.38        35.35 o                         
   3   6   5       3674.54       3991.30       115.93 o                         
   4   6   5          6.85          3.19        44.71 o                         
   5   6   5          0.59         12.08        23.96 o                         
   6   6   5          1.01         -8.51        24.45 o                         
   7   6   5          2.68         14.53        14.85 o                         
   8   6   5         61.43         54.81        18.77 o                         
   9   6   5        377.97        316.22        44.36 o                         
  10   6   5          7.39         13.10        15.82 o                         
  11   6   5       1301.24       1240.75        89.75 o                         
  12   6   5         57.27         23.90        27.64 o                         
  13   6   5         47.24         37.66        19.27 o                         
  14   6   5         11.92         29.44        19.41 o                         
  15   6   5         76.71         91.30        25.27 o                         
  16   6   5        234.62        276.98        37.40 o                         
  17   6   5          6.34         20.28        19.25 o                         
  18   6   5         78.84         86.88        41.15 o                         
  19   6   5         62.51         53.33        25.25 o                         
  20   6   5         29.99         52.48        24.96 o                         
  21   6   5         31.67         17.78        24.10 o                         
  22   6   5          1.29        -25.48        27.63 o                         
  23   6   5        109.04        163.51       102.58 o                         
 -23   7   5         46.62         46.77        37.20 o                         
 -22   7   5         33.45         18.49        29.06 o                         
 -21   7   5          0.12         -9.50        33.06 o                         
 -20   7   5          3.81          7.45        24.94 o                         
 -19   7   5        148.85        175.61        43.35 o                         
 -18   7   5         56.30         79.89        45.53 o                         
 -17   7   5          1.70         11.02        16.63 o                         
 -16   7   5          9.52         14.58        17.66 o                         
 -15   7   5         21.75         31.60        18.92 o                         
 -14   7   5         14.96         -0.15        20.66 o                         
 -13   7   5          1.42         -0.91        15.40 o                         
 -12   7   5         40.00         52.43        20.35 o                         
 -11   7   5         28.96         84.41        26.38 o                         
 -10   7   5        140.13        133.91        30.06 o                         
  -9   7   5         60.42         31.86        28.50 o                         
  -8   7   5          1.59         37.02       139.99 o                         
  -7   7   5        405.35        364.02        34.10 o                         
  -6   7   5         61.25         45.36        53.21 o                         
  -5   7   5         36.29         42.74        26.73 o                         
  -4   7   5         11.21          6.64        14.47 o                         
  -3   7   5          8.34         11.05        15.20 o                         
  -2   7   5          0.71        -12.69        14.02 o                         
  -1   7   5          1.86         -3.47        32.62 o                         
   0   7   5        216.94        145.34        30.06 o                         
   1   7   5        731.01        891.99        50.62 o                         
   2   7   5          8.64         33.03        27.58 o                         
   3   7   5       1025.47        953.09       107.26 o                         
   4   7   5          4.05         21.71        37.80 o                         
   5   7   5        197.43        144.40        41.35 o                         
   6   7   5        151.45        142.21        40.49 o                         
   7   7   5        263.78        192.75        28.88 o                         
   8   7   5         80.55         74.27        20.20 o                         
   9   7   5         13.66         26.69        16.81 o                         
  10   7   5          1.73          4.16        15.34 o                         
  11   7   5         48.90         30.34        29.15 o                         
  12   7   5          0.00          9.97        20.92 o                         
  13   7   5          1.28        -18.85        28.08 o                         
  14   7   5         16.06         10.05        19.07 o                         
  15   7   5          2.28          7.53        22.40 o                         
  16   7   5         43.90         39.54        35.31 o                         
  17   7   5         25.78        -20.68        51.23 o                         
  18   7   5         20.58         38.67        25.82 o                         
  19   7   5         30.27         33.87        42.01 o                         
  20   7   5         23.30          5.62        23.67 o                         
  21   7   5          8.31        -68.64        68.64 o                         
 -20   8   5          5.84         29.13        21.35 o                         
 -19   8   5          0.55         17.71        21.09 o                         
 -18   8   5          8.92          9.21        29.17 o                         
 -17   8   5          0.93         25.05        53.32 o                         
 -16   8   5         84.94        102.99        26.94 o                         
 -15   8   5          6.38          5.00        18.00 o                         
 -14   8   5          1.39         -2.82        17.12 o                         
 -13   8   5         13.50         24.27        18.92 o                         
 -12   8   5         10.36        -10.64        17.26 o                         
 -11   8   5         19.13         33.24        19.64 o                         
 -10   8   5         35.90         56.81        22.12 o                         
  -9   8   5         30.86          3.24        15.67 o                         
  -8   8   5        345.36        284.90        65.90 o                         
  -7   8   5         76.75        123.31        87.39 o                         
  -6   8   5         34.27         50.59        44.20 o                         
  -5   8   5          0.25        -17.95        39.40 o                         
  -4   8   5         13.88          7.35        30.63 o                         
  -3   8   5         17.77         22.68        26.29 o                         
  -2   8   5        405.60        459.87        46.42 o                         
  -1   8   5        238.62        244.53        52.78 o                         
   0   8   5         27.32          2.02        70.55 o                         
   1   8   5        110.32         79.39        24.89 o                         
   2   8   5         13.98          9.99        17.35 o                         
   3   8   5         15.89         18.01        18.25 o                         
   4   8   5         30.75         28.38        34.40 o                         
   5   8   5         23.73         42.28        36.96 o                         
   6   8   5         31.35         44.97        28.16 o                         
   7   8   5         91.63         60.21        64.57 o                         
   8   8   5         25.72         31.69        27.94 o                         
   9   8   5         30.76         34.65        23.93 o                         
  10   8   5        177.64        223.33        91.73 o                         
  11   8   5         17.32         33.96        30.06 o                         
  12   8   5        389.63        387.56        60.56 o                         
  13   8   5        103.56         83.49        26.52 o                         
  14   8   5        155.09        167.03        77.36 o                         
  15   8   5         72.08        137.74        32.61 o                         
  16   8   5          8.44         26.39        42.21 o                         
  17   8   5          6.14          0.56        23.61 o                         
  18   8   5          4.77        -70.96        70.96 o                         
 -16   9   5          0.01         -2.61        19.79 o                         
 -15   9   5          2.47        -13.37        45.87 o                         
 -14   9   5         14.58         -0.91        43.86 o                         
 -13   9   5         20.75          1.92        30.06 o                         
 -12   9   5         32.13         13.94        20.01 o                         
 -11   9   5         53.54         33.79        54.99 o                         
 -10   9   5         19.83         27.30        41.86 o                         
  -9   9   5          0.02        469.71       254.52 o                         
  -8   9   5         33.22        275.35       233.70 o                         
  -7   9   5         91.58        162.84        50.20 o                         
  -6   9   5        111.50        131.61        35.38 o                         
  -5   9   5          0.17        472.79       293.86 o                         
  -4   9   5          7.76        466.62       259.15 o                         
  -3   9   5         41.15        640.93       306.20 o                         
  -2   9   5          0.37          6.01        17.93 o                         
  -1   9   5         39.61         46.25        22.94 o                         
   0   9   5         20.99         50.48        25.07 o                         
   1   9   5          5.40         -5.78        18.16 o                         
   2   9   5         82.93         52.05        23.38 o                         
   3   9   5          3.47         -9.90        16.69 o                         
   4   9   5         32.95         79.47        24.54 o                         
   5   9   5          7.14          7.63        29.25 o                         
   6   9   5        128.97        133.35        33.79 o                         
   7   9   5         10.81          4.57        46.63 o                         
   8   9   5          0.44        -12.60        45.27 o                         
   9   9   5          8.19          5.86        71.69 o                         
  10   9   5          0.09         20.35        69.35 o                         
  11   9   5          1.99        -26.45        26.45 o                         
  12   9   5         17.79         54.84        42.41 o                         
  13   9   5          1.14        -18.59        30.50 o                         
  14   9   5          2.55        -69.24        69.24 o                         
 -11  10   5          9.74        -24.03        78.28 o                         
 -10  10   5          7.99         38.27        25.97 o                         
  -9  10   5         10.91         25.28        76.94 o                         
  -8  10   5          0.02          3.84        27.64 o                         
  -7  10   5          5.84        335.50       290.00 o                         
  -6  10   5        101.01        173.49       168.53 o                         
  -5  10   5         44.85         26.80        65.13 o                         
  -4  10   5         23.00         20.27        24.15 o                         
  -3  10   5         25.76          8.21        30.08 o                         
  -2  10   5        209.29        305.82       110.29 o                         
  -1  10   5         39.16         21.94        23.14 o                         
   0  10   5          6.30          5.03        22.83 o                         
   1  10   5          0.01        -21.63        21.63 o                         
   2  10   5          9.51         36.29        23.98 o                         
   3  10   5         38.76         63.79        27.80 o                         
   4  10   5          2.79          9.55        24.15 o                         
   5  10   5          0.25        -18.44        20.74 o                         
   6  10   5          3.31         12.70        23.98 o                         
   7  10   5         20.13         35.61        50.13 o                         
   8  10   5         48.94         41.24        67.49 o                         
 -30   0   6          0.10         87.15        85.61 o                         
 -29   0   6         13.22         92.77        68.62 o                         
 -28   0   6         18.88         34.31        63.53 o                         
 -27   0   6         70.86         61.70       153.87 o                         
 -26   0   6         79.35        135.87        48.74 o                         
 -25   0   6         54.23        -32.13        74.05 o                         
 -24   0   6         28.80         13.57        39.70 o                         
 -23   0   6       1132.18       1029.06        77.22 o                         
 -22   0   6        302.49        268.80        48.70 o                         
 -21   0   6       1775.16       1536.18        59.52 o                         
 -20   0   6        132.61        172.35        22.18 o                         
 -19   0   6         45.81         -8.43        22.26 o                         
 -18   0   6        137.61        165.08        57.55 o                         
 -17   0   6       1469.55       1396.78        98.97 o                         
 -16   0   6         41.56         58.04        27.94 o                         
 -15   0   6       2029.22       1744.75        85.39 o                         
 -14   0   6          4.19         12.00        14.15 o                         
 -13   0   6       3258.08       2938.71       116.89 o                         
 -12   0   6         12.95         21.04        12.47 o                         
 -11   0   6       3396.51       3605.28        75.51 o                         
 -10   0   6       3778.51       3999.50        80.23 o                         
  -9   0   6       1815.87       1985.28        61.45 o                         
  -8   0   6        481.24        473.56        17.45 o                         
  -7   0   6        937.17        916.27        27.53 o                         
  -6   0   6       1052.28       1037.60        37.08 o                         
  -5   0   6         75.36         62.22        20.71 o                         
  -4   0   6        264.54        221.98        50.39 o                         
  -3   0   6       4969.74       4845.81       154.04 o                         
  -2   0   6        907.45        913.86        45.49 o                         
  -1   0   6      11588.50      10956.62       192.74 o                         
   0   0   6       1158.00       1282.19        50.85 o                         
   1   0   6        409.35        444.46        77.67 o                         
   2   0   6        568.91        602.92        38.49 o                         
   3   0   6         93.99         64.40        11.49 o                         
   4   0   6        100.54        118.14        15.07 o                         
   5   0   6       1086.93       1052.29        39.08 o                         
   6   0   6       9386.67       8489.36       175.91 o                         
   7   0   6       7187.47       6726.03       146.93 o                         
   8   0   6       1529.88       1426.56        50.60 o                         
   9   0   6       4186.19       3751.41        96.49 o                         
  10   0   6       1299.21       1444.22        54.07 o                         
  11   0   6        682.22        504.25        32.86 o                         
  12   0   6       3624.57       3509.34        97.41 o                         
  13   0   6        267.15        263.97        28.90 o                         
  14   0   6       1619.39       1504.50        61.77 o                         
  15   0   6        156.58        206.25        50.98 o                         
  16   0   6         10.14         18.53        18.69 o                         
  17   0   6         20.07         -6.06        42.75 o                         
  18   0   6         45.37         38.27        23.84 o                         
  19   0   6        161.94        177.77        30.83 o                         
  20   0   6         36.81         65.28        35.15 o                         
  21   0   6         98.28        105.57        50.02 o                         
  22   0   6        127.32        202.87        62.65 o                         
  23   0   6         15.10         74.04        76.36 o                         
  24   0   6          5.55         75.59        81.76 o                         
  25   0   6         87.78        206.70       100.27 o                         
  26   0   6          1.77         62.47        85.61 o                         
  27   0   6         80.02        114.92        98.72 o                         
 -30   1   6         17.18        -21.60        76.36 o                         
 -29   1   6         70.71        125.52        71.53 o                         
 -28   1   6          0.07         52.69        64.02 o                         
 -27   1   6         59.30         69.40        43.16 o                         
 -26   1   6         61.27         52.24        30.73 o                         
 -25   1   6         94.50         67.81        20.93 o                         
 -24   1   6         67.48         91.61        21.87 o                         
 -23   1   6         23.71         16.58        15.08 o                         
 -22   1   6         37.06         48.77        17.98 o                         
 -21   1   6        148.25        124.30        21.72 o                         
 -20   1   6         10.61         -2.50        15.92 o                         
 -19   1   6        418.90        428.46        27.42 o                         
 -18   1   6         91.27         53.28        20.51 o                         
 -17   1   6         11.32        -12.49        12.49 o                         
 -16   1   6        307.07        273.90        27.71 o                         
 -15   1   6        445.37        464.73        21.24 o                         
 -14   1   6          7.44          0.07         8.50 o                         
 -13   1   6          0.00          3.53        11.15 o                         
 -12   1   6         11.94         -0.73         9.77 o                         
 -11   1   6       1521.40       1389.49        34.02 o                         
 -10   1   6         71.00         65.26         8.45 o                         
  -9   1   6        665.80        654.96        18.40 o                         
  -8   1   6        595.59        537.74        30.20 o                         
  -7   1   6         16.85         18.12         8.20 o                         
  -6   1   6        210.94        177.72        12.18 o                         
  -5   1   6        417.36        410.63        17.50 o                         
  -4   1   6       2285.53       2410.43        48.54 o                         
  -3   1   6       1691.68       1798.42        27.85 o                         
  -2   1   6        671.65        729.31        16.29 o                         
  -1   1   6         44.43         57.28        21.79 o                         
   0   1   6       3006.75       3093.62        58.23 o                         
   1   1   6       4909.17       4455.87        84.83 o                         
   2   1   6       2109.54       1961.14        48.02 o                         
   3   1   6       6313.19       5513.34       107.19 o                         
   4   1   6        173.08        205.26        29.53 o                         
   5   1   6       3325.42       3171.45        69.62 o                         
   6   1   6       1636.40       1758.38        50.16 o                         
   7   1   6        421.62        444.89        25.98 o                         
   8   1   6        339.86        327.75        36.25 o                         
   9   1   6        730.27        600.59        28.33 o                         
  10   1   6          9.60         15.70        18.85 o                         
  11   1   6        270.92        210.93        21.30 o                         
  12   1   6        225.70        197.79        23.94 o                         
  13   1   6         89.05         96.12        18.13 o                         
  14   1   6        211.10        193.35        22.95 o                         
  15   1   6         17.07         -2.34        16.22 o                         
  16   1   6        262.72        238.63        37.45 o                         
  17   1   6          7.22        -15.92        15.92 o                         
  18   1   6        284.62        320.53        30.63 o                         
  19   1   6        251.19        343.03        47.30 o                         
  20   1   6          8.28         20.78        19.48 o                         
  21   1   6         37.00         33.74        25.72 o                         
  22   1   6          1.51         -0.01        18.66 o                         
  23   1   6         31.81        -20.81        30.73 o                         
  24   1   6         36.82         61.34        27.11 o                         
  25   1   6         98.57         90.91        41.97 o                         
  26   1   6         95.72        160.89        55.92 o                         
 -29   2   6          3.89         44.73        83.30 o                         
 -28   2   6          3.22         25.91        62.89 o                         
 -27   2   6         73.03         37.27       109.91 o                         
 -26   2   6          7.43         -1.98        28.50 o                         
 -25   2   6         87.85        125.55        26.43 o                         
 -24   2   6         12.12        -18.52        18.52 o                         
 -23   2   6         34.20         21.92        27.24 o                         
 -22   2   6         38.49         34.60        23.26 o                         
 -21   2   6        132.40         97.10        26.56 o                         
 -20   2   6        112.75        129.20        28.04 o                         
 -19   2   6        690.58        752.07        54.98 o                         
 -18   2   6        331.18        352.34        29.47 o                         
 -17   2   6         15.24         14.62        13.77 o                         
 -16   2   6        203.14        168.24        20.43 o                         
 -15   2   6         53.87         39.64        18.55 o                         
 -14   2   6       1630.87       1593.28        44.27 o                         
 -13   2   6        147.38        137.17        12.84 o                         
 -12   2   6       1518.96       1453.98        34.59 o                         
 -11   2   6         50.66         76.58        13.72 o                         
 -10   2   6        121.12        109.74         8.97 o                         
  -9   2   6        121.73        139.67        21.00 o                         
  -8   2   6          1.45          4.34        20.84 o                         
  -7   2   6         17.36         17.19        14.22 o                         
  -6   2   6        102.98        101.87         9.52 o                         
  -5   2   6        709.87        761.73        35.65 o                         
  -4   2   6        111.21        115.65        13.45 o                         
  -3   2   6         16.01         21.26        12.76 o                         
  -2   2   6        879.73       1003.00        54.90 o                         
  -1   2   6         20.72         21.36        10.95 o                         
   0   2   6         32.97         36.78        11.38 o                         
   1   2   6          2.41          4.12         7.25 o                         
   2   2   6       1292.23       1498.84        39.19 o                         
   3   2   6         71.26         93.69        21.17 o                         
   4   2   6         79.23        139.07        15.23 o                         
   5   2   6         10.01         15.11        16.63 o                         
   6   2   6       1340.36       1180.70        40.41 o                         
   7   2   6         53.66         44.73        13.44 o                         
   8   2   6       1185.86       1148.29        42.56 o                         
   9   2   6         47.39         18.58        13.62 o                         
  10   2   6       1232.78       1143.07        43.94 o                         
  11   2   6        128.38        146.08        33.64 o                         
  12   2   6         95.20        177.69        26.63 o                         
  13   2   6       1197.61       1149.29        47.74 o                         
  14   2   6          5.16         10.62        20.26 o                         
  15   2   6        200.78        195.56        25.79 o                         
  16   2   6          9.18         34.28        26.72 o                         
  17   2   6         10.12        -17.53        29.44 o                         
  18   2   6         80.12         26.65        25.27 o                         
  19   2   6        268.44        340.45        35.31 o                         
  20   2   6          2.76          1.07        20.61 o                         
  21   2   6          7.15         41.79        28.28 o                         
  22   2   6         64.64         47.62        33.51 o                         
  23   2   6          8.22         -3.44        23.71 o                         
  24   2   6        251.92        223.51        54.33 o                         
  25   2   6         64.67         54.37        29.16 o                         
  26   2   6         14.60         17.83        30.17 o                         
  27   2   6          0.05         35.48        88.70 o                         
 -29   3   6          0.02         30.85        84.84 o                         
 -28   3   6         83.99         53.99        81.76 o                         
 -27   3   6          0.28        -42.43        42.43 o                         
 -26   3   6         93.89        123.59        43.47 o                         
 -25   3   6         58.79        126.33        26.22 o                         
 -24   3   6          5.18        -21.15        28.28 o                         
 -23   3   6        127.76        188.26        51.21 o                         
 -22   3   6          0.34        -24.05        24.05 o                         
 -21   3   6         16.89        -21.92        33.51 o                         
 -20   3   6          1.85        -14.26        23.49 o                         
 -19   3   6          0.16        -32.05        32.05 o                         
 -18   3   6       1287.51       1384.94        54.55 o                         
 -17   3   6        271.69        262.54        26.85 o                         
 -16   3   6        736.48        784.05        56.18 o                         
 -15   3   6       1041.50       1158.00        47.31 o                         
 -14   3   6        210.65        197.17        20.47 o                         
 -13   3   6        259.26        305.96        17.21 o                         
 -12   3   6         36.57         27.58        10.60 o                         
 -11   3   6        184.29        193.20        16.14 o                         
 -10   3   6        237.86        243.67        17.01 o                         
  -9   3   6       1127.24       1122.03        32.81 o                         
  -8   3   6        372.69        314.52        17.83 o                         
  -7   3   6        766.84        763.47        26.16 o                         
  -6   3   6        184.56        220.40        29.99 o                         
  -5   3   6       2728.10       2901.15        56.92 o                         
  -4   3   6       2636.61       2887.13        58.07 o                         
  -3   3   6        873.34        979.92        27.74 o                         
  -2   3   6       1278.08       1461.92        32.68 o                         
  -1   3   6         61.86         59.62        12.15 o                         
   0   3   6         60.33         23.15        14.37 o                         
   1   3   6          1.88          4.23        23.22 o                         
   2   3   6       2943.02       2585.99        62.93 o                         
   3   3   6         72.33        115.46        14.74 o                         
   4   3   6        495.93        402.24        22.67 o                         
   5   3   6         66.46         48.44        20.01 o                         
   6   3   6         89.69         55.93        21.02 o                         
   7   3   6        666.51        770.33       200.27 o                         
   8   3   6        184.84        184.23        22.68 o                         
   9   3   6        164.03        151.93        35.17 o                         
  10   3   6        927.04        871.39        39.73 o                         
  11   3   6          2.00         30.36        16.06 o                         
  12   3   6        162.39        143.79        24.41 o                         
  13   3   6        355.37        389.60        43.06 o                         
  14   3   6          1.42         21.32        19.39 o                         
  15   3   6        125.38        151.09        71.10 o                         
  16   3   6          3.20         -5.32        17.02 o                         
  17   3   6          3.36         11.93        35.54 o                         
  18   3   6          1.19        -18.97        19.38 o                         
  19   3   6        338.50        375.38        42.42 o                         
  20   3   6          5.88         29.58        23.71 o                         
  21   3   6         32.94         33.54        32.28 o                         
  22   3   6         25.30         62.44        23.98 o                         
  23   3   6         38.35         45.98        26.23 o                         
  24   3   6         29.61         48.80        26.24 o                         
  25   3   6          2.21         33.93        27.44 o                         
  26   3   6          0.33        -35.48        80.21 o                         
 -28   4   6        117.29        107.21        97.18 o                         
 -27   4   6          6.52        -13.07        49.85 o                         
 -26   4   6          3.58         28.01        52.06 o                         
 -25   4   6         47.68         79.89        29.32 o                         
 -24   4   6          7.36         41.49        61.12 o                         
 -23   4   6        111.58        168.06        34.21 o                         
 -22   4   6         11.42        -10.24        47.26 o                         
 -21   4   6          4.25        -13.30        17.53 o                         
 -20   4   6         33.73         26.84        35.96 o                         
 -19   4   6          0.40        -21.26        21.26 o                         
 -18   4   6         31.00         36.11        17.97 o                         
 -17   4   6        249.55        219.46        27.82 o                         
 -16   4   6          1.23         -7.52        12.39 o                         
 -15   4   6       1422.37       1393.91        51.64 o                         
 -14   4   6        103.11         77.13        22.13 o                         
 -13   4   6         53.44         69.62        44.12 o                         
 -12   4   6        145.69        119.71        29.89 o                         
 -11   4   6         11.41          7.97        18.68 o                         
 -10   4   6       2924.31       2955.59        70.46 o                         
  -9   4   6        258.11        202.82        17.90 o                         
  -8   4   6       2238.20       2501.29        64.01 o                         
  -7   4   6        122.21        122.19        14.55 o                         
  -6   4   6          7.82         22.76         8.93 o                         
  -5   4   6         96.53        108.89        13.54 o                         
  -4   4   6         45.63         47.58        10.09 o                         
  -3   4   6         29.54         34.71        14.06 o                         
  -2   4   6         80.85         54.66        12.54 o                         
  -1   4   6          0.35          3.20         8.90 o                         
   0   4   6        694.35        659.61        24.48 o                         
   1   4   6        429.68        384.30        25.34 o                         
   2   4   6         22.87         21.45         8.39 o                         
   3   4   6         48.57         68.54        13.97 o                         
   4   4   6          4.65          5.82        10.98 o                         
   5   4   6        352.04        356.26        23.70 o                         
   6   4   6          2.52         -6.84        10.20 o                         
   7   4   6        154.63        182.42        22.50 o                         
   8   4   6        132.93        214.24        27.31 o                         
   9   4   6        613.12        674.63        41.36 o                         
  10   4   6         15.45         51.57        20.12 o                         
  11   4   6         39.47         43.41        43.76 o                         
  12   4   6        497.71        691.34        57.38 o                         
  13   4   6         29.44         72.41        22.72 o                         
  14   4   6        586.57        803.50        51.18 o                         
  15   4   6        147.04        140.20        52.32 o                         
  16   4   6        246.95        273.34        35.58 o                         
  17   4   6        119.90        125.86        39.12 o                         
  18   4   6         18.15         16.52        32.25 o                         
  19   4   6        280.13        301.90        46.46 o                         
  20   4   6         82.10         74.88        29.25 o                         
  21   4   6          0.55        -39.98        48.15 o                         
  22   4   6          6.32          4.72        24.12 o                         
  23   4   6          0.27         17.47        23.82 o                         
  24   4   6          3.03        -16.56        23.62 o                         
  25   4   6          3.43         20.82        92.55 o                         
 -26   5   6         17.04         50.44        45.51 o                         
 -25   5   6          0.35         -0.59        67.87 o                         
 -24   5   6         97.30        102.84        41.65 o                         
 -23   5   6          0.12         30.49        46.26 o                         
 -22   5   6        132.17        233.97        57.69 o                         
 -21   5   6          5.47        -11.06        17.22 o                         
 -20   5   6         27.84         45.43        30.61 o                         
 -19   5   6         38.70         36.43        20.63 o                         
 -18   5   6         17.11         24.74        37.40 o                         
 -17   5   6         16.91         68.78        31.22 o                         
 -16   5   6        105.45        113.44        21.84 o                         
 -15   5   6        203.17        203.67        31.71 o                         
 -14   5   6         61.33         43.07        15.58 o                         
 -13   5   6          9.08         -9.30        12.53 o                         
 -12   5   6          0.86         -0.02        19.20 o                         
 -11   5   6         19.05         29.27        23.57 o                         
 -10   5   6        455.23        479.48        29.94 o                         
  -9   5   6         73.26         43.15        21.33 o                         
  -8   5   6          5.72         -0.27         9.59 o                         
  -7   5   6          2.65         -9.42        17.16 o                         
  -6   5   6        169.11        171.03        20.01 o                         
  -5   5   6        925.59        910.14        44.09 o                         
  -4   5   6        492.62        522.70        51.65 o                         
  -3   5   6        385.98        408.81        23.45 o                         
  -2   5   6       1457.32       1546.50        70.44 o                         
  -1   5   6        202.47        214.49        28.57 o                         
   0   5   6        120.90        125.14        21.81 o                         
   1   5   6         60.12         39.52        23.45 o                         
   2   5   6         25.08         49.49        20.17 o                         
   3   5   6        559.91        563.02        76.05 o                         
   4   5   6        129.79        173.07        26.25 o                         
   5   5   6        414.63        499.72        46.13 o                         
   6   5   6         87.11         61.73        14.93 o                         
   7   5   6        240.42        267.12        25.53 o                         
   8   5   6        773.20        831.93        40.22 o                         
   9   5   6         42.14          8.07        17.37 o                         
  10   5   6         87.16         74.95        21.73 o                         
  11   5   6          0.68         16.43        33.58 o                         
  12   5   6        133.29        105.91        24.77 o                         
  13   5   6         18.80         14.34        18.99 o                         
  14   5   6          2.79          8.81        15.94 o                         
  15   5   6        141.69        139.89        51.92 o                         
  16   5   6        469.55        515.47        47.21 o                         
  17   5   6        286.07        284.95        38.99 o                         
  18   5   6          0.07         18.61        22.18 o                         
  19   5   6         87.69          5.41        57.63 o                         
  20   5   6         56.92         36.17        25.28 o                         
  21   5   6        106.96         41.87        73.57 o                         
  22   5   6          0.04        -23.77        40.57 o                         
  23   5   6          0.67        -11.49        25.76 o                         
  24   5   6          0.04         36.25        99.49 o                         
 -25   6   6         14.42         46.70        29.07 o                         
 -24   6   6         85.92        159.44        35.99 o                         
 -23   6   6          9.05         22.18        36.22 o                         
 -22   6   6         48.80         89.15        31.35 o                         
 -21   6   6         21.50         60.91        71.98 o                         
 -20   6   6          9.04         15.36        22.38 o                         
 -19   6   6          7.80         17.51        34.19 o                         
 -18   6   6         20.43         42.64        43.71 o                         
 -17   6   6          3.88          5.85        31.35 o                         
 -16   6   6         32.41         17.20        34.27 o                         
 -15   6   6         14.34          9.73        27.66 o                         
 -14   6   6         46.70         27.03        21.90 o                         
 -13   6   6         19.33         18.50        21.83 o                         
 -12   6   6        174.28        147.72        24.24 o                         
 -11   6   6        136.68        157.44        28.78 o                         
 -10   6   6         32.18         39.48        20.84 o                         
  -9   6   6        207.86        199.56        26.07 o                         
  -8   6   6         52.73         59.20        29.20 o                         
  -7   6   6        408.94        391.69        34.59 o                         
  -6   6   6         86.05         94.70        26.67 o                         
  -5   6   6          1.27         -1.54        13.80 o                         
  -4   6   6         27.70         24.22        22.99 o                         
  -3   6   6        140.89        102.96        42.37 o                         
  -2   6   6          0.04          7.99        20.56 o                         
  -1   6   6         15.47         -3.63        17.85 o                         
   0   6   6        436.04        440.32        61.53 o                         
   1   6   6        971.42        788.68        78.59 o                         
   2   6   6          4.03        -12.33        39.67 o                         
   3   6   6        124.50         86.14        56.57 o                         
   4   6   6        115.89        115.71        62.20 o                         
   5   6   6        625.33        546.58        89.96 o                         
   6   6   6         21.29         14.43        13.18 o                         
   7   6   6         12.22         18.58        17.47 o                         
   8   6   6        279.41        345.32        34.95 o                         
   9   6   6         39.67         42.44        18.29 o                         
  10   6   6         29.28          7.96        16.21 o                         
  11   6   6        238.13        234.91        41.89 o                         
  12   6   6          1.35          7.64        22.89 o                         
  13   6   6          0.07          9.29        18.90 o                         
  14   6   6        105.40         61.89        50.77 o                         
  15   6   6        300.65        273.12        38.34 o                         
  16   6   6         18.31         24.09        20.83 o                         
  17   6   6         50.55         48.16        23.98 o                         
  18   6   6        140.05        150.07        56.28 o                         
  19   6   6        103.53         79.26        51.13 o                         
  20   6   6          3.20         20.76        24.48 o                         
  21   6   6         10.56        -21.74        28.57 o                         
  22   6   6         10.33        -34.71        94.87 o                         
 -22   7   6        245.86        312.87        48.21 o                         
 -21   7   6         34.32         35.93        26.91 o                         
 -20   7   6         24.16        522.15       303.88 o                         
 -19   7   6         28.81         59.56        38.32 o                         
 -18   7   6         31.22         32.91        21.99 o                         
 -17   7   6          4.94         28.74        27.94 o                         
 -16   7   6          0.06         16.20        39.19 o                         
 -15   7   6          3.05         18.52        18.14 o                         
 -14   7   6          8.31         -7.34        29.95 o                         
 -13   7   6         32.67         28.74        86.67 o                         
 -12   7   6        158.79        124.71        29.13 o                         
 -11   7   6          5.73         59.40        76.35 o                         
 -10   7   6        204.88        168.92        29.93 o                         
  -9   7   6          6.04          5.25        37.42 o                         
  -8   7   6         37.30         20.14        43.05 o                         
  -7   7   6         20.86          7.64        13.78 o                         
  -6   7   6         25.64         53.71        17.51 o                         
  -5   7   6         99.94         59.27        27.59 o                         
  -4   7   6        173.40        135.77        20.59 o                         
  -3   7   6        377.28        320.14        29.31 o                         
  -2   7   6        262.93        219.48        31.39 o                         
  -1   7   6        816.99        822.18        49.02 o                         
   0   7   6          0.59        -32.40        32.40 o                         
   1   7   6          1.64         29.58        43.97 o                         
   2   7   6        875.26        812.92        54.45 o                         
   3   7   6          0.80         17.21        31.46 o                         
   4   7   6          6.72        -13.84        56.66 o                         
   5   7   6         37.70         32.73        34.07 o                         
   6   7   6          0.23         10.39        23.72 o                         
   7   7   6          0.04         13.34        35.18 o                         
   8   7   6          0.03        440.40       316.99 o                         
   9   7   6          0.05        -10.58        13.62 o                         
  10   7   6          1.98          8.78        17.43 o                         
  11   7   6          3.32          2.45        22.51 o                         
  12   7   6         24.55          2.13        18.52 o                         
  13   7   6          4.04         -0.23        16.63 o                         
  14   7   6          5.51         -1.36        19.45 o                         
  15   7   6         48.96         -5.02        46.45 o                         
  16   7   6         18.44          5.45        19.36 o                         
  17   7   6        166.25        201.80        60.60 o                         
  18   7   6          8.70        -25.81        26.63 o                         
  19   7   6         44.25         53.51        28.09 o                         
  20   7   6         81.69         65.56        94.87 o                         
 -20   8   6          0.14         46.45        39.49 o                         
 -19   8   6          3.71         23.10        84.91 o                         
 -18   8   6          4.75          2.83        21.13 o                         
 -17   8   6          3.65        -18.11        22.93 o                         
 -16   8   6         20.59         20.09        42.64 o                         
 -15   8   6          0.02        394.12       268.40 o                         
 -14   8   6          4.12         14.73        37.74 o                         
 -13   8   6          0.87         13.23        18.03 o                         
 -12   8   6         22.55         27.02        18.04 o                         
 -11   8   6         79.42        133.03        69.68 o                         
 -10   8   6         37.33         46.84        19.51 o                         
  -9   8   6         42.08         41.31        19.74 o                         
  -8   8   6         20.58         14.59        48.20 o                         
  -7   8   6          1.30         11.56        34.40 o                         
  -6   8   6         50.44         61.10        40.50 o                         
  -5   8   6         30.45         31.92        20.64 o                         
  -4   8   6         42.78         74.43        60.81 o                         
  -3   8   6          1.93        363.27       276.12 o                         
  -2   8   6         14.98         45.98        19.90 o                         
  -1   8   6         30.39         44.41        28.04 o                         
   0   8   6          0.67         16.14        38.18 o                         
   1   8   6        219.39        286.22        35.61 o                         
   2   8   6         37.64         39.77        40.64 o                         
   3   8   6         60.40         51.09        21.54 o                         
   4   8   6          5.39         -2.93        18.14 o                         
   5   8   6         64.26        144.54        42.75 o                         
   6   8   6         31.08         43.61        21.59 o                         
   7   8   6          4.24         19.88        31.39 o                         
   8   8   6          0.29         18.82        43.19 o                         
   9   8   6         13.90         55.09        50.10 o                         
  10   8   6          6.48         -7.41        41.30 o                         
  11   8   6         19.03         29.01        23.82 o                         
  12   8   6         21.63         39.20        21.67 o                         
  13   8   6         13.56         19.34        22.46 o                         
  14   8   6          5.97         15.98        20.79 o                         
  15   8   6         87.89         86.21        39.41 o                         
  16   8   6         11.31         31.38        25.34 o                         
  17   8   6          0.34          8.48        75.59 o                         
 -16   9   6          9.03         49.48        84.74 o                         
 -15   9   6         15.31         11.23        41.52 o                         
 -14   9   6          4.93         16.61        21.29 o                         
 -13   9   6          3.97        -13.02        23.71 o                         
 -12   9   6          2.88          0.92        30.28 o                         
 -11   9   6         40.71         57.20        64.68 o                         
 -10   9   6          9.17         10.59        20.06 o                         
  -9   9   6          3.44         11.06        22.24 o                         
  -8   9   6         76.12         70.76        27.13 o                         
  -7   9   6         10.76         -3.23        21.78 o                         
  -6   9   6         81.53         77.43        51.38 o                         
  -5   9   6         76.13        101.31        97.01 o                         
  -4   9   6          0.86        357.87       299.26 o                         
  -3   9   6        118.62        147.90        53.13 o                         
  -2   9   6          8.15         11.30        19.38 o                         
  -1   9   6          0.04          5.78        19.63 o                         
   0   9   6        165.49        202.74        36.43 o                         
   1   9   6        195.81        180.17        40.11 o                         
   2   9   6         44.73         72.71        33.68 o                         
   3   9   6         33.90         -5.45        29.98 o                         
   4   9   6          6.48         38.26        21.07 o                         
   5   9   6         12.95         13.45        22.28 o                         
   6   9   6         16.74         31.43        20.48 o                         
   7   9   6         42.92         25.79        21.71 o                         
   8   9   6         44.77         71.92        26.29 o                         
   9   9   6          7.25         20.96        30.35 o                         
  10   9   6          8.24         20.77        39.19 o                         
  11   9   6         70.94        105.77       106.54 o                         
  12   9   6          1.62         31.44        45.64 o                         
  13   9   6         10.23         34.02        33.07 o                         
  -9  10   6         14.75        380.24       302.34 o                         
  -8  10   6          2.81         -0.37        22.52 o                         
  -7  10   6          0.13         -3.80        41.62 o                         
  -6  10   6         32.36         66.26        94.18 o                         
  -5  10   6          6.60         -0.67        23.25 o                         
  -4  10   6         87.67        109.74        47.05 o                         
  -3  10   6         23.63         12.95        24.15 o                         
  -2  10   6        112.76         79.44        29.45 o                         
  -1  10   6          0.93         25.74        24.26 o                         
   0  10   6         17.34          2.95        23.06 o                         
   1  10   6         11.60         24.55        28.92 o                         
   2  10   6         33.52         34.86        26.24 o                         
   3  10   6         17.65          5.78        24.54 o                         
   4  10   6         60.41         77.55        28.84 o                         
   5  10   6          5.39         -6.69        23.43 o                         
   6  10   6          4.87         19.28        30.08 o                         
   7  10   6          1.29         29.11        29.90 o                         
 -29   1   7          2.66        -67.87        67.87 o                         
 -28   1   7          2.43         30.45        61.43 o                         
 -27   1   7          2.08         65.92        42.70 o                         
 -26   1   7         11.44          2.34        38.27 o                         
 -25   1   7          3.42         31.02        36.66 o                         
 -24   1   7         51.98         75.07        37.42 o                         
 -23   1   7          2.33        -10.71        40.24 o                         
 -22   1   7         87.42         73.76        28.05 o                         
 -21   1   7         46.49         61.95        23.22 o                         
 -20   1   7          0.24        -16.26        23.07 o                         
 -19   1   7         85.55         70.84        17.33 o                         
 -18   1   7         34.09         13.81        23.28 o                         
 -17   1   7          7.87         -3.92        12.36 o                         
 -16   1   7        166.21        148.65        22.64 o                         
 -15   1   7          2.91          2.77         9.16 o                         
 -14   1   7        141.45        114.25        14.72 o                         
 -13   1   7        477.59        504.29        22.67 o                         
 -12   1   7         31.04         39.61         9.56 o                         
 -11   1   7          0.60        -15.15        15.77 o                         
 -10   1   7        140.43        143.34        13.39 o                         
  -9   1   7       6887.14       7172.72        95.57 o                         
  -8   1   7       1573.46       1477.65        28.52 o                         
  -7   1   7        994.62       1088.21        21.41 o                         
  -6   1   7       1156.93       1138.37        26.62 o                         
  -5   1   7       1912.04       2022.15        59.15 o                         
  -4   1   7        789.52        740.32        31.74 o                         
  -3   1   7       2216.15       2115.42        45.64 o                         
  -2   1   7        723.10        697.05        18.86 o                         
  -1   1   7       3031.31       3355.88        66.44 o                         
   0   1   7          2.12          3.11        10.87 o                         
   1   1   7       1717.80       1705.50        63.15 o                         
   2   1   7       3854.73       3926.33        89.34 o                         
   3   1   7       3269.08       3274.19       135.70 o                         
   4   1   7        258.57        276.93        24.37 o                         
   5   1   7        124.43        168.66        15.60 o                         
   6   1   7         47.00         50.59        12.07 o                         
   7   1   7        127.59        134.24        16.20 o                         
   8   1   7         10.73         -0.58        12.09 o                         
   9   1   7        413.58        365.56        29.23 o                         
  10   1   7        450.03        409.91        26.80 o                         
  11   1   7          8.87         29.71        14.93 o                         
  12   1   7        118.61         83.64        20.10 o                         
  13   1   7         68.98         72.56        26.22 o                         
  14   1   7        436.95        436.44        31.54 o                         
  15   1   7        311.28        298.08        28.42 o                         
  16   1   7         46.94         77.44        20.81 o                         
  17   1   7        954.04        958.47        45.57 o                         
  18   1   7        322.51        349.30        32.38 o                         
  19   1   7        126.34        136.22        27.32 o                         
  20   1   7          0.01          6.87        25.94 o                         
  21   1   7        155.95        181.95        32.03 o                         
  22   1   7         28.52          4.98        23.11 o                         
  23   1   7         51.33          7.71        24.11 o                         
  24   1   7         30.06        -19.63        19.63 o                         
  25   1   7          2.04        -16.00        32.86 o                         
  26   1   7         18.53        -56.10        56.10 o                         
 -29   2   7         23.40         38.95        72.57 o                         
 -28   2   7          1.31         44.08        75.20 o                         
 -27   2   7          1.56         92.50        68.86 o                         
 -26   2   7         22.08        -15.55        56.00 o                         
 -25   2   7          7.60        -41.90        50.07 o                         
 -24   2   7         23.86         28.83        54.24 o                         
 -23   2   7        126.89        111.28        39.36 o                         
 -22   2   7         36.48         38.29        17.76 o                         
 -21   2   7         15.64         34.47        21.47 o                         
 -20   2   7         59.83         33.91        24.49 o                         
 -19   2   7         62.66         75.21        27.39 o                         
 -18   2   7         79.03        101.22        34.73 o                         
 -17   2   7          2.78        -14.60        19.60 o                         
 -16   2   7        111.32        102.60        41.91 o                         
 -15   2   7       1008.30       1093.62        55.71 o                         
 -14   2   7         68.77         78.11        33.25 o                         
 -13   2   7          4.26         -0.65         6.75 o                         
 -12   2   7        278.81        288.55        30.27 o                         
 -11   2   7         63.64         64.71         8.37 o                         
 -10   2   7        833.40        812.61        30.39 o                         
  -9   2   7          5.99          0.33        11.71 o                         
  -8   2   7        307.36        365.23        25.07 o                         
  -7   2   7        119.77        120.30        13.09 o                         
  -6   2   7        694.91        696.61        21.55 o                         
  -5   2   7       1166.52       1213.09        29.79 o                         
  -4   2   7         12.21         50.91        30.39 o                         
  -3   2   7       1959.68       2036.75        42.69 o                         
  -2   2   7        203.76        193.11        21.11 o                         
  -1   2   7        961.99       1050.28        41.91 o                         
   0   2   7        656.19        672.59        57.95 o                         
   1   2   7        747.06        820.88        44.40 o                         
   2   2   7        837.84        950.08        32.83 o                         
   3   2   7       3521.47       3156.26       152.80 o                         
   4   2   7        137.00        123.44        15.92 o                         
   5   2   7         36.31         93.03        15.37 o                         
   6   2   7         35.23         89.67        44.10 o                         
   7   2   7       1462.99       1678.99       137.97 o                         
   8   2   7        151.54        134.55        18.89 o                         
   9   2   7       1690.37       1698.70        83.49 o                         
  10   2   7        840.18        851.56        39.70 o                         
  11   2   7        830.22        865.45        41.97 o                         
  12   2   7         40.87         37.25        17.94 o                         
  13   2   7          2.79         -1.31        29.17 o                         
  14   2   7        440.67        460.41        32.51 o                         
  15   2   7          3.45          3.39        30.81 o                         
  16   2   7        171.85        186.40        38.18 o                         
  17   2   7        542.60        512.69        43.31 o                         
  18   2   7        158.04         95.01        31.35 o                         
  19   2   7        596.13        621.41        44.82 o                         
  20   2   7          7.93         21.24        21.51 o                         
  21   2   7        452.38        403.97        40.82 o                         
  22   2   7          0.59          8.63        28.39 o                         
  23   2   7         48.23          1.55        24.55 o                         
  24   2   7        132.59        113.27        32.67 o                         
  25   2   7          4.55        -21.53        28.27 o                         
  26   2   7         30.90        -51.68        70.96 o                         
 -28   3   7          4.48        -76.36        76.36 o                         
 -27   3   7         44.35         76.76        70.34 o                         
 -26   3   7          0.01         13.18        88.70 o                         
 -25   3   7         10.49         22.88        62.51 o                         
 -24   3   7         20.47        -21.11        54.75 o                         
 -23   3   7          1.41         30.51        30.64 o                         
 -22   3   7         43.96         50.65        23.13 o                         
 -21   3   7          5.00          0.74        39.08 o                         
 -20   3   7        207.10        277.39        28.52 o                         
 -19   3   7          7.92          2.69        15.48 o                         
 -18   3   7          8.92          1.80        15.25 o                         
 -17   3   7        961.01       1003.91        58.05 o                         
 -16   3   7        123.84        150.89        22.47 o                         
 -15   3   7        279.28        245.07        25.40 o                         
 -14   3   7        301.61        320.55        25.85 o                         
 -13   3   7         27.33         23.86        14.02 o                         
 -12   3   7        172.49        203.73        17.15 o                         
 -11   3   7        104.00        105.31        13.11 o                         
 -10   3   7        520.12        481.98        33.49 o                         
  -9   3   7         26.48         36.29         9.25 o                         
  -8   3   7          7.96         -9.48         9.48 o                         
  -7   3   7        603.25        620.39        23.56 o                         
  -6   3   7        117.10        147.23        17.67 o                         
  -5   3   7       1234.32       1314.72        34.96 o                         
  -4   3   7        309.23        343.64        25.35 o                         
  -3   3   7        148.80        184.22        13.30 o                         
  -2   3   7        489.14        479.01        23.73 o                         
  -1   3   7         55.44         37.21        14.46 o                         
   0   3   7        301.75        264.44        29.33 o                         
   1   3   7         96.87         67.50        11.79 o                         
   2   3   7        529.78        666.65        27.61 o                         
   3   3   7         35.20         26.55        11.04 o                         
   4   3   7         85.24         79.23        17.71 o                         
   5   3   7        776.35        743.53        34.21 o                         
   6   3   7       1486.75       1565.19        81.32 o                         
   7   3   7          7.02         11.61        15.97 o                         
   8   3   7        316.39        365.58        27.78 o                         
   9   3   7        390.05        373.91        29.39 o                         
  10   3   7          2.14         12.03        19.62 o                         
  11   3   7        178.23        178.35        31.49 o                         
  12   3   7          6.96         21.29        23.74 o                         
  13   3   7        872.78       1029.45        54.96 o                         
  14   3   7          1.88          8.63        21.67 o                         
  15   3   7         79.37         55.08        32.10 o                         
  16   3   7         37.45         37.81        21.08 o                         
  17   3   7         65.27         87.12        25.08 o                         
  18   3   7          2.80         17.65        20.29 o                         
  19   3   7         10.99         23.36        34.34 o                         
  20   3   7         19.36          9.31        21.56 o                         
  21   3   7         58.42          7.58        22.54 o                         
  22   3   7         55.99         79.36        29.72 o                         
  23   3   7          0.50        -15.35        29.17 o                         
  24   3   7          0.57         -2.59        26.16 o                         
  25   3   7          1.36        -11.29        41.08 o                         
 -27   4   7         56.48         97.77       104.51 o                         
 -26   4   7          0.08          7.34        70.77 o                         
 -25   4   7         10.58         81.36        73.58 o                         
 -24   4   7          9.28         13.46        57.64 o                         
 -23   4   7          0.11        -21.10        39.93 o                         
 -22   4   7         36.43         71.64        37.06 o                         
 -21   4   7          7.58         27.00        24.18 o                         
 -20   4   7         50.81         57.17        19.41 o                         
 -19   4   7        118.33         93.60        55.69 o                         
 -18   4   7         26.48         55.18        18.60 o                         
 -17   4   7        187.67        140.90        28.57 o                         
 -16   4   7         14.20          7.35        29.66 o                         
 -15   4   7        262.40        298.34        26.20 o                         
 -14   4   7          0.41        -17.59        17.59 o                         
 -13   4   7        573.46        564.27        58.43 o                         
 -12   4   7         54.40         56.04        42.39 o                         
 -11   4   7        900.79        975.54        96.01 o                         
 -10   4   7         14.73         10.76        14.20 o                         
  -9   4   7        152.01        132.77        19.59 o                         
  -8   4   7          7.61          0.30        17.53 o                         
  -7   4   7         42.01         27.88        16.88 o                         
  -6   4   7        264.07        225.34        17.77 o                         
  -5   4   7        145.46        113.38        16.19 o                         
  -4   4   7        312.76        224.43        21.03 o                         
  -3   4   7        115.64        109.98        11.28 o                         
  -2   4   7        170.04        149.12        13.15 o                         
  -1   4   7        290.47        300.27        18.82 o                         
   0   4   7       1504.03       1541.79        72.55 o                         
   1   4   7        195.95        176.73        25.66 o                         
   2   4   7        324.21        324.24        33.08 o                         
   3   4   7          0.58        -11.29        15.05 o                         
   4   4   7          3.39         -3.65        13.94 o                         
   5   4   7         13.86         25.53        17.67 o                         
   6   4   7        294.46        274.80        27.33 o                         
   7   4   7        331.56        373.84        31.13 o                         
   8   4   7          2.45         17.36        15.72 o                         
   9   4   7        293.30        269.62        35.16 o                         
  10   4   7        521.83        566.06        41.14 o                         
  11   4   7         58.79         46.49        19.17 o                         
  12   4   7         27.57         35.42        21.10 o                         
  13   4   7          0.01         29.25        26.89 o                         
  14   4   7          0.03        -11.38        29.59 o                         
  15   4   7         51.76        103.02        24.24 o                         
  16   4   7         26.15         14.10        19.88 o                         
  17   4   7         94.93        130.33        41.99 o                         
  18   4   7         23.33          4.00        17.84 o                         
  19   4   7        125.12        165.43        32.43 o                         
  20   4   7        141.56        181.47        59.13 o                         
  21   4   7         13.82          3.31        47.76 o                         
  22   4   7          8.88         18.45        39.85 o                         
  23   4   7          5.40          4.36        36.51 o                         
  24   4   7         40.92         33.13        29.71 o                         
 -26   5   7          7.08        -70.96        70.96 o                         
 -25   5   7          9.29         24.82       121.09 o                         
 -24   5   7          1.06         56.35       124.18 o                         
 -23   5   7         47.07        115.28        44.44 o                         
 -22   5   7          2.77        -19.12        54.21 o                         
 -21   5   7        108.79        143.47        36.40 o                         
 -20   5   7         45.40         58.02        59.95 o                         
 -19   5   7          1.21         30.61        20.69 o                         
 -18   5   7         17.43          3.47        18.87 o                         
 -17   5   7        330.72        299.57        53.43 o                         
 -16   5   7        327.54        314.20        66.38 o                         
 -15   5   7          5.06        -11.21        18.47 o                         
 -14   5   7         48.14         41.91        18.25 o                         
 -13   5   7        232.87        251.89        28.47 o                         
 -12   5   7        148.28        140.69        36.67 o                         
 -11   5   7          1.45          6.92        14.49 o                         
 -10   5   7        361.57        340.73        34.84 o                         
  -9   5   7         31.48         34.99        14.08 o                         
  -8   5   7          0.36        -17.59        17.59 o                         
  -7   5   7        348.13        343.68        35.76 o                         
  -6   5   7        289.06        308.20        25.79 o                         
  -5   5   7         51.85         57.74        14.61 o                         
  -4   5   7         73.31         39.91        51.62 o                         
  -3   5   7        348.36        374.78        40.19 o                         
  -2   5   7       1595.45       1635.92        55.49 o                         
  -1   5   7        956.02       1075.97        50.83 o                         
   0   5   7         61.81         80.59        30.84 o                         
   1   5   7        123.36        157.11        46.43 o                         
   2   5   7         79.59         48.11        20.30 o                         
   3   5   7        152.30        144.50        17.46 o                         
   4   5   7         12.19          3.25        24.16 o                         
   5   5   7        195.91        182.06        44.74 o                         
   6   5   7       1016.33       1092.64        44.18 o                         
   7   5   7        272.83        275.00        36.85 o                         
   8   5   7        491.54        441.66        37.20 o                         
   9   5   7          7.58        -13.11        15.82 o                         
  10   5   7          0.74        -15.95        15.95 o                         
  11   5   7         79.03         63.94        24.70 o                         
  12   5   7        516.47        527.99        43.76 o                         
  13   5   7          4.72         12.65        17.31 o                         
  14   5   7        214.43        299.55        36.86 o                         
  15   5   7         11.59         -2.13        19.34 o                         
  16   5   7         37.83         54.61        25.97 o                         
  17   5   7         25.65         18.69        40.13 o                         
  18   5   7        375.78        333.89        43.34 o                         
  19   5   7        388.99        413.73        46.97 o                         
  20   5   7        211.57        150.13        64.60 o                         
  21   5   7          1.03         11.20        25.59 o                         
  22   5   7         58.13         26.17        68.73 o                         
  23   5   7          0.52        145.00       113.38 o                         
 -24   6   7          7.42         53.27        71.29 o                         
 -23   6   7          9.03         22.34        71.45 o                         
 -22   6   7        132.94        180.51        71.69 o                         
 -21   6   7          3.55         58.47        25.47 o                         
 -20   6   7          0.96         11.16        53.55 o                         
 -19   6   7         79.38        151.98        33.10 o                         
 -18   6   7         23.19         24.19        20.79 o                         
 -17   6   7        102.08        184.23        56.66 o                         
 -16   6   7         29.69         39.01        30.90 o                         
 -15   6   7        127.08        110.65        43.15 o                         
 -14   6   7        599.07        604.15        42.55 o                         
 -13   6   7          0.00         33.14        15.28 o                         
 -12   6   7         47.97         86.02        18.36 o                         
 -11   6   7         15.79          0.67        14.45 o                         
 -10   6   7        163.65        163.13        22.08 o                         
  -9   6   7          1.04          4.93        12.04 o                         
  -8   6   7         93.22        114.35        25.64 o                         
  -7   6   7        169.06        177.88        26.46 o                         
  -6   6   7        181.06        154.62        25.58 o                         
  -5   6   7        231.04        338.95        39.44 o                         
  -4   6   7        360.22        320.59        27.50 o                         
  -3   6   7        159.13        138.08        30.87 o                         
  -2   6   7          5.34         -5.94        13.95 o                         
  -1   6   7         36.64          8.64        42.02 o                         
   0   6   7         81.63        148.78        31.94 o                         
   1   6   7        284.79        321.88        42.81 o                         
   2   6   7          5.12         -7.20        19.77 o                         
   3   6   7        330.48        359.37        72.26 o                         
   4   6   7        838.20        762.45        46.08 o                         
   5   6   7        560.74        548.39        53.76 o                         
   6   6   7        224.47        281.41        32.84 o                         
   7   6   7        105.07        103.29        22.10 o                         
   8   6   7         81.77        127.21        23.62 o                         
   9   6   7          6.61         -9.06        14.16 o                         
  10   6   7         41.50         36.76        31.39 o                         
  11   6   7          0.00         -6.13        15.24 o                         
  12   6   7         43.25         22.39        35.81 o                         
  13   6   7          0.21         -7.72        18.42 o                         
  14   6   7          2.84         17.01        28.91 o                         
  15   6   7         52.78         61.68        22.76 o                         
  16   6   7        154.32        131.45        39.53 o                         
  17   6   7         47.02         -6.33        37.41 o                         
  18   6   7         76.39         91.34        46.28 o                         
  19   6   7        120.61        123.27        31.21 o                         
  20   6   7         93.81         36.55        33.70 o                         
  21   6   7         19.25         81.46        32.71 o                         
 -22   7   7        122.93        193.18        49.73 o                         
 -21   7   7         58.83         71.03        98.37 o                         
 -20   7   7         69.54         69.67        27.53 o                         
 -19   7   7          0.92         33.39        25.43 o                         
 -18   7   7         20.03         14.01        25.78 o                         
 -17   7   7          0.88         28.84        41.55 o                         
 -16   7   7         26.13         39.78        28.18 o                         
 -15   7   7          0.17         12.29        33.40 o                         
 -14   7   7         19.64         54.30        41.70 o                         
 -13   7   7         11.80         -1.17        28.35 o                         
 -12   7   7          5.59         13.57        35.52 o                         
 -11   7   7          9.80         14.67        14.92 o                         
 -10   7   7          9.56         22.19        15.62 o                         
  -9   7   7          0.02         -4.99        14.06 o                         
  -8   7   7          4.05         -2.28        23.29 o                         
  -7   7   7         54.55         17.02        40.40 o                         
  -6   7   7        156.33        137.95        39.15 o                         
  -5   7   7         10.05          9.09        25.18 o                         
  -4   7   7        119.69         85.62        20.19 o                         
  -3   7   7          0.00          4.29        57.33 o                         
  -2   7   7         21.95         31.05        26.94 o                         
  -1   7   7        108.70        174.89        42.08 o                         
   0   7   7         55.76         61.82        41.86 o                         
   1   7   7         70.86         59.98        18.92 o                         
   2   7   7        452.52        454.02        44.75 o                         
   3   7   7          0.60         -2.82        14.79 o                         
   4   7   7        133.12        212.83        29.64 o                         
   5   7   7          1.48          4.58        25.94 o                         
   6   7   7        183.87        195.70        35.29 o                         
   7   7   7          3.34          4.21        16.69 o                         
   8   7   7         64.26         81.41        35.52 o                         
   9   7   7         16.27         25.60        21.60 o                         
  10   7   7          1.73         19.83        16.97 o                         
  11   7   7         16.45        -14.71        25.83 o                         
  12   7   7         78.97        131.35        27.85 o                         
  13   7   7        105.12        170.29        31.88 o                         
  14   7   7          0.33          1.63        21.07 o                         
  15   7   7         42.87         31.03        42.31 o                         
  16   7   7         15.44         -5.60        34.95 o                         
  17   7   7          7.55          9.91        40.15 o                         
  18   7   7          0.21        -37.06        40.71 o                         
  19   7   7         54.00         62.47        93.32 o                         
 -19   8   7          2.45         18.92        24.95 o                         
 -18   8   7         25.24         48.83        34.60 o                         
 -17   8   7          0.23         28.38        71.59 o                         
 -16   8   7         84.38         97.03        50.94 o                         
 -15   8   7          8.18         47.17        58.51 o                         
 -14   8   7         24.33        517.53       252.98 o                         
 -13   8   7         13.13         -2.93        19.44 o                         
 -12   8   7         48.86         43.72        27.61 o                         
 -11   8   7         58.04         90.80        38.96 o                         
 -10   8   7        220.52        205.82        31.56 o                         
  -9   8   7         50.23         46.57        22.04 o                         
  -8   8   7         75.09         91.61        66.02 o                         
  -7   8   7         52.54        285.37       238.32 o                         
  -6   8   7         36.55         54.98        55.32 o                         
  -5   8   7         37.85         69.61        24.59 o                         
  -4   8   7         10.43         12.65        60.61 o                         
  -3   8   7         11.95         19.85        41.35 o                         
  -2   8   7        191.64        168.50        28.83 o                         
  -1   8   7         81.04         78.03        47.65 o                         
   0   8   7        848.66       1047.36        59.68 o                         
   1   8   7        293.69        225.90        54.19 o                         
   2   8   7          8.06         13.46        17.87 o                         
   3   8   7         95.06        131.77        65.29 o                         
   4   8   7        382.21        442.56        43.91 o                         
   5   8   7        291.40        280.87        36.35 o                         
   6   8   7         12.56         26.49        25.39 o                         
   7   8   7        253.75        306.73        48.25 o                         
   8   8   7         12.85         12.34        23.16 o                         
   9   8   7         33.09         19.38        23.96 o                         
  10   8   7         43.84         21.86        61.56 o                         
  11   8   7          1.69         35.23        45.42 o                         
  12   8   7         28.61         -7.16        36.29 o                         
  13   8   7        110.83         91.30        49.32 o                         
  14   8   7          0.05         12.98        21.62 o                         
  15   8   7          5.17         24.58        24.27 o                         
  16   8   7          8.58         33.35        29.26 o                         
 -15   9   7          5.17         21.41        48.49 o                         
 -14   9   7          0.77         35.31        28.22 o                         
 -13   9   7          0.04         19.79       160.04 o                         
 -12   9   7         13.27         10.20        57.40 o                         
 -11   9   7          3.36        282.29       245.27 o                         
 -10   9   7          3.02         20.33        21.85 o                         
  -9   9   7          0.00        239.87       253.75 o                         
  -8   9   7         20.78        356.33       286.91 o                         
  -7   9   7         13.87         25.28        27.59 o                         
  -6   9   7         11.52        315.45       278.43 o                         
  -5   9   7         13.22        407.23       295.40 o                         
  -4   9   7         11.98         27.91        28.58 o                         
  -3   9   7          4.60        401.06       279.20 o                         
  -2   9   7          2.00         26.03        21.73 o                         
  -1   9   7        214.66        281.01        40.51 o                         
   0   9   7        150.57        126.17        31.58 o                         
   1   9   7        113.53        140.51        31.82 o                         
   2   9   7         97.97        116.49        38.00 o                         
   3   9   7         52.42         19.65        20.11 o                         
   4   9   7         23.80         39.36        22.86 o                         
   5   9   7          1.34         12.66        21.37 o                         
   6   9   7         65.41        119.10        43.53 o                         
   7   9   7          1.30        -13.47        18.26 o                         
   8   9   7         49.81         64.04        30.54 o                         
   9   9   7          8.80         42.77        23.26 o                         
  10   9   7         45.53         65.03        26.59 o                         
  11   9   7         17.78         42.33        22.38 o                         
  12   9   7          1.62         43.72       210.94 o                         
  -8  10   7          8.25          1.59        24.70 o                         
  -7  10   7          0.05         10.50        25.25 o                         
  -6  10   7         10.83        755.08       366.36 o                         
  -5  10   7         26.08         29.05        25.90 o                         
  -4  10   7          0.22         39.64        25.90 o                         
  -3  10   7          0.01         17.25        24.93 o                         
  -2  10   7         22.69         40.06        26.89 o                         
  -1  10   7          0.15         21.51        23.43 o                         
   0  10   7          2.26         19.28        24.00 o                         
   1  10   7          0.28         -3.46        22.04 o                         
   2  10   7          1.11         10.21        23.68 o                         
   3  10   7        119.36        205.35        39.54 o                         
   4  10   7         10.24        -22.37        27.77 o                         
   5  10   7         37.51         27.77        33.16 o                         
 -29   0   8         12.26         19.01        67.67 o                         
 -28   0   8        320.77        489.31        99.02 o                         
 -27   0   8         23.78        -25.21        53.88 o                         
 -26   0   8         20.45        -58.66        62.09 o                         
 -25   0   8         85.08         66.82       131.50 o                         
 -24   0   8          1.84         -8.03        48.91 o                         
 -23   0   8        129.63        281.52       134.20 o                         
 -22   0   8         13.60        -25.45       101.04 o                         
 -21   0   8         91.25        104.89       102.58 o                         
 -20   0   8        489.87        277.66       134.97 o                         
 -19   0   8         83.38        186.65       105.66 o                         
 -18   0   8        781.62        576.91       153.48 o                         
 -17   0   8          1.33         -2.60        41.03 o                         
 -16   0   8        495.14        503.78        40.95 o                         
 -15   0   8          0.06        -34.90        35.50 o                         
 -14   0   8         35.49         26.99        19.03 o                         
 -13   0   8          0.87         12.56        17.88 o                         
 -12   0   8        190.70        167.78        23.10 o                         
 -11   0   8       1167.37       1040.46        59.56 o                         
 -10   0   8       1207.20       1375.86        48.30 o                         
  -9   0   8        118.98        137.92        28.02 o                         
  -8   0   8        129.75        139.95        20.93 o                         
  -7   0   8        588.79        673.17        41.15 o                         
  -6   0   8        225.76        234.62        43.67 o                         
  -5   0   8          2.65        -11.58        25.45 o                         
  -4   0   8       1606.06       1592.26        75.00 o                         
  -3   0   8       2541.88       2550.02        95.03 o                         
  -2   0   8        843.52        814.11        33.36 o                         
  -1   0   8       7178.47       7067.55       146.02 o                         
   0   0   8        934.47        894.02        60.02 o                         
   1   0   8        256.19        324.90        33.74 o                         
   2   0   8       1062.18        936.85       144.61 o                         
   3   0   8        516.58        557.74        46.92 o                         
   4   0   8       1852.38       1710.56        87.15 o                         
   5   0   8        554.90        351.85        80.60 o                         
   6   0   8        147.42        185.39        72.89 o                         
   7   0   8         44.34        116.79        27.16 o                         
   8   0   8        118.33        118.31        20.41 o                         
   9   0   8         61.93         76.64        19.63 o                         
  10   0   8        547.18        443.54        33.12 o                         
  11   0   8         18.81          0.26        19.88 o                         
  12   0   8        381.58        332.50        31.89 o                         
  13   0   8        351.93        466.90        37.52 o                         
  14   0   8          5.71          2.76        19.12 o                         
  15   0   8          8.73         15.72        19.09 o                         
  16   0   8          4.35        -38.68        38.68 o                         
  17   0   8         74.86         88.49       126.10 o                         
  18   0   8         12.30         41.02        44.97 o                         
  19   0   8        583.22        758.77        85.06 o                         
  20   0   8         96.08         19.34        65.94 o                         
  21   0   8          8.58         61.79        54.50 o                         
  22   0   8         88.42         70.19        77.13 o                         
  23   0   8         70.21        -37.79        71.73 o                         
  24   0   8        128.38        164.28        96.41 o                         
  25   0   8          0.00        -43.96        82.53 o                         
 -29   1   8          1.45         24.62        67.56 o                         
 -28   1   8          0.77        -44.39        46.94 o                         
 -27   1   8          5.48         -7.36        37.27 o                         
 -26   1   8         16.57         16.99        48.31 o                         
 -25   1   8         27.59         17.73        35.56 o                         
 -24   1   8          2.06         84.22        49.57 o                         
 -23   1   8         63.01         40.07        47.62 o                         
 -22   1   8        405.21        240.24        90.45 o                         
 -21   1   8        300.21        301.97        95.54 o                         
 -20   1   8        161.22         92.21       124.18 o                         
 -19   1   8         48.76         46.12        63.78 o                         
 -18   1   8         19.84        -15.41        21.16 o                         
 -17   1   8         54.96        103.81        22.03 o                         
 -16   1   8         52.02         38.17        13.22 o                         
 -15   1   8         18.27          6.37        16.73 o                         
 -14   1   8       1096.80       1018.83        28.68 o                         
 -13   1   8         18.47         12.42         8.28 o                         
 -12   1   8        154.66        110.60        15.47 o                         
 -11   1   8       2367.55       2446.74        47.38 o                         
 -10   1   8       2305.30       2440.87        42.50 o                         
  -9   1   8       3294.36       3415.48        51.04 o                         
  -8   1   8        962.92       1113.25        42.78 o                         
  -7   1   8         31.12         21.54        15.92 o                         
  -6   1   8         93.65        120.87        10.30 o                         
  -5   1   8       1472.90       1649.22        38.13 o                         
  -4   1   8         20.88         27.70         9.80 o                         
  -3   1   8        537.96        635.21        26.66 o                         
  -2   1   8         49.89         42.94         9.58 o                         
  -1   1   8       7184.14       6807.99       100.47 o                         
   0   1   8       3784.24       3759.97        74.49 o                         
   1   1   8       7860.51       8291.56       121.24 o                         
   2   1   8         32.20         38.17        10.52 o                         
   3   1   8      10264.15      10135.46       163.10 o                         
   4   1   8         51.03         55.97        12.28 o                         
   5   1   8        263.48        299.97        29.09 o                         
   6   1   8        422.73        382.05        22.69 o                         
   7   1   8        945.62        875.67        45.63 o                         
   8   1   8        811.23        778.09        38.47 o                         
   9   1   8         77.51         76.04        18.00 o                         
  10   1   8        238.01        190.17        26.34 o                         
  11   1   8        709.30        669.10        34.50 o                         
  12   1   8         25.89         13.83        17.62 o                         
  13   1   8        750.72        790.06        38.96 o                         
  14   1   8        148.03        209.90        25.72 o                         
  15   1   8         59.33         75.36        20.13 o                         
  16   1   8        132.73        151.61        32.04 o                         
  17   1   8        122.29        111.01        23.11 o                         
  18   1   8          1.13          6.40        19.06 o                         
  19   1   8        247.19        296.22        34.72 o                         
  20   1   8         49.76        104.20        27.37 o                         
  21   1   8        199.25        217.32        32.01 o                         
  22   1   8         55.40         91.02        28.29 o                         
  23   1   8          2.11         32.81        26.63 o                         
  24   1   8         10.61        -32.73        32.73 o                         
  25   1   8         13.86         -5.00        79.83 o                         
 -29   2   8         10.91         47.82        82.53 o                         
 -28   2   8          3.45        -30.29        61.10 o                         
 -27   2   8         36.05        -20.30        57.19 o                         
 -26   2   8         50.34         49.43        60.43 o                         
 -25   2   8          2.61        -13.84        56.25 o                         
 -24   2   8        148.91        111.44        56.62 o                         
 -23   2   8          9.62        -31.80        37.61 o                         
 -22   2   8         41.16         82.19        44.85 o                         
 -21   2   8          3.63        -34.97        39.17 o                         
 -20   2   8         56.15        -52.77        52.77 o                         
 -19   2   8        141.54         96.58        86.31 o                         
 -18   2   8         16.44         10.71        30.19 o                         
 -17   2   8        734.72        756.03        71.80 o                         
 -16   2   8        529.01        519.25        43.90 o                         
 -15   2   8        125.46        122.78        16.85 o                         
 -14   2   8         71.92         78.98        14.48 o                         
 -13   2   8          0.43          2.58        26.48 o                         
 -12   2   8        722.49        832.54        27.27 o                         
 -11   2   8          0.04          5.24         8.18 o                         
 -10   2   8         85.31        107.02        24.05 o                         
  -9   2   8        255.77        324.80        21.88 o                         
  -8   2   8        248.78        294.28        15.68 o                         
  -7   2   8        111.80        135.04        15.70 o                         
  -6   2   8        390.25        454.55        21.92 o                         
  -5   2   8         27.92         25.49        16.95 o                         
  -4   2   8       4520.76       4689.92        75.07 o                         
  -3   2   8          3.70         -1.00        19.32 o                         
  -2   2   8        116.32        136.23        17.82 o                         
  -1   2   8       2131.54       2445.96        56.80 o                         
   0   2   8       1577.25       1688.40        42.32 o                         
   1   2   8       6677.44       6533.16       113.02 o                         
   2   2   8        125.44        134.15        17.60 o                         
   3   2   8        298.88        389.44        32.72 o                         
   4   2   8        730.57        755.74        38.65 o                         
   5   2   8       3968.74       3669.52        84.39 o                         
   6   2   8       1875.70       1930.20        93.45 o                         
   7   2   8       1169.52       1338.74        53.32 o                         
   8   2   8        334.73        363.13        27.38 o                         
   9   2   8          4.12         22.59        14.74 o                         
  10   2   8         57.83         63.79        18.79 o                         
  11   2   8         53.08         81.64        20.93 o                         
  12   2   8        607.48        643.07        46.57 o                         
  13   2   8       1116.75       1328.59        82.79 o                         
  14   2   8         34.63         22.38        19.59 o                         
  15   2   8        229.20        225.34        29.38 o                         
  16   2   8        172.21        235.07        30.61 o                         
  17   2   8        671.68        659.79        44.20 o                         
  18   2   8          1.37         16.81        27.34 o                         
  19   2   8        419.90        426.22        40.08 o                         
  20   2   8        391.81        445.95        55.88 o                         
  21   2   8        473.22        532.55        45.10 o                         
  22   2   8         75.42         88.75        27.72 o                         
  23   2   8          4.21         26.05        27.08 o                         
  24   2   8          8.36          1.93        41.97 o                         
  25   2   8         73.42        115.56        36.06 o                         
 -28   3   8         33.08         29.44        75.18 o                         
 -27   3   8          5.83        -47.55        89.85 o                         
 -26   3   8         17.35         23.93        87.54 o                         
 -25   3   8         14.54        -18.54        61.66 o                         
 -24   3   8        226.02        217.92       140.76 o                         
 -23   3   8          0.38         63.08        53.32 o                         
 -22   3   8          0.22        -51.68        51.68 o                         
 -21   3   8          0.30         44.83        42.28 o                         
 -20   3   8        229.22        233.97        84.29 o                         
 -19   3   8         34.08         66.29        23.94 o                         
 -18   3   8         34.00         31.60        65.09 o                         
 -17   3   8         55.82         94.21        35.84 o                         
 -16   3   8        895.23        964.06        51.54 o                         
 -15   3   8          5.23         22.82        38.52 o                         
 -14   3   8       2236.74       2206.38        63.93 o                         
 -13   3   8        409.81        445.74        24.06 o                         
 -12   3   8         39.58         25.35        15.91 o                         
 -11   3   8        214.55        213.55        16.19 o                         
 -10   3   8        351.08        338.00        22.39 o                         
  -9   3   8         96.87         88.88        11.83 o                         
  -8   3   8         13.93         16.75         7.84 o                         
  -7   3   8         41.28         42.98        13.67 o                         
  -6   3   8        808.09        818.31        29.78 o                         
  -5   3   8         69.84         53.03        27.94 o                         
  -4   3   8          3.38          7.07         6.36 o                         
  -3   3   8          0.19         17.45        28.76 o                         
  -2   3   8        131.83        139.80        28.44 o                         
  -1   3   8        129.61        113.48        24.19 o                         
   0   3   8          2.43          8.36        19.49 o                         
   1   3   8         20.01          7.31        16.21 o                         
   2   3   8        571.29        493.15        24.96 o                         
   3   3   8        142.34        119.73        37.02 o                         
   4   3   8          8.44         -4.89        21.29 o                         
   5   3   8        479.43        471.68        27.12 o                         
   6   3   8          6.76         -4.30        12.46 o                         
   7   3   8         39.19         21.41        14.14 o                         
   8   3   8        431.02        462.21        32.00 o                         
   9   3   8        198.27        208.21        24.81 o                         
  10   3   8         72.26         78.15        22.60 o                         
  11   3   8          1.17         -3.71        15.08 o                         
  12   3   8         37.51         20.47        23.37 o                         
  13   3   8        106.84        173.75        40.85 o                         
  14   3   8         51.51         29.74        34.10 o                         
  15   3   8         89.52        117.29        30.53 o                         
  16   3   8         37.39          7.12        30.58 o                         
  17   3   8         11.31         -8.50        21.15 o                         
  18   3   8         13.15         73.07        25.83 o                         
  19   3   8         19.07         18.40        20.05 o                         
  20   3   8         41.38         72.96        23.76 o                         
  21   3   8          8.06         -9.17        21.58 o                         
  22   3   8          3.99         -5.97        22.12 o                         
  23   3   8          0.87        -22.53        60.89 o                         
  24   3   8          0.75         -1.09        29.83 o                         
 -27   4   8          8.96         82.09        76.28 o                         
 -26   4   8         18.36         25.57        71.83 o                         
 -25   4   8        152.52        203.05        90.24 o                         
 -24   4   8          5.25         28.77        61.80 o                         
 -23   4   8          7.22        -47.01        47.01 o                         
 -22   4   8         28.04         74.67        72.50 o                         
 -21   4   8          0.42         26.88        55.82 o                         
 -20   4   8         16.04        -37.45        43.37 o                         
 -19   4   8        231.01        250.88        61.01 o                         
 -18   4   8          2.87          0.26        27.72 o                         
 -17   4   8        394.54        394.62        46.71 o                         
 -16   4   8          0.38         20.15        16.36 o                         
 -15   4   8       1891.16       1884.92        93.96 o                         
 -14   4   8        657.64        745.48        38.91 o                         
 -13   4   8        223.61        233.74        30.55 o                         
 -12   4   8        167.04        167.49        29.78 o                         
 -11   4   8         45.54         25.08        25.64 o                         
 -10   4   8          3.66         -2.78        12.14 o                         
  -9   4   8          0.59        -12.03        25.04 o                         
  -8   4   8        834.18        888.70        37.89 o                         
  -7   4   8        189.79        183.40        30.94 o                         
  -6   4   8        815.74        827.14        30.91 o                         
  -5   4   8          2.40         25.41        29.43 o                         
  -4   4   8        424.26        392.67        59.12 o                         
  -3   4   8       1078.07       1243.05        68.70 o                         
  -2   4   8          8.20         20.01        19.43 o                         
  -1   4   8        372.05        475.51        29.55 o                         
   0   4   8         37.39         30.32        29.52 o                         
   1   4   8        228.93        280.92        23.89 o                         
   2   4   8        148.50        181.74        28.59 o                         
   3   4   8        130.93        161.27        19.68 o                         
   4   4   8         93.41        115.49        37.00 o                         
   5   4   8         74.36         96.85        18.07 o                         
   6   4   8        761.91        946.41        47.42 o                         
   7   4   8         28.43         52.68        23.76 o                         
   8   4   8         28.11         26.20        19.28 o                         
   9   4   8        221.49        257.87        30.17 o                         
  10   4   8          0.02        -12.51        16.00 o                         
  11   4   8         38.14         48.52        20.65 o                         
  12   4   8          6.56         12.09        26.66 o                         
  13   4   8          3.21        -21.53        21.53 o                         
  14   4   8          5.74        -14.93        14.93 o                         
  15   4   8         90.67        109.47        27.70 o                         
  16   4   8          0.16          3.65        19.83 o                         
  17   4   8         56.57         73.88        25.98 o                         
  18   4   8         19.87         56.39        30.02 o                         
  19   4   8         61.93         73.95        49.10 o                         
  20   4   8          0.03         11.78        33.00 o                         
  21   4   8         31.86         98.30        28.57 o                         
  22   4   8          4.33         10.77        37.85 o                         
  23   4   8          3.61        -17.37        34.96 o                         
 -25   5   8        100.86        270.18        83.39 o                         
 -24   5   8          0.45         -4.34        58.63 o                         
 -23   5   8          0.69         57.61        64.44 o                         
 -22   5   8         24.35         79.10        62.77 o                         
 -21   5   8          0.20          2.28        86.52 o                         
 -20   5   8         73.52         44.64        53.08 o                         
 -19   5   8         53.45         78.29        28.06 o                         
 -18   5   8          0.53         25.32        30.06 o                         
 -17   5   8        540.94        560.87        55.66 o                         
 -16   5   8         79.76        133.10        48.63 o                         
 -15   5   8        403.46        449.05        80.04 o                         
 -14   5   8        131.42        112.54        24.01 o                         
 -13   5   8        101.35         68.87        22.08 o                         
 -12   5   8         60.23         51.39        31.50 o                         
 -11   5   8          6.40         -7.34        14.23 o                         
 -10   5   8         65.65         44.54        31.02 o                         
  -9   5   8        425.33        496.55        98.63 o                         
  -8   5   8         15.09        -12.52        20.23 o                         
  -7   5   8       1965.53       1974.34        79.38 o                         
  -6   5   8        339.20        341.54        29.55 o                         
  -5   5   8         31.86        -10.67        42.95 o                         
  -4   5   8          2.49          5.81        30.66 o                         
  -3   5   8        273.67        311.63        29.78 o                         
  -2   5   8        154.29        159.25        42.54 o                         
  -1   5   8        172.37        168.22        20.54 o                         
   0   5   8         23.55         18.26        28.20 o                         
   1   5   8         19.89         24.14        12.79 o                         
   2   5   8       1340.01       1355.99        68.07 o                         
   3   5   8        113.50        129.21        30.73 o                         
   4   5   8        528.84        601.42        61.41 o                         
   5   5   8         21.62         25.24        11.83 o                         
   6   5   8        607.96        551.89        38.61 o                         
   7   5   8        227.18        266.69        30.26 o                         
   8   5   8       1230.53       1413.70        90.54 o                         
   9   5   8         33.91         22.04        17.84 o                         
  10   5   8         32.82         71.28        21.13 o                         
  11   5   8        101.30        122.81        25.96 o                         
  12   5   8        146.02        123.58        42.50 o                         
  13   5   8         23.12         55.13        24.29 o                         
  14   5   8        257.62        265.39        36.65 o                         
  15   5   8         31.78         28.53        27.27 o                         
  16   5   8        616.77        627.01        52.23 o                         
  17   5   8         28.38         -0.33        29.01 o                         
  18   5   8        356.01        359.59        44.17 o                         
  19   5   8         14.81         23.29        40.32 o                         
  20   5   8         28.23        -11.52        61.98 o                         
  21   5   8          0.03          1.48        41.25 o                         
  22   5   8         16.53         95.48        37.69 o                         
 -24   6   8          0.12          2.20        91.78 o                         
 -23   6   8          0.46         82.22        67.19 o                         
 -22   6   8          2.28         -8.18        56.04 o                         
 -21   6   8          6.45         81.38        71.90 o                         
 -20   6   8          7.48         32.39        62.32 o                         
 -19   6   8         20.97         57.15        22.74 o                         
 -18   6   8          3.30         17.75        39.52 o                         
 -17   6   8         10.94         31.76        61.64 o                         
 -16   6   8         24.82         11.38        51.99 o                         
 -15   6   8          0.05         -0.47        21.40 o                         
 -14   6   8         81.97        116.83        26.12 o                         
 -13   6   8         24.16         49.46        21.04 o                         
 -12   6   8         11.29         12.14        31.84 o                         
 -11   6   8         58.18         85.95        22.20 o                         
 -10   6   8         30.95         25.11        28.74 o                         
  -9   6   8         57.33         55.24        23.68 o                         
  -8   6   8          7.76        -12.52        13.57 o                         
  -7   6   8        441.45        463.77        31.40 o                         
  -6   6   8        401.55        393.39        45.24 o                         
  -5   6   8          0.34         -4.48        11.04 o                         
  -4   6   8        374.00        401.36        29.12 o                         
  -3   6   8         15.48          6.54        20.64 o                         
  -2   6   8        117.85        126.61        21.95 o                         
  -1   6   8          4.10        -21.60        45.51 o                         
   0   6   8        965.89        993.89        49.15 o                         
   1   6   8         68.14         76.57        19.82 o                         
   2   6   8       1480.75       1609.55        64.57 o                         
   3   6   8        931.63        915.35       182.62 o                         
   4   6   8        772.18        785.83        74.34 o                         
   5   6   8        106.80         79.94        69.51 o                         
   6   6   8         14.27         26.62        18.63 o                         
   7   6   8         41.44         32.46        17.00 o                         
   8   6   8          1.54         -4.17        14.55 o                         
   9   6   8          9.99          6.72        16.51 o                         
  10   6   8        275.13        282.11        43.41 o                         
  11   6   8         68.58         50.93        25.26 o                         
  12   6   8        211.53        150.28        29.76 o                         
  13   6   8          0.25         -3.66        17.29 o                         
  14   6   8         15.62         10.94        20.47 o                         
  15   6   8          5.75        -18.12        19.05 o                         
  16   6   8          1.58          7.55        34.32 o                         
  17   6   8          7.90         45.79        34.79 o                         
  18   6   8        302.69        396.66        47.22 o                         
  19   6   8          0.37         11.21        43.17 o                         
  20   6   8          0.22         16.76        40.88 o                         
 -21   7   8          0.25         55.29       136.90 o                         
 -20   7   8         41.96         61.36        66.43 o                         
 -19   7   8         17.83         87.89        46.53 o                         
 -18   7   8         28.54         20.26        24.85 o                         
 -17   7   8         14.54         36.62        33.73 o                         
 -16   7   8         12.80         43.52        43.53 o                         
 -15   7   8         22.01         18.56        60.67 o                         
 -14   7   8         20.86          1.08        19.60 o                         
 -13   7   8         47.43         44.90        29.45 o                         
 -12   7   8         74.33         73.25        48.10 o                         
 -11   7   8          6.10         28.98        36.07 o                         
 -10   7   8         14.76          3.18        17.42 o                         
  -9   7   8        245.52        235.94        31.09 o                         
  -8   7   8        191.50        148.82        52.30 o                         
  -7   7   8          4.10         10.35        17.18 o                         
  -6   7   8          1.68         16.78        17.42 o                         
  -5   7   8         17.65         17.72        17.30 o                         
  -4   7   8          7.73         -0.79        13.60 o                         
  -3   7   8         37.94         48.17        20.82 o                         
  -2   7   8          6.78         17.77        40.40 o                         
  -1   7   8         81.28         89.10        35.73 o                         
   0   7   8          9.87        336.28       294.63 o                         
   1   7   8          7.81         -3.27        14.98 o                         
   2   7   8          0.85          1.11        15.10 o                         
   3   7   8         25.65         43.34        17.94 o                         
   4   7   8         85.70         74.07        24.54 o                         
   5   7   8          0.32         15.39        25.70 o                         
   6   7   8        115.72        139.03        27.12 o                         
   7   7   8         24.32         28.35        45.98 o                         
   8   7   8         14.76         57.45        66.79 o                         
   9   7   8         95.83         84.75        27.43 o                         
  10   7   8        151.19        113.03        29.35 o                         
  11   7   8         50.50         57.13        22.71 o                         
  12   7   8        412.31        364.93        42.21 o                         
  13   7   8         19.48         31.66        21.81 o                         
  14   7   8         33.44         48.39        26.45 o                         
  15   7   8         39.40         30.03        23.01 o                         
  16   7   8          4.51        -19.08        22.95 o                         
  17   7   8         19.48          4.73        24.01 o                         
  18   7   8         29.23         90.14        51.68 o                         
 -18   8   8          0.88         28.82        40.84 o                         
 -17   8   8          0.44        -19.62        40.62 o                         
 -16   8   8          4.78         27.13        27.96 o                         
 -15   8   8         11.42         15.69        32.97 o                         
 -14   8   8         16.19         56.46        26.66 o                         
 -13   8   8         56.84        105.13        49.21 o                         
 -12   8   8         78.80        122.85        35.85 o                         
 -11   8   8         25.17         18.50        22.51 o                         
 -10   8   8        243.47        173.97        43.19 o                         
  -9   8   8          4.74         28.11        36.63 o                         
  -8   8   8         57.71         97.06        33.29 o                         
  -7   8   8         14.06         12.93        18.93 o                         
  -6   8   8          0.03         11.63        18.70 o                         
  -5   8   8          7.37        290.00       267.63 o                         
  -4   8   8          7.07          5.82        38.99 o                         
  -3   8   8          1.02         10.80        43.86 o                         
  -2   8   8        246.13        327.00       104.43 o                         
  -1   8   8         12.72          5.32        16.72 o                         
   0   8   8        400.73        377.68        44.84 o                         
   1   8   8          5.44          8.40        31.79 o                         
   2   8   8        594.04        698.29        51.48 o                         
   3   8   8          7.16          6.22        32.92 o                         
   4   8   8        112.17         90.65        27.18 o                         
   5   8   8         53.90         67.69        24.22 o                         
   6   8   8          9.48          7.76        18.53 o                         
   7   8   8         13.40        -21.71        22.21 o                         
   8   8   8          8.48          0.49        26.97 o                         
   9   8   8          1.19        -10.94        35.18 o                         
  10   8   8          2.33         39.13        99.41 o                         
  11   8   8         10.54         25.09        22.26 o                         
  12   8   8         82.33         92.32        28.78 o                         
  13   8   8         12.92         13.79        23.98 o                         
  14   8   8         21.01         60.45        28.47 o                         
  15   8   8          1.43         29.74        29.46 o                         
 -14   9   8          1.77        -35.74        40.88 o                         
 -13   9   8         11.87         61.23        71.33 o                         
 -12   9   8         23.21          1.10        28.34 o                         
 -11   9   8          8.13        283.83       267.63 o                         
 -10   9   8          0.52        -11.84        23.80 o                         
  -9   9   8          8.83         10.31        63.63 o                         
  -8   9   8         37.51        657.90       344.76 o                         
  -7   9   8         11.53        274.57       283.06 o                         
  -6   9   8          8.03        612.39       318.54 o                         
  -5   9   8          0.72        253.75       267.63 o                         
  -4   9   8         10.53         -3.07        29.82 o                         
  -3   9   8         44.11         53.02        32.22 o                         
  -2   9   8         66.95         39.30        37.41 o                         
  -1   9   8          1.23         -2.82        19.77 o                         
   0   9   8        246.71        337.42        46.28 o                         
   1   9   8          7.15        -14.70        18.42 o                         
   2   9   8        156.73        165.49        33.08 o                         
   3   9   8          3.65         26.87        28.39 o                         
   4   9   8         53.49         45.24        24.75 o                         
   5   9   8          0.28         13.00        36.20 o                         
   6   9   8         19.16         31.05        22.93 o                         
   7   9   8          7.11          7.22        24.97 o                         
   8   9   8         63.81        102.54        29.43 o                         
   9   9   8         21.32         15.68        22.60 o                         
  10   9   8         25.20         22.19        54.76 o                         
  -4  10   8          4.64         -8.48        30.85 o                         
  -3  10   8          0.16         26.22        38.56 o                         
  -2  10   8          0.51          8.93        24.04 o                         
  -1  10   8         56.16         89.08        32.18 o                         
   0  10   8          5.01         -1.48        25.87 o                         
 -28   1   9         14.93         46.17        45.26 o                         
 -27   1   9          5.38         -9.66        41.16 o                         
 -26   1   9         15.64        -18.21        47.70 o                         
 -25   1   9         50.00          2.19        49.01 o                         
 -24   1   9         63.68         46.05        49.37 o                         
 -23   1   9         76.78         -4.59        71.29 o                         
 -22   1   9          1.61         49.06        98.34 o                         
 -21   1   9         15.41         52.13        73.51 o                         
 -20   1   9        666.75        469.44       309.28 o                         
 -19   1   9         21.51        -21.51        61.52 o                         
 -18   1   9          5.53        -47.23        52.76 o                         
 -17   1   9         36.22         57.04        54.66 o                         
 -16   1   9         56.92         21.31        33.59 o                         
 -15   1   9         92.70         45.84        29.78 o                         
 -14   1   9        513.28        533.91        46.87 o                         
 -13   1   9        190.96        199.87        37.26 o                         
 -12   1   9        419.25        439.21        32.46 o                         
 -11   1   9        890.48        816.37        35.42 o                         
 -10   1   9        237.49        256.64        32.53 o                         
  -9   1   9         32.82          7.91        36.65 o                         
  -8   1   9        268.48        285.19        27.75 o                         
  -7   1   9        424.51        430.20        25.17 o                         
  -6   1   9       1025.54       1104.85        25.12 o                         
  -5   1   9         16.97         14.99        14.36 o                         
  -4   1   9        240.65        279.36        24.88 o                         
  -3   1   9        148.91        147.87        12.73 o                         
  -2   1   9        164.76        201.06        16.54 o                         
  -1   1   9         38.58         58.06        18.57 o                         
   0   1   9        422.82        385.17        28.37 o                         
   1   1   9       2199.55       2109.85        44.72 o                         
   2   1   9       2328.31       2456.64        99.34 o                         
   3   1   9        638.05        651.05        42.66 o                         
   4   1   9       1928.33       1813.52        47.27 o                         
   5   1   9        281.61        312.37        26.84 o                         
   6   1   9        113.77        120.47        17.28 o                         
   7   1   9        292.12        264.05        28.05 o                         
   8   1   9        337.96        315.13        27.12 o                         
   9   1   9         96.29        111.13        19.88 o                         
  10   1   9        306.21        336.15        27.11 o                         
  11   1   9        119.02        153.29        23.62 o                         
  12   1   9          2.89          4.76        19.86 o                         
  13   1   9          0.15          0.46        14.58 o                         
  14   1   9         36.60         32.55        18.17 o                         
  15   1   9         29.47         45.39        18.75 o                         
  16   1   9        163.11        181.79        41.75 o                         
  17   1   9         78.29         93.94        48.80 o                         
  18   1   9          0.20        -18.48        18.48 o                         
  19   1   9          0.02        -12.22        35.51 o                         
  20   1   9         37.37          9.91        24.42 o                         
  21   1   9         40.84         53.24        27.16 o                         
  22   1   9          3.70        -38.18        38.18 o                         
  23   1   9          5.24        -21.49        47.17 o                         
  24   1   9         76.19        -10.84        61.27 o                         
 -28   2   9         14.16        118.95        90.24 o                         
 -27   2   9          5.24         -1.07        67.67 o                         
 -26   2   9          8.61         61.59        65.59 o                         
 -25   2   9         25.24         45.49        87.98 o                         
 -24   2   9          0.08         35.99        49.46 o                         
 -23   2   9         39.89        -17.48        44.37 o                         
 -22   2   9         21.67         18.42        98.69 o                         
 -21   2   9        162.33        131.32        74.52 o                         
 -20   2   9        175.84         69.98        77.21 o                         
 -19   2   9         21.46        -20.10        53.68 o                         
 -18   2   9        279.20        315.57        73.72 o                         
 -17   2   9        106.35         -0.84        55.68 o                         
 -16   2   9       1194.26       1275.30        80.60 o                         
 -15   2   9        151.84        124.99        34.00 o                         
 -14   2   9          1.00         11.59        28.23 o                         
 -13   2   9        233.26        210.67        37.93 o                         
 -12   2   9        911.95        937.38        57.16 o                         
 -11   2   9        100.28         90.78        21.62 o                         
 -10   2   9        101.18        123.64        20.89 o                         
  -9   2   9        111.78        108.94        19.46 o                         
  -8   2   9         86.50        112.44        28.69 o                         
  -7   2   9        174.35        165.16        32.50 o                         
  -6   2   9        468.12        570.06        19.98 o                         
  -5   2   9         16.19          8.01        18.50 o                         
  -4   2   9       3783.95       3842.50        83.59 o                         
  -3   2   9         11.26         20.78         7.01 o                         
  -2   2   9       1845.69       1808.06        43.26 o                         
  -1   2   9        793.41        879.99        38.11 o                         
   0   2   9         14.88        -11.68        20.47 o                         
   1   2   9       1694.10       1748.01        66.07 o                         
   2   2   9        398.25        442.60        22.88 o                         
   3   2   9        117.97         99.32        20.52 o                         
   4   2   9         60.08         62.44        14.84 o                         
   5   2   9        341.24        404.64        48.70 o                         
   6   2   9          0.82        -27.48        45.32 o                         
   7   2   9          2.36        -12.93        12.93 o                         
   8   2   9        314.86        291.09        26.50 o                         
   9   2   9          0.36         -9.28        17.21 o                         
  10   2   9         48.34         57.61        26.40 o                         
  11   2   9         71.28         78.92        19.92 o                         
  12   2   9        281.69        232.46        26.33 o                         
  13   2   9        355.82        318.50        30.16 o                         
  14   2   9          1.16         -1.97        32.40 o                         
  15   2   9         35.78         45.99        26.50 o                         
  16   2   9          7.06         56.65        21.49 o                         
  17   2   9          0.13        -11.84        19.22 o                         
  18   2   9        401.50        389.55        39.08 o                         
  19   2   9        109.92        130.58        28.50 o                         
  20   2   9        139.97        155.43        31.70 o                         
  21   2   9          0.24         31.10        24.15 o                         
  22   2   9         10.84         13.23        24.11 o                         
  23   2   9         26.24         17.97        39.63 o                         
  24   2   9          0.95        -24.18        24.18 o                         
 -27   3   9          1.66        -40.68        58.82 o                         
 -26   3   9         61.94         21.11        63.40 o                         
 -25   3   9         95.64         87.06        71.00 o                         
 -24   3   9         12.57         16.09        65.56 o                         
 -23   3   9         65.14        -36.79        57.05 o                         
 -22   3   9          1.32         38.05        44.40 o                         
 -21   3   9        102.29          7.29        38.84 o                         
 -20   3   9          5.04        -50.55        62.65 o                         
 -19   3   9         10.08        -37.74        65.98 o                         
 -18   3   9         37.15         64.95        56.36 o                         
 -17   3   9        501.17        479.13        84.96 o                         
 -16   3   9       1144.07        951.89       101.72 o                         
 -15   3   9       1330.94       1546.90       120.07 o                         
 -14   3   9        666.46        706.81        89.37 o                         
 -13   3   9        151.88        129.32        21.95 o                         
 -12   3   9        887.76        966.73        91.71 o                         
 -11   3   9          8.92         16.55        19.66 o                         
 -10   3   9        480.99        455.07        26.77 o                         
  -9   3   9        238.53        219.96        20.11 o                         
  -8   3   9         12.00          3.93        14.76 o                         
  -7   3   9        480.16        468.51        20.74 o                         
  -6   3   9        301.77        294.51        17.72 o                         
  -5   3   9        406.22        482.26        35.28 o                         
  -4   3   9        698.41        808.08        29.99 o                         
  -3   3   9          5.75         -0.54        12.57 o                         
  -2   3   9          2.57          8.62        12.68 o                         
  -1   3   9          0.43         -6.03        17.63 o                         
   0   3   9          0.09        -10.64        10.64 o                         
   1   3   9        122.15        187.94        26.52 o                         
   2   3   9        208.65        211.19        18.38 o                         
   3   3   9        895.42        966.33        36.18 o                         
   4   3   9         60.14         71.83        20.41 o                         
   5   3   9        202.38        235.67        42.53 o                         
   6   3   9          2.51         -2.04        23.88 o                         
   7   3   9         19.64         47.72        15.96 o                         
   8   3   9        887.27        961.13        44.76 o                         
   9   3   9         38.00         53.85        18.27 o                         
  10   3   9         73.00        114.79        23.96 o                         
  11   3   9         11.91        -14.73        14.73 o                         
  12   3   9        131.75         84.49        42.46 o                         
  13   3   9          0.84         -9.08        15.04 o                         
  14   3   9          6.81        -18.93        28.10 o                         
  15   3   9          1.34        -31.20        31.20 o                         
  16   3   9          1.33         24.66        30.28 o                         
  17   3   9         43.05         18.22        32.06 o                         
  18   3   9         37.04         86.58        27.94 o                         
  19   3   9          7.70         11.54        32.06 o                         
  20   3   9         23.16        -16.86        45.31 o                         
  21   3   9         17.24          9.49        31.84 o                         
  22   3   9         25.00         24.16        62.68 o                         
  23   3   9         73.83        112.95        34.24 o                         
 -26   4   9         79.40        122.40       131.89 o                         
 -25   4   9         96.23         86.65        70.97 o                         
 -24   4   9          0.16         47.16        77.60 o                         
 -23   4   9          3.84         28.73        87.31 o                         
 -22   4   9         28.13         41.70        56.16 o                         
 -21   4   9         54.19         17.12        47.23 o                         
 -20   4   9         39.29         18.14        49.38 o                         
 -19   4   9        494.81        483.02        97.39 o                         
 -18   4   9         38.55          7.63        38.52 o                         
 -17   4   9        291.27        232.63        73.44 o                         
 -16   4   9        676.83        631.50       205.83 o                         
 -15   4   9        175.68         77.56        58.85 o                         
 -14   4   9         22.49         36.43        45.92 o                         
 -13   4   9       1206.99       1249.49       112.22 o                         
 -12   4   9         25.70         49.10        24.46 o                         
 -11   4   9        260.95        329.96        40.45 o                         
 -10   4   9        173.40        202.19        28.98 o                         
  -9   4   9        849.40        820.53        48.62 o                         
  -8   4   9         77.39         90.77        24.40 o                         
  -7   4   9        592.03        588.39        50.37 o                         
  -6   4   9         75.25        103.54        56.21 o                         
  -5   4   9        203.84        212.54        36.98 o                         
  -4   4   9        141.28        129.89        25.64 o                         
  -3   4   9         79.77        144.49        69.84 o                         
  -2   4   9         70.05         87.12        14.73 o                         
  -1   4   9        156.28        135.75        21.52 o                         
   0   4   9          9.90         30.81        37.64 o                         
   1   4   9          4.04          7.34        10.24 o                         
   2   4   9         67.58         72.69        36.89 o                         
   3   4   9          4.04         17.84        11.93 o                         
   4   4   9         99.08         68.01        36.26 o                         
   5   4   9          4.29         -8.66        30.33 o                         
   6   4   9         13.03         20.17        14.71 o                         
   7   4   9         70.32         78.43        35.14 o                         
   8   4   9        134.53        150.41        24.96 o                         
   9   4   9         46.90         39.95        42.14 o                         
  10   4   9         25.74         66.96        20.38 o                         
  11   4   9          2.45          7.46        25.33 o                         
  12   4   9         10.46          2.48        30.94 o                         
  13   4   9         17.32         -0.81        17.97 o                         
  14   4   9        134.23        154.95        29.66 o                         
  15   4   9         24.21          1.56        36.35 o                         
  16   4   9        267.36        309.64        55.90 o                         
  17   4   9         10.82         11.46        21.94 o                         
  18   4   9          0.99        -13.38        40.84 o                         
  19   4   9          5.71        -19.14        25.27 o                         
  20   4   9          0.04         14.55        29.31 o                         
  21   4   9          4.93         -3.50        28.72 o                         
  22   4   9          0.15         43.59        25.82 o                         
 -25   5   9         37.85        -25.23        67.14 o                         
 -24   5   9          6.21        134.24        67.03 o                         
 -23   5   9          3.07         -9.11        68.75 o                         
 -22   5   9         21.87         69.46        54.17 o                         
 -21   5   9        111.37        102.10        63.81 o                         
 -20   5   9         37.31        -26.85        44.03 o                         
 -19   5   9         49.93         22.79        51.00 o                         
 -18   5   9         30.97         72.84        94.82 o                         
 -17   5   9        582.02        740.45        97.78 o                         
 -16   5   9         61.65        134.03        56.18 o                         
 -15   5   9        534.50        469.27        75.31 o                         
 -14   5   9         17.51         42.46        19.20 o                         
 -13   5   9        132.94        104.12        52.10 o                         
 -12   5   9         20.64          8.96        32.04 o                         
 -11   5   9        274.06        308.59        48.40 o                         
 -10   5   9         48.61         91.67        38.18 o                         
  -9   5   9        319.71        324.11        59.56 o                         
  -8   5   9          1.32         32.42        60.45 o                         
  -7   5   9          4.69         35.99        13.09 o                         
  -6   5   9         40.78         55.30        25.06 o                         
  -5   5   9        505.21        602.07        45.75 o                         
  -4   5   9        171.68        220.78        23.41 o                         
  -3   5   9       1796.86       1907.17       126.62 o                         
  -2   5   9          7.97         -0.99        15.25 o                         
  -1   5   9       1416.24       1327.67        50.43 o                         
   0   5   9        999.51       1018.65        43.79 o                         
   1   5   9          2.67         21.31        34.45 o                         
   2   5   9         40.76         66.78        33.00 o                         
   3   5   9        320.84        310.52        74.59 o                         
   4   5   9       1074.73       1199.29        56.44 o                         
   5   5   9          2.86          2.24        17.47 o                         
   6   5   9         43.99         65.12        18.87 o                         
   7   5   9         12.18          2.68        14.51 o                         
   8   5   9         54.82         76.74        19.65 o                         
   9   5   9        170.66        200.13        35.90 o                         
  10   5   9          3.84         19.58        24.25 o                         
  11   5   9         41.00         43.50        20.45 o                         
  12   5   9         39.49         26.78        18.91 o                         
  13   5   9        180.57        317.06        38.02 o                         
  14   5   9        221.03        306.10        38.38 o                         
  15   5   9          0.10          6.40        22.85 o                         
  16   5   9          0.19          7.70        29.82 o                         
  17   5   9         23.22        -19.59        19.59 o                         
  18   5   9          4.41        -47.63        54.04 o                         
  19   5   9          0.21        -22.97        45.04 o                         
  20   5   9         13.66        -21.75        42.39 o                         
  21   5   9          3.67         28.71        33.94 o                         
 -23   6   9          3.48         14.52        66.19 o                         
 -22   6   9          9.22        126.09        77.54 o                         
 -21   6   9         97.89         89.26        66.95 o                         
 -20   6   9         72.53         98.50        90.22 o                         
 -19   6   9        178.00        218.05        78.65 o                         
 -18   6   9         21.21         49.59        52.74 o                         
 -17   6   9          0.43         -1.37       200.15 o                         
 -16   6   9          3.15         38.18        55.67 o                         
 -15   6   9          0.23         -3.37        17.22 o                         
 -14   6   9        115.34         65.18        61.34 o                         
 -13   6   9         62.08         37.02        28.16 o                         
 -12   6   9         60.40         50.58        23.78 o                         
 -11   6   9          4.22          6.46        18.49 o                         
 -10   6   9          0.15        -15.45        42.96 o                         
  -9   6   9        944.56       1007.34        67.26 o                         
  -8   6   9          0.23        -27.24        34.12 o                         
  -7   6   9         19.37        -22.95        62.68 o                         
  -6   6   9          0.85        -16.82        29.45 o                         
  -5   6   9         65.95         71.58        18.30 o                         
  -4   6   9        100.00        146.51        22.46 o                         
  -3   6   9         64.85         86.25        51.89 o                         
  -2   6   9        293.06        335.44        67.00 o                         
  -1   6   9         71.53         53.33        33.84 o                         
   0   6   9         26.93         64.19        40.63 o                         
   1   6   9       1222.80       1320.56        65.01 o                         
   2   6   9       1025.33       1179.54        61.90 o                         
   3   6   9        978.00        900.68        49.86 o                         
   4   6   9        403.20        345.17        34.58 o                         
   5   6   9        268.06        300.88        37.79 o                         
   6   6   9         25.36         11.15        27.37 o                         
   7   6   9         15.86         19.67        23.00 o                         
   8   6   9          5.07         27.86        20.93 o                         
   9   6   9          9.67          8.67        17.73 o                         
  10   6   9         75.90         97.90        28.92 o                         
  11   6   9          4.98         15.58        18.51 o                         
  12   6   9          5.29         23.49        19.17 o                         
  13   6   9        106.72         77.40        59.87 o                         
  14   6   9         52.61         35.18        34.43 o                         
  15   6   9         93.85         95.82        55.49 o                         
  16   6   9          6.07         23.41        22.42 o                         
  17   6   9         14.70          6.13        24.53 o                         
  18   6   9          9.63         -2.90        30.22 o                         
  19   6   9         30.81        -25.34        33.97 o                         
 -20   7   9          5.18         75.18        63.68 o                         
 -19   7   9          8.54        -28.25        98.05 o                         
 -18   7   9          1.22         54.40        71.90 o                         
 -17   7   9          6.26         30.75        58.43 o                         
 -16   7   9          0.20        -31.46        45.04 o                         
 -15   7   9         54.81         59.68        55.80 o                         
 -14   7   9          8.87         18.12        19.84 o                         
 -13   7   9         16.82         42.43        45.09 o                         
 -12   7   9          6.88         54.35        30.61 o                         
 -11   7   9         40.59         25.59        37.96 o                         
 -10   7   9         31.04         45.35        44.31 o                         
  -9   7   9         14.66         16.51        37.40 o                         
  -8   7   9          3.83         12.53        52.70 o                         
  -7   7   9         40.01         67.66        39.01 o                         
  -6   7   9         12.67         64.53        44.94 o                         
  -5   7   9        177.46        152.59        25.01 o                         
  -4   7   9         52.25         67.57        28.61 o                         
  -3   7   9         49.98         29.32        18.40 o                         
  -2   7   9         85.33        102.76        38.41 o                         
  -1   7   9         28.94         18.17        36.29 o                         
   0   7   9         72.33         94.89        45.41 o                         
   1   7   9        288.97        331.31        38.17 o                         
   2   7   9         49.13         14.94        22.43 o                         
   3   7   9        165.28        203.55        47.64 o                         
   4   7   9          1.20         28.79        22.78 o                         
   5   7   9         21.94         75.29        54.29 o                         
   6   7   9          1.39        -12.94        14.99 o                         
   7   7   9         27.90         -4.18        22.60 o                         
   8   7   9          4.54         31.40        21.11 o                         
   9   7   9          0.92         11.71        18.30 o                         
  10   7   9         48.49         37.66        32.75 o                         
  11   7   9         10.58        -13.42        18.54 o                         
  12   7   9          2.53         30.85        21.46 o                         
  13   7   9          3.91        -19.47        19.47 o                         
  14   7   9         57.71        116.41        48.91 o                         
  15   7   9          1.54        -25.68        31.50 o                         
  16   7   9         14.32         44.27        28.80 o                         
 -17   8   9          0.16         28.41       150.86 o                         
 -16   8   9          5.38         87.70        67.73 o                         
 -15   8   9         11.42         28.09        55.23 o                         
 -14   8   9         29.33         69.46        48.54 o                         
 -13   8   9         10.73         48.70        64.68 o                         
 -12   8   9         66.98         17.92        37.90 o                         
 -11   8   9          2.58         13.86        35.96 o                         
 -10   8   9          0.79         18.79        24.83 o                         
  -9   8   9         38.77          2.33        40.72 o                         
  -8   8   9         48.96         36.47        72.50 o                         
  -7   8   9          8.64         -4.32        68.26 o                         
  -6   8   9         48.06        307.74       277.66 o                         
  -5   8   9          1.09        269.95       271.49 o                         
  -4   8   9         10.85         18.33        49.95 o                         
  -3   8   9         62.05         73.88        71.85 o                         
  -2   8   9         69.49         47.79        27.16 o                         
  -1   8   9         29.53         53.96        57.78 o                         
   0   8   9         48.87         84.21        26.33 o                         
   1   8   9         32.26         40.81        25.29 o                         
   2   8   9          5.91          3.34        18.32 o                         
   3   8   9         61.53         60.39        22.66 o                         
   4   8   9          7.21         13.34        19.11 o                         
   5   8   9          3.90          5.25        24.51 o                         
   6   8   9         76.81         82.24        25.47 o                         
   7   8   9        136.22        182.49        32.61 o                         
   8   8   9         15.32         28.70        20.80 o                         
   9   8   9         12.72         25.94        29.38 o                         
  10   8   9          0.21         11.91        19.99 o                         
  11   8   9         19.53         11.62        40.31 o                         
  12   8   9          5.31         -7.59       223.67 o                         
  13   8   9          2.20         17.70        22.05 o                         
 -12   9   9         19.10        252.21       296.94 o                         
 -11   9   9          0.02        300.80       273.80 o                         
 -10   9   9         11.56        549.15       288.46 o                         
  -9   9   9         10.18        187.42       276.12 o                         
  -8   9   9          4.54        470.48       311.60 o                         
  -7   9   9          6.20        426.52       304.65 o                         
  -6   9   9          9.57        355.56       323.94 o                         
  -5   9   9        166.63        188.97       155.80 o                         
  -4   9   9         61.02        532.18       372.53 o                         
  -3   9   9        108.47         86.38        42.42 o                         
  -2   9   9          3.54         22.37        32.39 o                         
  -1   9   9        107.90        227.53        60.93 o                         
   0   9   9         31.35         31.73        22.18 o                         
   1   9   9         64.56         79.55        26.41 o                         
   2   9   9         20.50         50.39        32.30 o                         
   3   9   9          0.10          8.87        20.47 o                         
   4   9   9         35.36        112.93        30.46 o                         
   5   9   9          5.49          4.39        21.73 o                         
   6   9   9         27.63         37.62        37.95 o                         
   7   9   9         25.41         68.74        26.37 o                         
   8   9   9          1.94         -5.89        21.24 o                         
 -28   0  10         14.21         92.82        69.26 o                         
 -27   0  10          4.62         13.30        62.32 o                         
 -26   0  10         22.87         -5.40       121.09 o                         
 -25   0  10         52.02         -6.94        94.87 o                         
 -24   0  10          2.37         -3.86       104.89 o                         
 -23   0  10         75.18        133.43       108.75 o                         
 -22   0  10         29.93        178.94       128.80 o                         
 -21   0  10         96.03        118.78       121.86 o                         
 -20   0  10        404.33        387.95       148.08 o                         
 -19   0  10         57.30          1.54        93.32 o                         
 -18   0  10        101.07         48.92        71.19 o                         
 -17   0  10          1.49         74.00        70.77 o                         
 -16   0  10        131.51        205.20        94.39 o                         
 -15   0  10        398.40        453.52       109.70 o                         
 -14   0  10          9.66        -51.96        74.88 o                         
 -13   0  10        452.54        481.81       111.66 o                         
 -12   0  10          0.23         44.07        61.65 o                         
 -11   0  10        189.08        206.25        26.80 o                         
 -10   0  10        940.07       1126.42        62.37 o                         
  -9   0  10       1065.55       1175.26        77.04 o                         
  -8   0  10        330.93        255.77       132.82 o                         
  -7   0  10        201.41        194.75        31.21 o                         
  -6   0  10       2532.68       2535.75        99.91 o                         
  -5   0  10          5.40          9.12        29.66 o                         
  -4   0  10       2471.19       2528.59       101.64 o                         
  -3   0  10          7.82         -4.01        31.78 o                         
  -2   0  10       1004.68       1127.21        38.67 o                         
  -1   0  10        130.56        132.31        36.74 o                         
   0   0  10        100.11         69.74        23.49 o                         
   1   0  10         22.38         24.32        26.53 o                         
   2   0  10       1566.39       1353.07        86.00 o                         
   3   0  10          0.06        -20.49        29.20 o                         
   4   0  10       1422.91       1207.96        76.03 o                         
   5   0  10         26.06          1.47        35.56 o                         
   6   0  10        566.41        378.98       106.44 o                         
   7   0  10        363.92        365.73        56.26 o                         
   8   0  10        378.43        478.09        60.96 o                         
   9   0  10        752.27        815.58        74.65 o                         
  10   0  10        609.65        633.96        70.43 o                         
  11   0  10        172.78         96.61        48.08 o                         
  12   0  10        213.31        203.47        52.22 o                         
  13   0  10        162.46        142.08        51.72 o                         
  14   0  10        926.32       1035.66        89.86 o                         
  15   0  10        101.16         21.30        45.80 o                         
  16   0  10        257.56        399.16       128.03 o                         
  17   0  10         10.88         56.69        49.63 o                         
  18   0  10         14.78         10.03        47.99 o                         
  19   0  10          2.52          1.44        47.82 o                         
  20   0  10         23.10        -63.24        63.24 o                         
  21   0  10          0.26        -68.64        71.73 o                         
  22   0  10        196.21        168.91        97.18 o                         
  23   0  10          0.82        -20.82        84.07 o                         
 -28   1  10         38.53         82.31        48.34 o                         
 -27   1  10        170.26        179.29        70.74 o                         
 -26   1  10          6.31         70.54        55.18 o                         
 -25   1  10         21.71         -6.96        82.91 o                         
 -24   1  10         69.09        138.34       102.97 o                         
 -23   1  10        164.61        217.92        91.78 o                         
 -22   1  10         47.81        -56.33        56.33 o                         
 -21   1  10         10.51          7.85        55.11 o                         
 -20   1  10        181.45        147.95        70.20 o                         
 -19   1  10          0.97        -31.65        50.96 o                         
 -18   1  10          8.41        -75.52        75.52 o                         
 -17   1  10         64.31         69.69        51.82 o                         
 -16   1  10        135.19        151.54        74.14 o                         
 -15   1  10        387.81        463.06        76.10 o                         
 -14   1  10        148.85         78.89        50.50 o                         
 -13   1  10         83.02        101.72        34.72 o                         
 -12   1  10        158.21        197.59        27.17 o                         
 -11   1  10         21.74         30.73        20.24 o                         
 -10   1  10        254.45        275.12        31.06 o                         
  -9   1  10        471.26        487.89        46.74 o                         
  -8   1  10        899.31       1113.07        64.52 o                         
  -7   1  10        779.62        835.26        37.38 o                         
  -6   1  10        206.68        196.02        27.65 o                         
  -5   1  10         19.16         29.63        15.58 o                         
  -4   1  10         13.80         36.01        42.89 o                         
  -3   1  10         21.16         -4.22        18.63 o                         
  -2   1  10        122.08        141.15        27.65 o                         
  -1   1  10         59.69         60.97        25.12 o                         
   0   1  10        709.05        741.34        33.57 o                         
   1   1  10          0.42          4.01        17.39 o                         
   2   1  10        234.67        217.45        23.80 o                         
   3   1  10        178.91        195.92        27.88 o                         
   4   1  10        298.65        299.24        29.61 o                         
   5   1  10          0.41         -9.31        14.04 o                         
   6   1  10        144.36        161.57        21.32 o                         
   7   1  10        375.42        447.77        27.81 o                         
   8   1  10         27.95         18.23        16.35 o                         
   9   1  10          5.39         20.05        17.21 o                         
  10   1  10          1.59         -7.82        18.68 o                         
  11   1  10         78.82         70.97        18.72 o                         
  12   1  10          3.38         19.36        29.57 o                         
  13   1  10         43.54         19.86        26.47 o                         
  14   1  10         25.49         25.22        19.72 o                         
  15   1  10        127.56        116.11        24.01 o                         
  16   1  10          6.36         12.98        19.44 o                         
  17   1  10         63.83         39.15        22.93 o                         
  18   1  10          0.78         -8.86        26.83 o                         
  19   1  10          0.04        -33.91        49.99 o                         
  20   1  10        265.75        229.19        36.12 o                         
  21   1  10         10.48         14.02        45.71 o                         
  22   1  10          8.86        -16.74        48.27 o                         
  23   1  10          1.05        -62.71        62.71 o                         
 -27   2  10          1.74          1.58        65.87 o                         
 -26   2  10          2.80         -9.45        56.15 o                         
 -25   2  10          6.04        -19.32        51.99 o                         
 -24   2  10         42.97         10.25        49.25 o                         
 -23   2  10          2.21        -44.66        73.90 o                         
 -22   2  10          0.24         -9.17        67.09 o                         
 -21   2  10         31.45         41.85        80.22 o                         
 -20   2  10         18.29         22.61        65.44 o                         
 -19   2  10         25.01        115.48        72.11 o                         
 -18   2  10         32.20         40.34        52.03 o                         
 -17   2  10        638.54        698.79       142.39 o                         
 -16   2  10         76.53         84.08        56.78 o                         
 -15   2  10        151.03        102.96        35.03 o                         
 -14   2  10         30.49         34.93        34.27 o                         
 -13   2  10         86.06         61.46        22.63 o                         
 -12   2  10        374.39        457.29        49.82 o                         
 -11   2  10        302.48        360.56        37.27 o                         
 -10   2  10         25.00         29.06        29.26 o                         
  -9   2  10         65.34         63.35        22.72 o                         
  -8   2  10         41.89         16.92        33.48 o                         
  -7   2  10        106.21         90.96        30.39 o                         
  -6   2  10        202.51        186.59        51.21 o                         
  -5   2  10         90.98         85.35        16.67 o                         
  -4   2  10          0.08         -5.79        18.28 o                         
  -3   2  10       1260.49       1355.02        63.06 o                         
  -2   2  10         70.87         63.74         9.60 o                         
  -1   2  10         43.64         30.41        23.22 o                         
   0   2  10         42.64         81.89        30.16 o                         
   1   2  10        403.35        481.42        28.97 o                         
   2   2  10        261.76        337.16        21.13 o                         
   3   2  10        705.96        715.56        65.19 o                         
   4   2  10         24.15         46.11        14.13 o                         
   5   2  10         31.09          9.53        19.37 o                         
   6   2  10         17.55         54.69        15.05 o                         
   7   2  10          0.05         -3.53        13.73 o                         
   8   2  10        612.56        781.52        36.72 o                         
   9   2  10          0.70         -9.68        14.41 o                         
  10   2  10        109.53        170.88        25.10 o                         
  11   2  10        113.79        104.69        26.28 o                         
  12   2  10         96.35         89.96        20.32 o                         
  13   2  10        137.34        148.11        35.51 o                         
  14   2  10         14.17         13.94        17.84 o                         
  15   2  10        124.69        106.43        31.62 o                         
  16   2  10          0.32        -11.75        28.05 o                         
  17   2  10        146.75        104.25        29.61 o                         
  18   2  10         38.80        -22.81        42.84 o                         
  19   2  10         38.94         14.84        23.72 o                         
  20   2  10         12.70        -36.13        40.71 o                         
  21   2  10          9.49        -17.01        63.69 o                         
  22   2  10         15.42          7.45        28.20 o                         
  23   2  10         66.33         46.66        32.43 o                         
 -27   3  10         24.64         81.76        91.01 o                         
 -26   3  10         43.05         65.67        72.50 o                         
 -25   3  10        146.85        238.30        87.93 o                         
 -24   3  10          2.61         53.05        63.02 o                         
 -23   3  10          1.81        -49.31        49.31 o                         
 -22   3  10         20.23         25.18        46.06 o                         
 -21   3  10         73.51        219.76        95.82 o                         
 -20   3  10          0.60         56.84        61.86 o                         
 -19   3  10          4.29         51.94        58.44 o                         
 -18   3  10          0.67          4.91        56.31 o                         
 -17   3  10        441.38        498.24        95.62 o                         
 -16   3  10         47.07          5.86        57.28 o                         
 -15   3  10       1062.11       1069.71       110.68 o                         
 -14   3  10        168.03        162.36        64.64 o                         
 -13   3  10        227.60        170.10        62.11 o                         
 -12   3  10         62.49        100.28        57.77 o                         
 -11   3  10        229.22        264.24       105.33 o                         
 -10   3  10         35.45        -30.36        69.56 o                         
  -9   3  10        148.08         99.13        44.31 o                         
  -8   3  10         49.06         39.69        34.32 o                         
  -7   3  10         30.50         76.53        25.27 o                         
  -6   3  10        461.71        454.98        38.63 o                         
  -5   3  10         36.08         52.11        14.84 o                         
  -4   3  10          5.82         -0.55        22.62 o                         
  -3   3  10        587.59        611.62        48.29 o                         
  -2   3  10        351.79        337.48        37.26 o                         
  -1   3  10          0.32         10.48        13.05 o                         
   0   3  10         99.09        140.08        31.38 o                         
   1   3  10         20.50          3.35        24.50 o                         
   2   3  10         40.39          9.00        39.67 o                         
   3   3  10         57.81         38.17        36.21 o                         
   4   3  10         20.96          5.44        17.98 o                         
   5   3  10         28.33         31.47        44.56 o                         
   6   3  10        127.23        121.40        20.65 o                         
   7   3  10         87.34         78.14        19.36 o                         
   8   3  10          3.49          8.60        20.26 o                         
   9   3  10          0.51          2.24        23.61 o                         
  10   3  10        123.81        155.51        35.20 o                         
  11   3  10         10.83          9.68        16.83 o                         
  12   3  10          0.80         -0.26        27.21 o                         
  13   3  10          0.03        -10.47        16.21 o                         
  14   3  10        111.29        184.52        29.35 o                         
  15   3  10         46.50         11.27        24.74 o                         
  16   3  10         12.37          5.88        18.33 o                         
  17   3  10         21.03         23.77        24.45 o                         
  18   3  10          1.92         -9.69        20.86 o                         
  19   3  10         21.53         10.11        25.12 o                         
  20   3  10          0.14        -10.06        33.40 o                         
  21   3  10         67.93          6.82        36.29 o                         
  22   3  10          9.34         -8.65        24.95 o                         
 -25   4  10          1.57         98.51       100.22 o                         
 -24   4  10         38.24        123.04       103.52 o                         
 -23   4  10         52.18         85.64        73.09 o                         
 -22   4  10          0.20         29.18        53.16 o                         
 -21   4  10          7.23         53.78        53.05 o                         
 -20   4  10         26.93         42.85        49.39 o                         
 -19   4  10         12.69         45.71        43.61 o                         
 -18   4  10          3.35         23.68        59.08 o                         
 -17   4  10        156.97         31.83        60.64 o                         
 -16   4  10        764.06        761.55       103.34 o                         
 -15   4  10        135.10        141.32        68.48 o                         
 -14   4  10          4.86        -34.36        59.36 o                         
 -13   4  10        565.69        479.97       104.29 o                         
 -12   4  10         15.71         88.76        58.12 o                         
 -11   4  10        263.37        412.09        82.02 o                         
 -10   4  10         17.20          1.19        54.64 o                         
  -9   4  10         10.20        -26.50        26.50 o                         
  -8   4  10        122.91        162.72        39.63 o                         
  -7   4  10        114.94         28.52        50.76 o                         
  -6   4  10        369.04        444.81        60.23 o                         
  -5   4  10         59.40         69.11        19.74 o                         
  -4   4  10        325.09        409.99        38.21 o                         
  -3   4  10          0.92        -29.70        53.99 o                         
  -2   4  10         83.13        104.36        29.44 o                         
  -1   4  10          5.58         18.26        18.92 o                         
   0   4  10         12.37         -0.38        17.08 o                         
   1   4  10        222.75        214.25        21.53 o                         
   2   4  10         37.22         78.30        28.65 o                         
   3   4  10        166.65        151.94        34.55 o                         
   4   4  10        278.97        288.04        25.76 o                         
   5   4  10        159.32        158.98        41.05 o                         
   6   4  10         90.31        120.51        22.37 o                         
   7   4  10         73.85         77.13        22.00 o                         
   8   4  10         30.01         18.69        29.77 o                         
   9   4  10        180.79        277.74        52.52 o                         
  10   4  10         82.24         34.50        54.31 o                         
  11   4  10        206.02        264.31        32.48 o                         
  12   4  10          2.30         -2.81        45.33 o                         
  13   4  10         24.03        -21.28        26.07 o                         
  14   4  10         28.44         82.67        24.61 o                         
  15   4  10          5.21        -20.43        20.43 o                         
  16   4  10         88.17        141.51        68.27 o                         
  17   4  10         40.45         24.61        24.95 o                         
  18   4  10          0.03         10.53        49.65 o                         
  19   4  10         27.31         50.55        26.41 o                         
  20   4  10          0.42         -9.46        22.31 o                         
  21   4  10         22.94         62.17        29.53 o                         
 -24   5  10         96.18        158.32       108.03 o                         
 -23   5  10         32.74         13.70        62.28 o                         
 -22   5  10         58.34         71.11        60.70 o                         
 -21   5  10          0.88        -10.37        50.89 o                         
 -20   5  10          4.73         38.27        54.46 o                         
 -19   5  10         29.04         81.60        82.75 o                         
 -18   5  10          0.89        -34.72        46.39 o                         
 -17   5  10          0.04         32.04        75.54 o                         
 -16   5  10         22.87        -47.86        75.82 o                         
 -15   5  10          5.65         -5.53        57.96 o                         
 -14   5  10         48.58         33.85        59.76 o                         
 -13   5  10        109.45         45.08        63.65 o                         
 -12   5  10        174.11        228.32        81.07 o                         
 -11   5  10        323.54        321.72        84.69 o                         
 -10   5  10         50.74         11.53        19.46 o                         
  -9   5  10          5.07        -15.50        15.50 o                         
  -8   5  10          0.29         19.42        55.96 o                         
  -7   5  10         53.93        108.27        37.65 o                         
  -6   5  10         16.50          1.23        23.06 o                         
  -5   5  10         62.02         72.82        34.51 o                         
  -4   5  10         22.16         71.12        43.31 o                         
  -3   5  10         50.16         36.07        37.96 o                         
  -2   5  10         74.94        100.19        43.75 o                         
  -1   5  10        303.39        269.23        61.17 o                         
   0   5  10         22.44         36.23        19.43 o                         
   1   5  10        164.97        180.30        24.24 o                         
   2   5  10        166.16        202.33        33.95 o                         
   3   5  10         25.27         37.78        38.52 o                         
   4   5  10          5.33         -1.08        13.42 o                         
   5   5  10        356.57        361.62        32.79 o                         
   6   5  10         12.18         16.53        17.71 o                         
   7   5  10         22.70         45.55        40.55 o                         
   8   5  10         11.47         19.04        16.77 o                         
   9   5  10         40.07         22.49        31.84 o                         
  10   5  10          0.35         16.97        17.65 o                         
  11   5  10          0.06        -20.28        36.23 o                         
  12   5  10         34.84         -1.66        45.11 o                         
  13   5  10         89.95        116.81        28.49 o                         
  14   5  10         39.22         23.59        23.02 o                         
  15   5  10          0.01          1.09        19.74 o                         
  16   5  10         22.37         47.85        26.40 o                         
  17   5  10          0.16        -16.60        40.81 o                         
  18   5  10         34.99          0.09        34.93 o                         
  19   5  10         11.13        -27.76        46.00 o                         
  20   5  10         70.68         95.28        33.96 o                         
 -22   6  10        105.50        181.11       175.10 o                         
 -21   6  10         54.48        126.18        68.51 o                         
 -20   6  10         10.50         44.02        53.29 o                         
 -19   6  10         11.38         13.92        52.35 o                         
 -18   6  10          1.77         65.52        58.17 o                         
 -17   6  10        185.72        310.91        75.80 o                         
 -16   6  10         11.21          6.94        46.89 o                         
 -15   6  10          0.03         26.81        45.61 o                         
 -14   6  10         72.70         59.31        55.25 o                         
 -13   6  10         32.67         -3.99        45.92 o                         
 -12   6  10         56.82         78.09        45.94 o                         
 -11   6  10          0.29        -17.02        32.08 o                         
 -10   6  10         49.47         59.00        37.18 o                         
  -9   6  10        169.95        209.52        46.42 o                         
  -8   6  10         16.48         34.18        23.31 o                         
  -7   6  10          0.03        -40.57        61.78 o                         
  -6   6  10         62.24         45.52        26.53 o                         
  -5   6  10          6.59        -22.50        34.73 o                         
  -4   6  10          2.21         59.38        69.35 o                         
  -3   6  10         74.24         55.71        27.99 o                         
  -2   6  10         57.50         42.70        55.52 o                         
  -1   6  10         72.90        119.00        85.57 o                         
   0   6  10         69.85         44.48        27.16 o                         
   1   6  10        289.40        362.65        58.56 o                         
   2   6  10         13.96          7.27        25.72 o                         
   3   6  10        337.48        404.25        36.08 o                         
   4   6  10          0.16         -4.53        15.11 o                         
   5   6  10          4.66         15.02        25.55 o                         
   6   6  10        201.45        167.99        27.71 o                         
   7   6  10        328.12        301.53        34.60 o
[truncated: 155,359 more chars]
